# Supplementary material for: Identification and Expression of miRNAs Related to Female Flower Induction in Walnut (Juglans regia L.)
Source: Molecules. 2018 May 17;23(5):1202. doi: 10.3390/molecules23051202 (PMC6099546; doi:10.3390/molecules23051202)
Supplement: Supplementary file 1 [file molecules-23-01202-s001.zip]

Archive with 10 entries (9 files):
- Supplemental files/
- Supplemental files/Figure S1.docx
- Supplemental files/Table S1.xlsx
- Supplemental files/Table S2.xlsx
- Supplemental files/Table S3.xlsx
- Supplemental files/Table S4.xlsx
- Supplemental files/Table S5.xlsx
- Supplemental files/Table S6.xlsx
- Supplemental files/Table S7.xlsx
- Supplemental files/Table S8.xlsx
