# Supplementary material for: Identification and Expression of miRNAs Related to Female Flower Induction in Walnut (Juglans regia L.)
Source: Molecules. 2018 May 17;23(5):1202. doi: 10.3390/molecules23051202 (PMC6099546; doi:10.3390/molecules23051202)
Supplement: Supplementary file 1 [file molecules-23-01202-s001.zip › Supplemental files/Table S1.xlsx]

## Sheet: Sheet1
Table S1. Known miRNAs in four Juglans regia libraries
						Mature_readcount					Normalized reads
precursor_id	precursor_seq	precursor_length(nt)	mature_id	mature_seq	mature_seq_length(nt)	F_1 readcount	F_2 readcount	F_3 readcount	JRL readcount	Mean readcount	F_1 TPM	F_2 TPM	F_3 TPM	JRL TPM	Mean TPM
MIR156a	CAAGAGAAACGCAAAGAAACUGACAGAAGAGAGUGAGCACACAAAGGCAAUUUGCAUAUCAUUGCACUUGCUUCUCUUGCGUGCUCACUGCUCUUUCUGUCAGAUUCCGGUGCUGAUCUCUUU	123	jre-miR156a-5p	UGACAGAAGAGAGUGAGCAC	20	2	6	5	5	4.5	1.70932	6.18005	4.47083	6.96237	4.83064
MIR156j	UUUGACAGAAGAGAGAGAGCACAGUUUGAGUCGCCAAUUCCCUUGUAGCUCUCUAGUUUAGUGUCCAU	68	jre-miR156j	UGACAGAAGAGAGAGAGCAC	20	1	0	2	1	1	0.85466	0	1.78833	1.39247	1.00887
MIR157a	GUGUUGACAGAAGAUAGAGAGCACAGAUGAUGAGAUACAAUUCGGAGCAUGUUCUUUGCAUCUUACUCCUUUGUGCUCUCUAGCCUUCUGUCAUCACC	98	jre-miR157a-5p	UUGACAGAAGAUAGAGAGCAC	21	28	4	16	10	14.5	23.9305	4.12003	14.3067	13.9247	14.0705
MIR157d	GUGGAGGGUGAUAGUGUGGUUGCUGACAGAAGAUAGAGAGCACUAAGGAUGCUAUGCAAAACAGACACAGAUAUGUGUUUCUAAUUGUAUUUCAUACUUUAACCUCAAAGUUGAUAUAAAAAAAGAAAGAAAGAUAGAAGAGCUAGAAGACUAUCUGCAUCUCUAUUCCUAUGUGCUCUCUAUGCUUCUGUCAUCACCUUUCUUUCUCUAUUUCUCUCUAC	221	jre-miR157d	UGACAGAAGAUAGAGAGCAC	20	2	1	2	1	1.5	1.70932	1.03001	1.78833	1.39247	1.48003
MIR159a	GUAGAGCUCCUUAAAGUUCAAACAUGAGUUGAGCAGGGUAAAGAAAAGCUGCUAAGCUAUGGAUCCCAUAAGCCCUAAUCCUUGUAAAGUAAAAAAGGAUUUGGUUAUAUGGAUUGCAUAUCUCAGGAGCUUUAACUUGCCCUUUAAUGGCUUUUACUCUUCUUUGGAUUGAAGGGAGCUCUAC	184	jre-miR159a	UUUGGAUUGAAGGGAGCUCUA	21	745589	636843	731466	453223	641780	637225	655954	654052	631101	644583
MIR159b	GGAAGAGCUCCUUGAAGUUCAAUGGAGGGUUUAGCAGGGUGAAGUAAAGCUGCUAAGCUAUGGAUCCCAUAAGCCUUAUCAAAUUCAAUAUAAUUGAUGAUAAGGUUUUUUUUAUGGAUGCCAUAUCUCAGGAGCUUUCACUUACCCCUUUAAUGGCUUCACUCUUCUUUGGAUUGAAGGGAGCUCUUCAUCUCUC	196	jre-miR159b-3p	UUUGGAUUGAAGGGAGCUCUU	21	116895	95634	109090	88253	102468	99905.5	98503.8	97544.6	122890	104711
MIR159c	GUGUAACAGAAGGAGCUCCCUUCCUCCAAAACGAAGAGGACAAGAUUUGAGGAACUAAAAUGCAGAAUCUAAGAGUUCAUGUCUUCCUCAUAGAGAGUGCGCGGUGUUAAAAGCUUGAAGAAAGCACACUUUAAGGGGAUUGCACGACCUCUUAGAUUCUCCCUCUUUCUCUACAUAUCAUUCUCUUCUCUUCGUUUGGAUUGAAGGGAGCUCCUUUUCUUCUUC	225	jre-miR159c	UUUGGAUUGAAGGGAGCUCCU	21	10696	9357	10590	9271	9978.5	9141.44	9637.79	9469.22	12909.6	10289.5
MIR160a	GUAUGCCUGGCUCCCUGUAUGCCAUAUGCUGAGCCCAUCGAGUAUCGAUGACCUCCGUGGAUGGCGUAUGAGGAGCCAUGCAUAU	85	jre-miR160a-3p	GCGUAUGAGGAGCCAUGCAUA	21	3	4	1	5	3.25	2.56398	4.12003	0.894166	6.96237	3.63514
MIR160a	GUAUGCCUGGCUCCCUGUAUGCCAUAUGCUGAGCCCAUCGAGUAUCGAUGACCUCCGUGGAUGGCGUAUGAGGAGCCAUGCAUAU	85	jre-miR160a-5p	UGCCUGGCUCCCUGUAUGCCA	21	620	210	251	210	322.75	529.889	216.302	224.436	292.42	315.762
MIR162a	UAGUUGGAAGAAGAGUGAGAGUCGCUGGAGGCAGCGGUUCAUCGAUCUCUUCCUGUGAACACAUUAAAAAUGUAAAAGCAUGAAUAGAUCGAUAAACCUCUGCAUCCAGCGUUUGCCUCUUGUAUCUUUCUUAUUGACUU	140	jre-miR162a-3p	UCGAUAAACCUCUGCAUCCAG	21	4654	5524	7314	3502	5248.5	3977.59	5689.77	6539.93	4876.45	5270.93
MIR164a	GGGUGAGAAUCUCCAUGUUGGAGAAGCAGGGCACGUGCAAACCAACAAACACGAAAUCCGUCUCAUUUGCUUAUUUGCACGUACUUAACUUCUCCAACAUGAGCUCUUCACCC	113	jre-miR164a	UGGAGAAGCAGGGCACGUGCA	21	187	102	148	180	154.25	159.821	105.061	132.337	250.645	161.966
MIR164c	UAACACUUGAUGGAGAAGCAGGGCACGUGCGAACACAAAUGAAAUCGAUCGGUACUUGUUGAUCAUAUUUUCGCACGUGUUCUACUACUCCAACACGUGUCU	102	jre-miR164c-5p	UGGAGAAGCAGGGCACGUGCG	21	37	20	29	23	27.25	31.6224	20.6002	25.9308	32.0269	27.5451
MIR165a	GUUGAGGGGAAUGUUGUCUGGAUCGAGGAUAUUAUAGAUAUAUACAUGUGUAUGUUAAUGAUUCAAGUGAUCAUAGAGAGUAUCCUCGGACCAGGCUUCAUCCCCCCCAAC	111	jre-miR165a-3p	UCGGACCAGGCUUCAUCCCCC	21	466	295	465	111	334.25	398.272	303.852	415.787	154.565	318.119
MIR166a	AGGGGCUUUCUCUUUUGAGGGGACUGUUGUCUGGCUCGAGGACUCUGGCUCGCUCUAUUCAUGUUGGAUCUCUUUCGAUCUAACAAUCGAAUUGAACCUUCAGAUUUCAGAUUUGAUUAGGGUUUUAGCGUCUUCGGACCAGGCUUCAUUCCCCCCAAUUGUUGCUCCCU	170	jre-miR166a-3p	UCGGACCAGGCUUCAUUCCCC	21	100059	63799	94327	23903	70522	85516.4	65713.5	84344	33284.3	67214.6
MIR166a	AGGGGCUUUCUCUUUUGAGGGGACUGUUGUCUGGCUCGAGGACUCUGGCUCGCUCUAUUCAUGUUGGAUCUCUUUCGAUCUAACAAUCGAAUUGAACCUUCAGAUUUCAGAUUUGAUUAGGGUUUUAGCGUCUUCGGACCAGGCUUCAUUCCCCCCAAUUGUUGCUCCCU	170	jre-miR166a-5p	GGACUGUUGUCUGGCUCGAGG	21	1	0	0	0	0.25	0.85466	0	0	0	0.213665
MIR167a	UGGUGCACCGGCAUCUGAUGAAGCUGCCAGCAUGAUCUAAUUAGCUUUCUUUAUCCUUUGUUGUGUUUCAUGACGAUGGUUAAGAGAUCAGUCUCGAUUAGAUCAUGUUCGCAGUUUCACCCGUUGACUGUCGCACCC	138	jre-miR167a-5p	UGAAGCUGCCAGCAUGAUCUA	21	1456	749	1127	569	975.25	1244.38	771.476	1007.73	792.318	953.976
MIR167c	CCAGUAGCAGUUAAGCUGCCAGCAUGAUCUUGUCUUCCUCUCUUAGGUUUCAUAUAUAGUUAAUAAAUAUUUUAUAUAUUUCUUGUUCUUACAAGAUUAUAUGAUCAUAGCUUAGAGAGAGAGAGAGACUAGGUCAUGCUGGUAGUUUCACCUGCUAAUG	160	jre-miR167c-5p	UAAGCUGCCAGCAUGAUCUUG	21	0	1	0	0	0.25	0	1.03001	0	0	0.257502
MIR167d	UGUUGGUUUUUAGAAGCUGAAGCUGCCAGCAUGAUCUGGUAAUCGCUACAUACGACAUACACACAUCACUAAACUUCUUUAUAAUUUAUGCACACACAUACAGCUCUUAAUGGCCACAACUCAAAGUUAUAAUUAGUGCAUGAUCUCUAGUUAUUUGACUGCUUUUAAUAUAUGUUUAUGGAUUCACGCAUGUGUGUGUAUGUACAUAAUUUACAUGCAUGCACUUUGUGUAUGGUACACAUCAAUUUGAACCCGUUCAAAAUUCUGUUUUUAUUAGUAUAUAUAUAGAUGUAUGUGGUGUGUGUGUCAGUGUGUGUGUGUGUUUAUAGAUAGUAGUACUAGGUCAUCCUGCAGCUUCAGUCACUAAAUCACCAACA	377	jre-miR167d	UGAAGCUGCCAGCAUGAUCUGG	22	639	442	531	252	466	546.128	455.264	474.802	350.904	456.774
MIR169a	GUGACGAAAGUAGUGUGCAGCCAAGGAUGACUUGCCGAUUUAAAUGAUCUUUCUUUAUACUCUAUUAAGACAAUUUAGUUUCAAACUUUUUUUUUUUUUUUUUUUUGAAGGAUUCAGGAAGAAAUUAGGAUAUAUUAUUCCGUAUAAAAUACAAGAUAUAUAAAACCAAAAAGAAAAAGUAACAUGAUCGGCAAGUUGUCCUUGGCUACACGUUACUUUGUGUCGC	226	jre-miR169a-5p	CAGCCAAGGAUGACUUGCCGA	21	1	1	0	1	0.75	0.85466	1.03001	0	1.39247	0.819286
MIR169b	CCCAACGGAGUAGAAUUGCAUGAAGUGGAGUAGAGUAUAAUGCAGCCAAGGAUGACUUGCCGGAACGUUGUUAACCAUGCAUAUGAAUAAUGUGAUGAUUAAUUAUGUGAUGAACAUAUUUCUGGCAAGUUGUCCUUCGGCUACAUUUUGCUCUCUUCUUCUCAUGCAAACUUUCCUUGGG	181	jre-miR169b-5p	CAGCCAAGGAUGACUUGCCGG	21	7	2	1	10	5	5.98262	2.06002	0.894166	13.9247	5.71539
MIR170	CGAGAGAGUCCCUCUGAUAUUGGCCUGGUUCACUCAGAUUCUCUUUUACUAACUCAUCUGAUUGAGCCGUGUCAAUAUCUCAGUCCUCUCUCG	93	jre-miR170-3p	UGAUUGAGCCGUGUCAAUAUC	21	1	0	0	0	0.25	0.85466	0	0	0	0.213665
MIR170	CGAGAGAGUCCCUCUGAUAUUGGCCUGGUUCACUCAGAUUCUCUUUUACUAACUCAUCUGAUUGAGCCGUGUCAAUAUCUCAGUCCUCUCUCG	93	jre-miR170-5p	UAUUGGCCUGGUUCACUCAGA	21	8749	9917	11036	10813	10128.8	7477.42	10214.6	9868.02	15056.8	10654.2
MIR171a	AUGAGAGAGUCCCUUUGAUAUUGGCCUGGUUCACUCAGAUCUUACCUGACCACACACGUAGAUAUACAUUAUUCUCUCUAGAUUAUCUGAUUGAGCCGCGCCAAUAUCUCAGUACUCUCUCGU	123	jre-miR171a-3p	UGAUUGAGCCGCGCCAAUAUC	21	6	6	1	0	3.25	5.12796	6.18005	0.894166	0	3.05054
MIR171b	UGCAAGGUAACGCGAGAUAUUAGUGCGGUUCAAUCAAAUAGUCGUCCUCUUAACUCAUGGAGAACGGUGUUGUUCGAUUGAGCCGUGCCAAUAUCACGCGGUAAACCAAAAAUGGCA	117	jre-miR171b-3p	UUGAGCCGUGCCAAUAUCACG	21	223	75	111	54	115.75	190.589	77.2506	99.2525	75.1936	110.571
MIR172a	UGCUGUGGCAUCAUCAAGAUUCACAUCUGUUGAUGGACGGUGGUGAUUCACUCUCCACAAAGUUCUCUAUGAAAAUGAGAAUCUUGAUGAUGCUGCAUCGGC	102	jre-miR172a	AGAAUCUUGAUGAUGCUGCAU	21	38	26	18	17	24.75	32.4771	26.7802	16.095	23.6721	24.7561
MIR172c	AGCUACUGUUCGCUGUUGGAGCAUCAUCAAGAUUCACAAAUCAUCAAGUAUUCGUGUAAAUAAACCCAUUUAUGAUUAGAUUUUUGAUGUAUGUAUGAGAAUCUUGAUGAUGCUGCAGCUGCAAUCAGUGGCU	133	jre-miR172c	AGAAUCUUGAUGAUGCUGCAG	21	3	2	1	1	1.75	2.56398	2.06002	0.894166	1.39247	1.72766
MIR172e	GUAGUCGCAGAUGCAGCACCAUUAAGAUUCACAAGAGAUGUGGUUCCCUUUGCUUUCGCCUCUCGAUCCGCAGAAAAGGGUUCCUUAUCGAGUGGGAAUCUUGAUGAUGCUGCAUCAGCAAAUAC	125	jre-miR172e-3p	GGAAUCUUGAUGAUGCUGCAU	21	13	15	13	6	11.75	11.1106	15.4501	11.6242	8.35485	11.6349
MIR319a	AGAGAGAGCUUCCUUGAGUCCAUUCACAGGUCGUGAUAUGAUUCAAUUAGCUUCCGACUCAUUCAUCCAAAUACCGAGUCGCCAAAAUUCAAACUAGACUCGUUAAAUGAAUGAAUGAUGCGGUAGACAAAUUGGAUCAUUGAUUCUCUUUGAUUGGACUGAAGGGAGCUCCCUCU	176	jre-miR319a	UUGGACUGAAGGGAGCUCCCU	21	42995	34436	36184	51410	41256.2	36746.1	35469.4	32354.5	71587.1	44039.3
MIR319c	UAGAUAUAGAAGGAGAUUCUUUCAGUCCAGUCAUGGAUAGAAAAAGAAGAGGGUAGAAAUAUCUGCCGACUCAUCCAUCCAAACACUCGUGGUAGAGAAACGAUAAAUUUAAACCGCAGUGACUGUGUGAAUGAUGCGGGAGAUAUUUUUGAUCCUUCUUUAUCUGUGUUUGGACUGAAGGGAGCUCCUUCUUUUUCUA	199	jre-miR319c	UUGGACUGAAGGGAGCUCCUU	21	9580	9728	9484	18129	11730.2	8187.64	10019.9	8480.27	25244.2	12983
MIR390a	GUAGAGAAGAAUCUGUAAAGCUCAGGAGGGAUAGCGCCAUGAUGAUCACAUUCGUUAUCUAUUUUUUGGCGCUAUCCAUCCUGAGUUUCAUUGGCUCUUCUUACUAC	107	jre-miR390a-3p	CGCUAUCCAUCCUGAGUUUCA	21	27	3	9	7	11.5	23.0758	3.09002	8.0475	9.74732	10.9902
MIR390a	GUAGAGAAGAAUCUGUAAAGCUCAGGAGGGAUAGCGCCAUGAUGAUCACAUUCGUUAUCUAUUUUUUGGCGCUAUCCAUCCUGAGUUUCAUUGGCUCUUCUUACUAC	107	jre-miR390a-5p	AAGCUCAGGAGGGAUAGCGCC	21	460	413	369	542	446	393.144	425.393	329.947	754.721	475.801
MIR393a	AGAGGAAGGAUCCAAAGGGAUCGCAUUGAUCCUAAUUAAGGUGAAUUCUCCCCAUAUUUUCUUUAUAAUUGGCAAAUAAAUCACAAAAAUUUGCUUGGUUUUGGAUCAUGCUAUCUCUUUGGAUUCAUCCUUC	133	jre-miR393a-3p	AUCAUGCUAUCUCUUUGGAUU	21	0	0	1	0	0.25	0	0	0.894166	0	0.223542
MIR393a	AGAGGAAGGAUCCAAAGGGAUCGCAUUGAUCCUAAUUAAGGUGAAUUCUCCCCAUAUUUUCUUUAUAAUUGGCAAAUAAAUCACAAAAAUUUGCUUGGUUUUGGAUCAUGCUAUCUCUUUGGAUUCAUCCUUC	133	jre-miR393a-5p	UCCAAAGGGAUCGCAUUGAUCC	22	18	12	10	13	13.25	15.3839	12.3601	8.94166	18.1022	13.697
MIR394a	CUUACAGUCAUCUUUGGCAUUCUGUCCACCUCCUUCUAUACAUAUAUGCAUGUGUAUAUAUAUAUGCGUUUCGUGUGAAAGAAGGAGGUGGGUAUACUGCCAAUAGAGAUCUGUUAG	117	jre-miR394a	UUGGCAUUCUGUCCACCUCC	20	493	327	349	286	363.75	421.347	336.813	312.064	398.248	367.118
MIR395a	AUGUCUCCUAGAGUUCCUCUGAGCACUUCAUUGGGGAUACAAUUUUUCUAAAUGAUUAUCCACUGAAGUGUUUGGGGGAACUCCCGGACCCAU	93	jre-miR395a	CUGAAGUGUUUGGGGGAACUC	21	183	428	142	113	216.5	156.403	440.844	126.972	157.35	220.392
MIR395b	AUGUCCCCAUGAGUUCCCUUUAACGCUUCAUUGUUAAAUACUCAAAGCCACAUUGGUUUGUAUACAACACUGAAGUGUUUGGGGGGACUCUUGGUGUCAU	100	jre-miR395b	CUGAAGUGUUUGGGGGGACUC	21	1	1	2	0	1	0.85466	1.03001	1.78833	0	0.91825
MIR396a	CUCUGUAUUCUUCCACAGCUUUCUUGAACUGCAAAACUUCUUCAGAUUUUUUUUUUUUUCUUUUGAUAUCUCUUACGCAUAAAAUAGUGAUUUUCUUCAUAUCUCUGCUCGAUUGAUUUGCGGUUCAAUAAAGCUGUGGGAAGAUACAGAC	151	jre-miR396a-3p	GUUCAAUAAAGCUGUGGGAAG	21	59	118	80	56	78.25	50.4249	121.541	71.5333	77.9786	80.3695
MIR396a	CUCUGUAUUCUUCCACAGCUUUCUUGAACUGCAAAACUUCUUCAGAUUUUUUUUUUUUUCUUUUGAUAUCUCUUACGCAUAAAAUAGUGAUUUUCUUCAUAUCUCUGCUCGAUUGAUUUGCGGUUCAAUAAAGCUGUGGGAAGAUACAGAC	151	jre-miR396a-5p	UUCCACAGCUUUCUUGAACUG	21	1912	2649	2238	788	1896.75	1634.11	2728.49	2001.14	1097.27	1865.25
MIR396b	GGUCAUACUUUUCCACAGCUUUCUUGAACUUUCUUUUUCAUUUCCAUUGUUUUUUUCUUAAACAAAAGUAAGAAGAAAAAAAACUUUAAGAUUAAGCAUUUUGGAAGCUCAAGAAAGCUGUGGGAAAACAUGACA	135	jre-miR396b-3p	GCUCAAGAAAGCUGUGGGAAA	21	1	5	7	8	5.25	0.85466	5.15004	6.25917	11.1398	5.85092
MIR396b	GGUCAUACUUUUCCACAGCUUUCUUGAACUUUCUUUUUCAUUUCCAUUGUUUUUUUCUUAAACAAAAGUAAGAAGAAAAAAAACUUUAAGAUUAAGCAUUUUGGAAGCUCAAGAAAGCUGUGGGAAAACAUGACA	135	jre-miR396b-5p	UUCCACAGCUUUCUUGAACUU	21	7523	23985	19252	7473	14558.2	6429.61	24704.7	17214.5	10406	14688.7
MIR397a	UGAAUGAACAUCAUUGAGUGCAGCGUUGAUGUAAUUUCGUUUUGUUUUUCAUUGUUGAAUGGAUUAAAAGAAUUUAUACCAGCGUUGCGCUCAAUUAUGUUUUUCUA	107	jre-miR397a	UCAUUGAGUGCAGCGUUGAUG	21	1	2	0	4	1.75	0.85466	2.06002	0	5.5699	2.12114
MIR398a	UGAAAUUUCAAAGGAGUGGCAUGUGAACACAUAUCCUAUGGUUUCUUCAAAUUUCCAUUGAAACCAUUGAGUUUUGUGUUCUCAGGUCACCCCUUUGAAUCUCCC	105	jre-miR398a-3p	UGUGUUCUCAGGUCACCCCUU	21	35	104	6	61	51.5	29.9131	107.121	5.365	84.9409	56.835
MIR398b	UGGAUCUCGACAGGGUUGAUAUGAGAACACACGAGUAAUCAACGGCUGUAAUGACGCUACGUCAUUGUUACAGCUCUCGUUUUCAUGUGUUCUCAGGUCACCCCUGCUGAGCUCUU	116	jre-miR398b-3p	UGUGUUCUCAGGUCACCCCUG	21	5	1	0	3	2.25	4.2733	1.03001	0	4.17742	2.37018
MIR399b	UCACUAGUUUUAGGGCGCCUCUCCAUUGGCAGGUCCUUUACUUCCAAAUAUACACAUACAUAUAUGAAUAUCGAAAAUUUCCGAUGAUCGAUUUAUAAAUGACCUGCCAAAGGAGAGUUGCCCUGAAACUGGUUC	135	jre-miR399b	UGCCAAAGGAGAGUUGCCCUG	21	22	30	35	61	37	18.8025	30.9002	31.2958	84.9409	41.4849
MIR403	UUGUCAUUAGAAGAGUCGUAUUACAUGUUUUGUGCUUGAAUCUAAUUCAACAGGCUUUAUGUAAGAGAUUCUUUAACAAUUCCUAUAAUCUUUGUUGUUGGAUUAGAUUCACGCACAAACUCGUAAUCUGUCUUU	135	jre-miR403-3p	UUAGAUUCACGCACAAACUCG	21	517	531	443	478	492.25	441.859	546.934	396.116	665.603	512.628
MIR408	AAGGUUAGAUUGGUAUUGCAAUGAAAGAAGACAAAGCGGUAAUGAGAGAGAGACAGGGAACAAGCAGAGCAUGGAUUGAGUUUACUAAAACAUUAAACGACUCUGUUUUGUCUCUACCCAUGCACUGCCUCUUCCCUGGCUCCCUCUUUUUUUCUCUAUAUUUCUCUCUCUCCUUUCAUUUCACAGCUUUCAAUGGAAUUUUAUUGCUACUGCUAACG	218	jre-miR408-3p	AUGCACUGCCUCUUCCCUGGC	21	14	16	2	4	9	11.9652	16.4801	1.78833	5.5699	8.9509
MIR5653	CCCAAUAACUCAUUUGACCCAUCAACUCAUUUGAGUCAAAAAAUUUAACUCAUUAGGGUUCAUGGGUUGAGUUGAGUUGAGUUGGC	86	jre-miR5653	UGGGUUGAGUUGAGUUGAGUUGGC	24	3	0	1	0	1	2.56398	0	0.894166	0	0.864537
MIR8175	CUUAAGGCAAUUUGACCUAUAUCAAAUUUGGCACCGUUGCCGGGGAUCGACCCGGGUCACCCGCGUGACAGGCGGGAAUACUUACCACUUAGUACAACGACCCAAUAUAGUGGUAAGUAUUCUCGCAUGUCACUCGGGUUCGAUCCCCGGCAACGGCGCCAAAUUUGAUAUAGCUCAAAUCGCCUUAAG	189	jre-miR8175	GAUCCCCGGCAACGGCGCCA	20	105	55	40	30	57.5	89.7393	56.6505	35.7667	41.7742	55.9827
MIR827	UUCCAUGAAACGUUAUAGGUUUUUUUCUUUCUCUCUUGCAACCCUUGAAUGUGUUUGUUGAUUGAUAUCUACACAUGUUGAUCAUCCUUGUGUUGAUCGAUUGGUUUAGAUGACCAUCAACAAACUCUUUCGUGGUUUUGCAUCGCUUCUUGGAAUCUCGAUCAUGUUUUUAGCAUC	177	jre-miR827	UUAGAUGACCAUCAACAAACU	21	3	3	2	3	2.75	2.56398	3.09002	1.78833	4.17742	2.90494
MIR858a	CUCAUCUUUGUUUCGUUGUCUGUUCGACCUUGGUCUCGAUCUCUCCUCAAAACCCUAAUACGCGCUUUAUCGUUUAUUUCAUUCAUCCAUCCUUCUUAUGAUCAUCAUAAACUAACGUACAUGGUUUAUCGGUUUGUUAUUGAUGGGGAUUGGGGUAGAUAGACGAUCGAAACUUUUGAUUUCUGAG	187	jre-miR858a	UUUCGUUGUCUGUUCGACCUU	21	0	2	1	3	1.5	0	2.06002	0.894166	4.17742	1.7829
MIR858b	CCUACCCGAAGGGUUUUGGAGAGUAGACAAAGAGACAAACAUAGAGGUGUGAGUUUGGUUUGGUUUUGGGUUUUGGGGGGUUGGUAGUGUUUGAGGUCCAUAUGCCUCGAUCUUCCGCUUCUAUUAAUUAAUUUUCUCUAUUAGAAAUAUUAUCUAAUUAUUCCACUCCAUCGAACCAUGCACAUAUAUAAUGAUAUGUAUAAGCCCAUCAAAGUUUUUGAAUUCAGUGCAAACACUUGUCAAAGGAGCAGUCCCGAUCUGGUUCCAUCUUAUCUUCGUUGUCUGUUCGACCUUGGCUUUGGC	303	jre-miR858b	UUCGUUGUCUGUUCGACCUUG	21	0	2	1	3	1.5	0	2.06002	0.894166	4.17742	1.7829
