# Supplementary material for: Identification and Expression of miRNAs Related to Female Flower Induction in Walnut (Juglans regia L.)
Source: Molecules. 2018 May 17;23(5):1202. doi: 10.3390/molecules23051202 (PMC6099546; doi:10.3390/molecules23051202)
Supplement: Supplementary file 1 [file molecules-23-01202-s001.zip › Supplemental files/Table S2.xlsx]

## Sheet: Sheet1
Table S2. Novel miRNA in four Juglans regia libraries
									Novel miRNA readcount				Normalized reads					miRNA star readcount
precursor_id	precursor_seq	precursor_length(nt)	mfe(kcal/mol)	position	mature_id	mature_seq	length	Location in precursor	F_1	F_2	F_3	JRL	F_1 .TPM	F_2 .TPM	F_3.TPM	JRL.TPM	novel miRNA star	F_1	F_2	F_3	JRL
jre-miRn1	gagcuccuugaaguccaauggagggucuugcuggguggauugagcugcugaguuauggaucccacagcccuauccauacauguugagguuauuaauuuggauaggcuugcggcuugcauaucucgggagcuucguuaccuaaagucagauccuuguuuggauugaagggagcucua	176	-85.9	Cluster-14922.61595:579..894:+	jre-miRn1	uuuggauugaagggagcucua	21nt	5’-end	19	13	18	21	16.2385	13.3901	16.095	29.242	novel_1*	194	46	67	36
jre-miRn100	agggcuucucucccuuggcaggcaucauauaugcauggcauguauauccgauauucuagcuagcuuucuaaugacccgccaaaggagaguugcccuu	97	-38.42	Cluster-14922.72972:555..872:-	jre-miRn100	cgccaaaggagaguugcccuu	21nt	5’-end	4	0	2	1	3.41864	0	1.78833	1.39247	novel_100*	1	0	0	0
jre-miRn101	uuacuacaaucaacauuggcuuaauaacuaacauaguuuuuuauguuaauuauuaagccucuguggauucuaguaac	77	-31.3	Cluster-14922.15612:7..328:+	jre-miRn101	uaagccucuguggauucuaguaac	24nt	5’-end	5	6	5	0	4.2733	6.18005	4.47083	0	novel_102*	1	0	1	0
jre-miRn104	acgugaggagauuaaaacgagcuaucaaagauuuuuaauacacggacuguggccuuucugggcgaauaauucugcgguagauccuuucaccuggcuacuugucaauucauuuccuggacaaggaucuaccauggaauuauuugcccaaaaaugccacaguccguauauuaaaaaccucugauagcucuuuuuaaucuccucacguuucu	209	-121.4	Cluster-14922.87025:464..781:+	jre-miRn104	uuuuaaucuccucacguuucu	21nt	5’-end	5	2	9	7	4.2733	2.06002	8.0475	9.74732	novel_104*	11	8	8	4
jre-miRn106	uggccaaauugucuaugcaaucuggguguuccuuguucaaagaaacgugaggagauuaaaaagagcuaucagagguuuuuaauauacggacuguggcauuuuugggcaaauaauuccaugguagauccuuguccaggaaaugaauugacaaguagccaggugaaaggaucuaccgcagaauuauucgcccagaaaggccacaguccguguauuaaaaaucuuugauagcucguuuuaaucuccucacguuucuucgaacaaggaacacccaaauugcauagagaauuuggucauu	295	-202	Cluster-14922.87025:484..802:-	jre-miRn106	ugcauagagaauuuggucauu	21nt	5’-end	43	103	75	2	36.7504	106.091	67.0625	215.834
jre-miRn108	aaauucaaugaguauuuagcuauuaaauaauaaaauaugcucauauuagauuagucaaauucuaaauauuuagaauuugacuaaucuaauaugagcauauuuuauuauuuaauagcuaaauacucauugaauuu	134	-89.6	Cluster-14922.34559:376..697:+	jre-miRn108	aaauucaaugaguauuuagcuauu	24nt	3’-end	5	2	0		4.2733	2.06002	0	2.78495	novel_108*	5	2	0	2
jre-miRn110	auggaaauugaaagugcuugcccccaggccgaucauccuagggaugagcacuuuugcucuccauggugcucggcccaaguguaagaacuuuuccuccuacgauacucaccacuuagggcgagcacuuuuucucaacauggagcucaacuaggggugaucgcuuuuccucccauggugcucgcuccaaggggcaaauacuguugcucucccauagugcucaucuagggauccacgcuuucucgacauggaccucaccucgaggggcuggcacuuuugcucucuuguga	287	-102.3	Cluster-10426.0:211..532:+	jre-miRn110	auggaaauugaaagugcuugcccc	24nt	3’-end	3	2	5	2	2.56398	2.06002	4.47083	2.78495
jre-miRn111	aagcucaggagggauagcaccagccauguagcacuuuaacgaugaucaucauguuagggugugaucgguacuggcgcuaucuauccugaguugc	94	-47.6	Cluster-14922.28003:835..1156:-	jre-miRn111	aagcucaggagggauagcaccagc	24nt	3’-end	139	75	93	179	118.798	77.2506	83.1575	249.253	novel_111*	71	17	15	12
jre-miRn112	aaguuguugccugaacuugagagccucaagugugggagagacucaugaagugggccuuacaucauuucuugcuacucguauaaauauuucaggcaguauuaaaugaauaauaauuucuggagagccacuuuauguguuuaucuuucucccacuugaggcccucaaguucagguaaaaacuugc	183	-79.5	Cluster-14922.82318:2609..2929:+	jre-miRn112	aaguuguugccugaacuugagagc	24nt	3’-end	1	0	0	0	0.85466	0	0	0
jre-miRn113	aagacugcuggauacuaauuugguuaagucuuuaacucucaggaucauaacauuuucugaaaccaguaggaaaacaaauugaccacugauugcagauugauggggaaauaauuagauguaaaaaccauuugaauugugcgauuuuguuuuuauuuuauguuugaguuaguugguauauuuguguuucuaugaagagaacgcaccgguggucuuuguuuggcgguguaguguuacgaucauaaggguuaaaaguuuaaccacauuaguauccaccagucuuag	282	-97	Cluster-14922.66390:482..801:+	jre-miRn113	aagacugcuggauacuaauuuggu	24nt	3’-end	2	2	1	3	1.70932	2.06002	0.894166	4.17742
jre-miRn114	cccucaaauuaucagagguuuugcauuuuuuacccccaaccaaaacuguuacauuacacccuucaaagcuacuaaaugcuuacacuuugcaaccauucaauucuggucauuaagauugaugaaaauaggugaugugacacaauuuugagguuggaaucuuaaugggggugcaaaguguuaguuuucagaaguuagagggugcaaugcguugguuuuuguauaugaggugcaaagugcaaaaccacugguaguuugaggaug	261	-102.9	Cluster-14922.24788:980..1301:-	jre-miRn114	aaaaccacugguaguuugaggaug	24nt	5’-end	32	38	21	18	27.3491	39.1403	18.7775	25.0645
jre-miRn115	aucuaucuuagugcagucgaaaguaaucuauuagugugucacugaaaagaucauuaaagcauaaacacuuaaaacagaauuaugaauuuuaaugcuuaaaugguaucucuagccauugaaauucuucauguuaggugguuguucucucuuauguuuggugcuuccaaauucuuccucucucuguagaugguguauauugaaggggguugauaugagugaguuuuaaugaucauuucagugacaauaaugaguuacuuucgauuguauugagauugauagaggug	284	-102.54	Cluster-14922.63642:247..567:+	jre-miRn115	aucuaucuuagugcagucgaaagu	24nt	3’-end	5	8	11	10	4.2733	8.24007	9.83583	13.9247	novel_115*	1	1	0	2
jre-miRn118	uuaaucuugcggcauuaugggacgaaaauugagcaugucacggggucucaacacagcaaacaagggaaagcagaauccauaucccgcauaucacgcgucugauugugagauaugggcagcacgcugcuuuccuuugcuuuguugacacccagagacacguucaauaucaucaauuuugucccauaauggcgcaugauuaaca	202	-98.3	Cluster-14922.92398:367..687:-	jre-miRn118	uuaaucuugcggcauuaugggacg	24nt	3’-end	7	13	18	10	5.98262	13.3901	16.095	13.9247
jre-miRn120	uugcuuucaaacucaauggcauggauuuugcugaaucagcacuuaaugcuuuaaguucugauuuggcaaaauccauaccauugggcuugaaaguaacc	98	-56.7	Cluster-14922.23317:115..436:+	jre-miRn120	auaccauugggcuugaaaguaacc	24nt	5’-end	8	9	5	11	6.83728	9.27007	4.47083	15.3172
jre-miRn121	ugccuggcucccugaaugccaucuaagaagcuugucaaagaguguuggcaaccuuccuacuuggcaugaggggagucaugcagg	84	-43.3	Cluster-14922.42739:505..820:+	jre-miRn121	ugccuggcucccugaaugcca	21nt	3’-end	123	115	155	144	105.123	118.451	138.596	200.516
jre-miRn122	aaaguaaauucacaaacugacguggcucgacucgguacaucagauuguaaaguagaucuagcggaucacaugaagacacgucaauucgugguuuacuuuug	101	-27.9	Cluster-14922.28157:16..337:-	jre-miRn122	aaaguaaauucacaaacugacgug	24nt	3’-end	12	4	0	0	10.2559	4.12003	0	0
jre-miRn124	uuccaccugaucaacauaugauuuaucauuuuuacccuucuaucauaaugcuugaauauguguguuuaaauagaaggaaaaaaauggcaaaucacauguugguuagguggaggu	114	-51.7	Cluster-14922.15802:4107..4428:-	jre-miRn124	aucacauguugguuagguggaggu	24nt	5’-end	7	3	7	3	5.98262	3.09002	6.25917	4.17742
jre-miRn129	aaaguaaaccuacaaacugacgugguacguuagauuguaaagcuacuucuauuguaaaguagaucuaacauauuauaugaagccaaaucaguuuguguguuuacuuuugu	110	-34.91	:..:	jre-miRn129	aaaguaaaccuacaaacugacgug	24nt	3’-end	33	9	6	15	28.2038	9.27007	5.365	20.8871
jre-miRn130	uauuggccugguucacucagacgaaaaagaugcauuuugcgaaaccucaagggugcugcugaucaucuucuuuuuuuuauuucugauugagccgugccaauaucuca	107	-37.2	Cluster-14922.108601:676..993:-	jre-miRn130	uugagccgugccaauaucuca	21nt	5’-end	6	2	2	1	5.12796	2.06002	1.78833	1.39247	novel_130*	8	8	7	11
jre-miRn132	ggggcaacaugagauuacaugcaugugggcauucuuauuauugacaugacacccuuucugcuuuuguucauugguccaguaaauguguucucaggucgccccug	104	-29.62	:..:	jre-miRn132	uguguucucaggucgccccug	21nt	5’-end	256	408	306	715	218.793	420.243	273.615	995.619
jre-miRn134	uucuacaauuuggagagauauaaauacaugauguggauuuaauuacaucaauguuggauaugacacuauucauggauaucauuuaauguuuugagaucaacagauuguguguaucucucuucgaauuguagaaag	135	-46.1	Cluster-14922.53099:1360..1678:-	jre-miRn134	uaucucucuucgaauuguagaaag	24nt	5’-end	3092	1806	1773	2503	2642.61	1860.19	1585.36	3485.36	novel_134*	0	1	0	0
jre-miRn135	augugacauauuuauaacuauuggauguuuuauugaaugauucuuuaucaucuaaugguguuaaauaugucacaucu	77	-30.3	Cluster-14922.53685:2120..2440:+	jre-miRn135	augugacauauuuauaacuauugg	24nt	3’-end	28	54	35	27	23.9305	55.6204	31.2958	37.5968
jre-miRn140	agguauuggcgugucucaauuugaagacaugguuaaaaaggauagaaaauuagccaugugauuuugauugagccgcgucaauaucucu	88	-37.62	Cluster-14032.1:200..517:-	jre-miRn140	uugagccgcgucaauaucucu	21nt	5’-end	156	83	108	66	133.327	85.4907	96.57	91.9033	novel_140*	0	0	3	0
jre-miRn141	uuggcauucuguccaccucccuucaauagaaaaccuaguccucucucucucauggaggugggcauacugccaacugagcu	80	-27.86	Cluster-14922.74062:1215..1531:-	jre-miRn141	uuggcauucuguccaccucc	20nt	3’-end	0	1	2	1	0	1.03001	1.78833	1.39247	novel_141*	1	1	0	2
jre-miRn142	aguuugauggccugauagcauaugauccaguuuuucaaauggauuuggguggaugguuucgaaccuaaguucuccauuuggagaaccaaaucauaugccaucaagucauuagacuau	117	-54	Cluster-14922.70256:3034..3354:-	jre-miRn142	aguuugauggccugauagcauaug	24nt	3’-end	41	24	42	24	35.0411	24.7202	37.555	33.4194
jre-miRn143	aauugaugugcuuagaugugaugcauuagaucuucuuuuagaggaguuuuacaaucuaauguaguacaacaaaucacgucaguuuguaaaug	92	-26.81	Cluster-14922.2428:178..497:-	jre-miRn143	caaaucacgucaguuuguaaaug	23nt	5’-end	3	2	1	3	2.56398	2.06002	0.894166	4.17742
jre-miRn146	auugacguggcuugaugugguacguuagauuauaaaacuacuuuuauuauaaaguagauauaacguaucauauaaagucauuucauuuu	89	-30.22	Cluster-14922.45211:185..503:+	jre-miRn146	auugacguggcuugaugugguacg	24nt	3’-end	8	22	25	13	6.83728	22.6602	22.3542	18.1022	novel_38*	6	4	6	4
jre-miRn147	ccuucccauuacuugguagaacaaauucauggaauacgcugcaugggcaccaacuguguuaggcauaaaacaugggccuccuucuuguaucggcccacaacuuaagcccaacccacaaacauaaucuauguuccuuugcagagcaucugggucugccccugccuugggcacacaccauuguuuucccuucucccggggaagugggcugcugcugauuggugggaucccc	229	-71.6	Cluster-12245.0:212..527:+	jre-miRn147	gcugauuggugggaucccc	19nt	5’-end	56	40	106	35	47.861	41.2003	94.7816	48.7366	novel_4*	1203	822	463	300
jre-miRn15	ugcauuugcaccugcaccucuacuugucucucucucuugcucucucucucaaccagcuuuaaagcuugccaaaaguuauauauggggagaugaaccaagcaacuggugcagguucaggugcugaugcagu	130	-44.23	Cluster-14922.85033:903..1218:-	jre-miRn15	ugcauuugcaccugcaccucu	21nt	3’-end	462	382	390	160	394.853	393.463	348.725	222.796
jre-miRn150	ccuucccauuacuugguagaacaaauucauggaauacgcugcaugggcaccaacuguguuaggcauaaaacaugggccuccuucuuguaucggcccacaacuuaagcccaacccacaaacauaaucuauguuccuuugcagagcaucugggucugccccugccuugggcacacaccauuguuuucccuucucccggggaagugggcugcugcugauuggugggaucccc	229	-71.6	Cluster-14922.31505:212..527:+	jre-miRn150	cugauuggugggaucccc	18nt	5’-end	56	40	106	35	47.861	41.2003	94.7816	48.7366	novel_15*	0	1	0	0
jre-miRn153	ggaauguagucuggcucgaggucacuaauaaacugauaaacacgaugaguuuaauuggcagagucguuucucggaccaggcuucauucc	89	-32.1	:..:	jre-miRn153	ucucggaccaggcuucauucc	21nt	5’-end	10	13	22	10	8.5466	13.3901	19.6717	13.9247	novel_153*	4	1	1	1
jre-miRn154	gauucuuccuugauucuuucagaguacgugacugauagacuauugcuuccaacagaccauggcuccugggugagagaaaaccugaaugggucugcucugucggaggagacuggaucaaaguaucaacagaaucgaguaaaggaaguggggaagcaggcuugccccagcuacccagucgaguuucugaauauuggagugaagggagcucca	210	-69.8	Cluster-14922.101798:728..1043:+	jre-miRn154	uuggagugaagggagcucca	20nt	5’-end	0	1	0	0	0	1.03001	0	0
jre-miRn16	uggacaugggugaauugguaaggaaaaugauaugcucgcucacucccuugccaauuccacccauuccaa	69	-31	Cluster-14922.38589:35..350:+	jre-miRn16	uugccaauuccacccauuccaa	22nt	5’-end	13825	5426	6416	2724	11815.7	5588.82	5736.97	3793.1	novel_16*	1356	756	1074	393
jre-miRn17	ggaaugggcuguuugggaugaaugaaaguggagguaaaucuuuggauuuacaguguuaaauucuucccaaagccgcccauuccga	85	-38.07	Cluster-14922.61890:3379..3697:-	jre-miRn17	uucccaaagccgcccauuccga	22nt	5’-end	17827	4120	7122	1760	15236	4243.63	6368.25	2450.76	novel_17*	303	196	188	206
jre-miRn20	agcuccuuccaguucaauuuagagggcagaggagcggcuagagcugucauuucaugcauuuuggcuacccuugauuuuuucccaccaacaguacucagcaacugaaguacuacugcaugcagaaagugaucaaagauauggagaggagaacaaaaaugucaaguuuggccagcugcauggagugggagcaacuccuuccgcuuccaccuuugcccgcucauuggacugaagggagcuccu	240	-104.3	Cluster-14922.22510:6..321:+	jre-miRn20	uuggacugaagggagcuccu	20nt	5’-end	380	120	141	56	324.771	123.601	126.077	77.9786	novel_20*	10	3	4	0
jre-miRn22	aaugggauggcaggaaagaaaauaaaucuguucgucagaaacauguuuuuucuuuccuaguccucccauucc	72	-27.9	Cluster-14922.30713:173..491:-	jre-miRn22	ucuuuccuaguccucccauucc	22nt	5’-end	7020	3922	5601	1575	5999.71	4039.69	5008.23	2193.15	novel_22*	103	106	178	51
jre-miRn25	guauguugggcuauaguagucguggaagcuaacaucuguuuuuaaaccucagccaacaguaguuuccgcugcaacuauagcccaacacauauu	93	-41.44	Cluster-14922.58939:507..824:+	jre-miRn25	guauguugggcuauaguaguc	21nt	3’-end	6930	3108	2769	3726	5922.79	3201.27	2475.95	5188.36	novel_25*	404	100	92	63
jre-miRn26	agugguaucagggccagcuuucgaugcucagcccuuaaggaacaggucugagaauuaaaaccuggcucugauaccauuug	80	-42.1	Cluster-14922.26616:602..919:-	jre-miRn26	accuggcucugauaccauuug	21nt	5’-end	3333	3072	2635	4396	2848.58	3164.19	2356.13	6121.32	novel_26*	25	12	25	33
jre-miRn27	uuuguugauggucaucuaaucgaucucugaauguuuggcaugaacauauagauaaugguuagaugcccaucaacgaaca	79	-34.6	Cluster-14922.59780:2479..2797:-	jre-miRn27	uuagaugcccaucaacgaaca	21nt	5’-end	5792	2318	2814	858	4950.19	2387.56	2516.18	1194.74	novel_27*	323	150	184	91
jre-miRn29	uuccacagcuuucuugaacuucuuuuucugcuaauuaaucucuaggauuaacaguaguaccccuggaagcucaagaaagcugugggaga	89	-42	Cluster-14922.96255:127..444:+	jre-miRn29	uuccacagcuuucuugaacuu	21nt	3’-end	50	154	114	61	42.733	158.621	101.935	84.9409	novel_29*	146	244	246	131
jre-miRn3	cacgucugccugggugucacgcaucguugccccaaccccaaacacuucuuaugauguguggggugcggggaagacauuggccucccgugugcuucugcucgcgguuagccuaaaagugaguccuaggcgacgagcgccacgacaaucggugguugagaaacccucgugacccgucguguguugcccgucgcugugaaggugcuccucgacccuauugcgucguuccugcgacucuaccaucgcgaccccaggucaggcgg	260	-114.1	Cluster-14922.59545:119..438:+	jre-miRn3	cacgucugccugggugucacgc	22nt	3’-end	40306	36383	36350	16293	34447.9	37474.8	32503	22687.6	novel_3*	1133	586	577	398
jre-miRn33	uuccacagcuuucuugaacugcauauaugagugaucucuuugcaugcagagauaauguuuuucuucuuguuugcgguucaauaaagcugugggaag	96	-40.9	Cluster-14922.77776:413..729:-	jre-miRn33	uuccacagcuuucuugaacug	21nt	3’-end	0	1	0	0	0	1.03001	0	0
jre-miRn36	aagcucaggagggauagcgccaugaauuacuguaaucaugaucaucauguuugugugauuacuggcgcuaucuauccugaguuuca	86	-44.1	Cluster-14922.49103:731..1049:-	jre-miRn36	cgcuaucuauccugaguuuca	21nt	5’-end	2010	1016	1385	516	1717.87	1046.49	1238.42	718.517	novel_36*	0	1	0	0
jre-miRn37	ggaaugggcuguuugggaugaaagaaaguucugaucuuugcggaguugauucuucccaaagccgcccauuccaa	74	-32.7	:..:	jre-miRn37	uucccaaagccgcccauuccaa	22nt	5’-end	1627	711	970	326	1390.53	732.336	867.341	453.947	novel_37*	303	196	189	204
jre-miRn41	ugaagcugccagcaugaucugagcuuucuucagcugaugaucccuaucuauccuggaaagaauagaucauguggcaguuucacc	84	-39.3	Cluster-15932.0:175..490:+	jre-miRn41	ugaagcugccagcaugaucuga	22nt	3’-end	330	493	804	76	282.038	507.794	718.91	105.828	novel_41*	32	11	19	3
jre-miRn43	ugaagcugccagcaugaucuuaaacuuucuccuuugcugaggaaagaucagaucauggggcaguuucacc	70	-33	Cluster-14922.78384:505..824:-	jre-miRn43	ugaagcugccagcaugaucuua	22nt	3’-end	370	180	230	125	316.224	185.401	205.658	174.059	novel_43*	88	59	51	90
jre-miRn44	ugaagcugccagcaugaucuaaacuuucuucucgauuaaucaaggaaagaucggaucauauggcagcuucacc	73	-33.6	:..:	jre-miRn44	aucggaucauauggcagcuucacc	24nt	5’-end	326	122	194	196	278.619	125.661	173.468	272.925	novel_44*	2	2	4	7
jre-miRn46	cgauguuggugagguucaauccgaugacuacuuuacgagugcaagucguaagagacauuucagauugagccgcgccaauaucacu	85	-36.4	Cluster-16865.0:301..618:+	jre-miRn46	uugagccgcgccaauaucacu	21nt	5’-end	233	65	126	32	199.136	66.9505	112.665	44.5592	novel_46*	6	6	13	1
jre-miRn48	augauauuuacaguuauggagugcguaaacgccucgcaaucucuuugaaaaaagugaguaaauacgggaccuacaugaaaaaauuaauuuuuaauaguggaccccacucuuuuucaaaacaauugugcggcgcuuguauacuccacgauuguauguagcauuac	164	-53.6	Cluster-14922.51953:2268..2587:-	jre-miRn48	cuccacgauuguauguagcauuac	24nt	5’-end	8	8	6	4	6.83728	8.24007	5.365	5.5699	novel_48*	0	1	0	0
jre-miRn49	agguauugauguggcucaauuugaagagauggcuaaaauuagagaaauuagccaugcgauucugauugagccgcgucaauaucucc	86	-44.6	Cluster-14922.21132:1266..1583:-	jre-miRn49	uugagccgcgucaauaucucc	21nt	5’-end	352	119	195	124	300.84	122.571	174.362	172.667	novel_49*	11	15	12	8
jre-miRn50	aucagauauguuaugccaaaguacuuugaaauauucacauuuuguuuaugcucaguuggccgcugggguuugcacaauccuaccacagggguuaaacauugucucuguuaugauaugauaagauaaaugugauguuucaguuuaugcuaugccaaagggauuuugauuaugaauauuuuuuaacuuucgcucugauauuuuugaua	206	-46.02	:..:	jre-miRn50	acuuucgcucugauauuuuugaua	24nt	5’-end	19	86	87	49	16.2385	88.5807	77.7925	68.2313	novel_50*	2	6	2	0
jre-miRn51	uuauaagaguaaucacggucgagaguagcagcagaaagugaaugaauaaagcuuucuuccgucgucuucuucuucucuucucacugcuaagucucaaccguguuucucuguauaagg	117	-35.1	Cluster-14922.20224:229..547:-	jre-miRn51	aaccguguuucucuguauaagg	22nt	5’-end	52	66	65	425	44.4423	67.9805	58.1208	591.802	novel_51*	10	5	2	4
jre-miRn56	gaaaugauauuuucaguuguggagugcgcaagcgccgcacaauaucuuugaaaaaagugaguagagugcggcgcucccacacucuacaacuguauguagcauuacuc	107	-51.5	Cluster-14922.102830:812..1132:-	jre-miRn56	cuacaacuguauguagcauuacuc	24nt	5’-end	1	1	0	1	0.85466	1.03001	0	1.39247
jre-miRn59	accgagagugggucuugagaaaagccacugauaagugcaaauuuuuuuuuucaaacauguuuuuaaaucccuuaaacauuuuuuuaaaaaaaauaacaaacucauuaaaaacuacuuucuuaaccauuaaauaaauaacaaaccacaaucgauagcuuuucucggguuccacucucggugg	181	-48.9	Cluster-14922.84701:215..535:-	jre-miRn59	uuucucggguuccacucucggugg	24nt	5’-end	102	103	111	90	87.1753	106.091	99.2525	125.323	novel_59*	1	1	0	0
jre-miRn60	gagcucucuuuucuccaucacugaaaggagugauggguaugcugcggcugccauguucaugaauaccccugggugcgcgcgcgugcgugcagggcggucaucuaugaguaguuauacugauaauggcgcgcgcagucuagggguuugcaugagaugggagacgagguuaccuugaucuuuuuggacuuggagugaagggagcucg	205	-103.8	Cluster-14922.51803:756..1073:-	jre-miRn60	uuggagugaagggagcucg	19nt	5’-end	11	2	4	12	9.40126	2.06002	3.57667	16.7097	novel_60*	2	0	0	0
jre-miRn61	guucccuugaccacuucauuggggacgucggacgucugucuuugaaugaaauggucauccagcugcucucuacugaaguguuugggggaacuc	93	-38.1	:..:	jre-miRn61	cugaaguguuugggggaacuc	21nt	5’-end	1	0	0	0	0.85466	0	0	0	novel_61*	14	2	1	2
jre-miRn62	uacgcaggagagauggcgccgucacccaaaucuauauauauccuuuuggaauugagguuagggggccggcaucauuuauccugcauagga	90	-37.2	Cluster-14922.106292:93..411:-	jre-miRn62	uacgcaggagagauggcgccgu	22nt	3’-end	69	65	75	54	58.9715	66.9505	67.0625	75.1936
jre-miRn63	uggagaagcagggcacaugcuagauguauauuaucagguggaagaucugagcauuuugcaugugcucuagcucuccagc	79	-40.4	Cluster-14922.50296:2822..3137:+	jre-miRn63	caugugcucuagcucuccagc	21nt	5’-end	29	41	47	5	24.7851	42.2303	42.0258	6.96237	novel_63*	2	2	4	0
jre-miRn68	ugccuggcucccuguaugccauuugcagagcucaccggacaaucgauggccuccguggauggcguaugaggagccaugcaua	82	-45.1	:..:	jre-miRn68	ugccuggcucccuguaugcca	21nt	3’-end	5	3	3	4	4.2733	3.09002	2.6825	5.5699
jre-miRn69	gagcaucaucaagauucacaaucuuuuaaggcuuuuguggggcuggucccuuucgaauucguuccagacggccuuugaucugggaaucuugaugaugcugcag	103	-42.9	Cluster-14922.45830:302..617:+	jre-miRn69	ggaaucuugaugaugcugcag	21nt	5’-end	94	48	46	12	80.338	49.4404	41.1317	16.7097
jre-miRn7	ggaauguuguuuggcucgagggcauguuggugauguuaagucuuugagguuuuuugagacuuuugagucuccagaaaaacaaaaaagaucuucacagauuuauaagccuaugugaucucggaccaggcuucauucccg	138	-52.6	Cluster-14922.16020:255..572:-	jre-miRn7	ucggaccaggcuucauucccg	22nt	5’-end	5390	6593	8040	5049	4606.62	6790.84	7189.1	7030.6	novel_7*	15	14	3	19
jre-miRn77	uggagaagcagggcacgugcaagcuuuggcucaacuuuuagaagucuagcuuggcgagcuuugcacgugcuccccuucuccaac	84	-45.8	Cluster-15209.0:272..590:-	jre-miRn77	cacgugcuccccuucuccaac	21nt	5’-end	33	17	19	5	28.2038	17.5101	16.9892	6.96237
jre-miRn78	uggagaagcagggcacgugcauuacuaacucaugagcgcacgcaccacugaacauacacaugauauuucuuggcuggaguuauauauauacaugauguaugaaucuuaccuagcuauaguauucacagaucaugguuuucgaucgcuagcuaguucgcgugaguuaguucuucaugugcccgucuucaccauc	193	-66.1	Cluster-14922.31074:29..346:+	jre-miRn78	caugugcccgucuucaccauc	21nt	5’-end	35	16	9	10	29.9131	16.4801	8.0475	13.9247
jre-miRn8	agagcuuucuucaguccacucaugggcggcuguaggguuuaauuagcugccgauucauucauccaaauacuguguuagaaggcgauuauacgcaguaaaugagugaaugacgcgggagacaaauuaaaucuuaggcuuccuguacuuggacugaagggagcuccc	165	-78.5	Cluster-14922.89990:531..849:+	jre-miRn8	cuuggacugaagggagcuccc	21nt	5’-end	4493	3271	3375	5469	3839.99	3369.16	3017.81	7615.44	novel_8*	8	4	5	0
jre-miRn82	agaaguguuaaggaaaguauaagaagaugggaaauaacgaggaucgaguccuucuccuggcuuugucgauuagacgcaucaucaagacuuccaauuauauacauauauucucugucuucucauacuuuccuucaacacuucucu	144	-48.8	Cluster-14922.50586:1030..1349:-	jre-miRn82	uacuuuccuucaacacuucucu	22nt	5’-end	12	8	15	10	10.2559	8.24007	13.4125	13.9247	novel_82*	0	0	1	1
jre-miRn88	aacagaacuuggugucaacagugacggaaagccucagaauguagaacacaaaguggcugcagaucuccaccaagaagaagagaaauucaagaaaccuuuucuaccacauccaccaauuuauaagaaaccauucccaccauuuaagaaaccauucccaccguuuaagaaaccguauuuuaagaaguuacauccacacccacuuccaacuuucaaaaagccucuuccaccaaaauuuccauuuguuaagaaaccauuucugccacc	264	-35.42	Cluster-14922.58564:198..514:+	jre-miRn88	aacagaacuuggugucaac	19nt	3’-end	6	1	0	0	5.12796	1.03001	0	0	novel_88*	0	1	0	0
jre-miRn89	agauugaaaccccuaaauuaaauuaauaucaaaaccccaaccccuaaauuaauuuaggguuucggauug	69	-14.91	:..:	jre-miRn89	aaauuaauuuaggguuucggauug	24nt	5’-end	2	3	3	3	1.70932	3.09002	2.6825	4.17742
jre-miRn90	ugugcggcauggucagccuggucgugugcgcgcgcgcgcggacuggcuggucuguguggcgcaug	65	-40.5	Cluster-5433.0:251..572:-	jre-miRn90	acuggcuggucuguguggcgcaug	24nt	5’-end	10	8	7	3	8.5466	8.24007	6.25917	4.17742
jre-miRn91	caguccuaaaggggcaucacagucaucaauuagguagauuauaucccuggaucacugcagcuguggagguuugcuaugacauuuuguuacagagaugcugcaguuauggaggagaaacguaaucuacauugaugauucugaugguccuuggguauugau	159	-60.8	Cluster-14922.103710:258..580:-	jre-miRn91	auucugaugguccuuggguauugau	25nt	5’-end	8	10	6	14	6.83728	10.3001	5.365	19.4946	novel_91*	2	0	0	0
jre-miRn93	uuaggaaaucuggcuuuugaguuaugaaacuacauuuaaaaacaugguacaugcugugugugggugguaugcaugugauuuggcucugccccuuacauauagacuugucaaacauaagaaagcaugguuuuguugucuguugaugcugcugucaggcuucugacaacauguauuuugugucuccugccuauggugucgcaguagcauguauagugaucuccugugcaugcuuuugacucaggccauaucucuuaga	251	-78	Cluster-14922.4708:168..489:+	jre-miRn93	uugacucaggccauaucucuuaga	24nt	5’-end	2	4	7	4	1.70932	4.12003	6.25917	5.5699
jre-miRn96	agucgcagaagagaugguacuagcuguaauacagaucauggcaauguucagcaagcgccauccuuuugcgacuag	75	-34.8	Cluster-7685.0:19..337:-	jre-miRn96	agucgcagaagagaugguacu	21nt	3’-end	3	9	10	6	2.56398	9.27007	8.94166	8.35485	novel_96*	2	0	0	0
jre-miRn98	ucugucgaaggagagauggcgccuuaugcagcggcagaagccauuuugaacaggaggcuccaucuccccucggcugaag	79	-36.4	Cluster-14922.107815:129..447:+	jre-miRn98	uccaucuccccucggcugaag	21nt	5’-end	0	5	7	3	0	5.15004	6.25917	4.17742	novel_98*	0	1	2	1
