# Supplementary material for: Identification and Expression of miRNAs Related to Female Flower Induction in Walnut (Juglans regia L.)
Source: Molecules. 2018 May 17;23(5):1202. doi: 10.3390/molecules23051202 (PMC6099546; doi:10.3390/molecules23051202)
Supplement: Supplementary file 1 [file molecules-23-01202-s001.zip › Supplemental files/Table S3.xlsx]

## Sheet: Sheet1
Table S3. The conserved miRNA families among species
Species	MIR390（3）*	MIR169_(3)	MIR172(5)	MIR397(1)	MIR167_2(1)	MIR159(9)	MIR403(1)	MIR827_3(1)	MIR393(2)	MIR160(2)	MIR395(2)	MIR167_1(5)	MIR162_1(1)	MIR166(3)	MIR164(6)	MIR858(2)	MIR171_1(8)	MIR399(2)	MIR408(1)	MIR396(4)	MIR156(8)	MIR398(2)	MIR162_2(1)	MIR394(2)
Juglans regia	jre-MIR390a jre-MIR390b jre-miRn36	jre-MIR169a jre-MIR169b jre-MIR169g	jre-MIR172a jre-MIR172b jre-MIR172c jre-MIR172d jre-MIR172e	jre-MIR397a	jre-MIR167c	jre-MIR159a jre-MIR159b jre-MIR159c jre-MIR319a jre-MIR319c jre-miRn60 jre-miRn1 jre-miRn8 jre-miRn20	jre-MIR403	jre-MIR827	jre-MIR393a jre-MIR393b	jre-MIR160a jre-MIR160c	jre-MIR395a jre-MIR395b	jre-MIR167a jre-MIR167d jre-miRn41 jre-miRn43 jre-miRn44	jre-MIR162a	jre-MIR165a jre-MIR166a jre-MIR166e	jre-MIR164a jre-MIR164b jre-MIR164c jre-miRn78 jre-miRn77 jre-miRn63	jre-MIR858a jre-MIR858b	jre-MIR170 jre-MIR171a jre-MIR171b jre-MIR171c jre-miRn46 jre-miRn130 jre-miRn49 jre-miRn140	jre-MIR399b jre-MIR399c	jre-MIR408	jre-MIR396a jre-MIR396b jre-miRn33 jre-miRn29	jre-MIR156a jre-MIR156b jre-MIR156c jre-MIR156d jre-MIR156f jre-MIR157a jre-MIR157c jre-MIR157d	jre-MIR398a jre-MIR398b	jre-miRn38	jre-MIR394a jre-MIR394b jre-miRn141
Hevea brasiliensis	0	0	0	0	0	3	0	0	0	0	0	0	0	2	0	0	0	0	2	2	1	1	0	0
Solanum lycopersicum	2	2	2	1	0	4	1	0	0	1	2	2	1	3	2	0	5	1	0	2	5	0	0	1
Ricinus communis	2	3	1	1	0	5	2	0	1	3	5	3	1	5	4	0	7	6	1	1	8	2	0	0
Bruguiera gymnorhiza	0	0	0	0	0	0	0	0	0	0	0	0	0	0	0	0	0	0	0	2	1	0	0	0
Vitis vinifera	1	22	4	1	0	7	6	0	2	5	14	5	1	8	4	0	9	9	1	4	8	3	0	3
Acacia auriculiformis	0	0	1	0	0	1	0	0	0	1	0	0	1	0	0	0	0	0	0	1	0	0	0	0
Helianthus argophyllus	0	0	0	0	0	0	1	0	0	0	0	0	0	0	0	0	0	0	0	0	1	0	0	0
Zea mays	2	4	5	1	1	14	0	0	3	7	16	9	0	14	8	0	11	10	2	8	12	0	1	2
Sorghum bicolor	1	5	6	1	2	4	0	0	2	6	12	7	0	11	5	0	8	11	1	5	9	0	1	2
Festuca arundinacea	0	0	0	0	0	1	0	0	0	1	0	0	0	1	0	0	1	0	0	1	2	0	0	0
Elaeis guineensis	0	0	6	0	0	0	0	0	0	0	0	0	0	0	0	0	0	0	0	0	0	0	0	0
Gossypium raimondii	0	0	2	0	0	0	0	0	0	0	0	3	0	2	1	0	0	1	0	0	2	1	0	0
Cunninghamia lanceolata	0	0	0	0	0	0	0	0	0	0	0	0	1	1	1	0	0	0	0	0	0	0	0	0
Sycon ciliatum	0	0	0	0	0	0	0	0	0	0	0	0	0	0	0	0	0	0	0	0	0	0	0	0
Selaginella moellendorffii	0	0	0	0	0	2	0	0	0	2	0	0	0	3	0	0	4	0	0	1	5	0	0	0
Glycine max	7	14	12	2	0	22	2	0	11	6	13	8	3	21	11	0	17	9	4	11	24	4	0	7
Glycine soja	0	0	0	0	0	0	0	0	0	0	0	1	0	0	0	0	0	0	0	0	0	0	0	0
Arabidopsis thaliana	2	7	5	2	1	6	1	1	2	3	6	3	2	9	3	2	4	6	1	2	12	3	0	2
Helianthus paradoxus	0	0	0	0	0	0	0	0	0	0	0	0	0	1	0	0	1	0	0	0	1	0	0	0
Malus domestica	6	1	15	2	0	6	2	0	6	5	9	10	2	9	6	0	14	10	4	7	31	3	0	2
Digitalis purpurea	0	0	2	1	0	0	0	0	0	1	0	3	0	2	0	0	0	0	1	1	2	0	0	0
Citrus trifoliata	0	0	0	0	0	1	0	0	0	0	0	1	0	1	1	0	1	0	0	0	1	0	0	0
Theobroma cacao	2	8	5	1	0	0	2	0	2	3	2	3	1	4	3	0	8	9	0	5	7	2	0	2
Amborella trichopoda	1	0	1	2	0	3	0	0	1	1	1	1	0	4	2	0	3	0	0	5	4	1	0	1
Aquilegia caerulea	0	1	2	0	0	2	0	0	0	2	2	1	0	5	0	0	6	1	0	2	2	2	0	0
Citrus sinensis	1	1	3	1	0	1	1	1	1	1	1	3	1	5	1	0	1	5	1	3	1	1	0	1
Triticum aestivum	0	0	0	1	0	3	0	0	0	1	2	3	0	0	1	0	2	1	1	0	1	1	0	0
Hordeum vulgare	0	0	0	2	0	2	0	0	0	0	0	0	0	3	0	0	1	0	0	0	2	0	0	0
Pinus densata	1	1	0	0	0	1	0	0	0	0	0	0	1	2	0	0	1	0	0	1	0	0	0	0
Populus euphratica	0	0	0	0	0	0	0	0	0	0	0	0	0	0	0	0	0	0	0	0	0	0	0	0
Helianthus annuus	0	0	0	0	0	0	0	0	0	1	0	0	0	0	0	0	0	0	0	0	3	0	0	0
Saccharum officinarum	0	0	0	0	2	5	0	0	0	0	0	0	0	0	0	0	0	0	5	1	1	0	0	0
Saccharum sp.	0	0	0	0	1	1	0	0	0	0	0	0	0	1	0	0	0	0	2	1	1	0	0	0
Brassica napus	3	4	4	2	0	1	1	0	1	4	6	4	1	6	4	0	7	3	0	1	7	0	0	2
Solanum tuberosum	1	0	5	1	0	3	0	0	1	2	10	4	2	4	1	0	5	15	2	1	11	2	0	1
Physcomitrella patens	3	0	0	0	0	5	0	0	0	9	0	0	0	13	0	0	2	0	1	0	3	0	0	0
Brassica oleracea	0	0	2	0	0	0	0	0	0	0	0	0	0	0	0	0	1	0	0	0	1	1	0	0
Salvia sclarea	0	0	1	1	0	0	0	0	0	0	0	0	0	1	2	0	2	1	0	1	1	1	0	1
Pinus taeda	1	0	0	0	0	4	0	0	0	0	0	0	0	3	0	0	0	0	0	1	2	1	0	0
Helianthus exilis	2	0	0	0	0	0	0	0	0	0	0	0	0	0	0	0	0	0	0	0	0	0	0	0
Arachis hypogaea	0	0	0	0	0	1	0	0	0	1	0	1	0	0	0	0	0	0	1	0	3	1	0	1
Arabidopsis lyrata	2	7	6	2	1	7	2	1	2	3	8	3	2	10	3	1	4	9	1	2	12	3	0	2
Phaseolus vulgaris	0	0	0	0	0	2	0	0	0	0	0	0	0	1	0	0	0	1	0	0	0	0	0	0
Bruguiera cylindrica	0	0	0	0	0	0	0	0	0	0	0	0	0	0	0	0	0	0	0	2	1	0	0	0
Brassica rapa	1	0	4	0	0	2	1	0	0	1	4	4	1	0	5	0	5	0	1	1	8	1	0	0
Gossypium herbaceum	0	0	0	0	0	0	0	0	0	0	0	0	0	0	0	0	0	0	0	0	0	0	0	0
Helianthus tuberosus	0	0	0	0	0	1	5	0	3	1	0	0	1	0	0	0	3	0	0	0	1	0	0	0
Panax ginseng	0	0	0	0	0	0	0	0	0	0	0	0	0	0	0	0	0	0	0	0	0	0	0	0
Gossypium hirsutum	3	1	1	0	0	0	0	0	1	1	0	2	1	1	1	0	0	5	0	2	4	1	0	2
Manihot esculenta	1	10	6	1	0	12	2	0	4	8	5	8	1	10	4	0	10	7	1	6	11	0	0	3
Helianthus ciliaris	0	0	0	0	0	0	0	0	0	0	0	0	0	0	0	0	0	0	0	0	2	0	0	0
Patiria miniata	0	0	0	0	0	0	0	0	0	0	0	0	0	0	0	0	0	0	0	0	0	0	0	0
Brachypodium distachyon	1	6	2	2	0	4	0	0	2	6	16	7	0	9	5	0	5	4	1	5	10	2	1	1
Tupaia chinensis	0	0	0	0	0	0	0	0	0	0	0	0	0	0	0	0	0	0	0	0	0	0	0	0
Populus trichocarpa	4	11	8	2	0	13	4	0	3	8	11	8	2	17	6	0	10	10	1	7	12	3	0	2
Aegilops tauschii	1	5	3	0	0	1	0	0	1	3	6	6	0	6	3	0	3	2	1	5	5	2	0	1
Medicago truncatula	1	7	4	1	0	6	0	0	2	6	15	2	1	7	4	0	6	20	1	3	10	3	0	0
Citrus reticulata	0	0	0	0	0	0	0	0	0	0	0	0	0	2	0	0	1	0	0	0	0	0	0	0
Carica papaya	2	1	2	0	0	3	0	0	1	6	5	4	1	5	3	0	4	0	1	1	6	1	0	2
Linum usitatissimum	4	7	10	2	0	4	0	0	4	10	5	9	2	11	5	0	9	7	1	5	9	6	0	2
Acacia mangium	0	0	0	0	0	1	0	0	0	0	0	0	0	0	0	0	0	0	0	1	0	0	0	0
Citrus clementina	0	0	0	0	0	0	0	0	0	0	0	2	0	0	0	0	1	0	0	1	0	0	0	0
Picea abies	0	0	0	1	0	0	0	0	0	2	1	0	0	2	0	0	0	0	0	3	0	0	0	0
Vigna unguiculata	0	1	1	0	0	2	0	0	0	1	1	0	1	0	1	0	0	2	1	0	2	0	0	0
Gossypium arboreum	0	0	0	0	0	0	0	0	0	0	0	0	0	0	0	0	0	0	0	0	0	0	0	0
Prunus persica	1	7	4	1	0	3	1	0	2	2	15	4	1	5	4	1	7	14	0	2	9	2	0	2
Oryza sativa	1	3	4	2	0	8	0	0	2	6	25	10	0	13	6	0	7	11	1	5	12	2	2	1
Helianthus petiolaris	0	0	0	0	0	0	1	0	0	0	0	0	1	1	0	0	0	0	0	0	0	0	0	0
Cucumis melo	4	5	6	1	0	6	0	0	3	4	6	6	1	9	4	0	9	7	1	5	10	2	0	2
*the number in bracket represents the number of family member identified in this study, including known miRNA and novel miRNA
