# Supplementary material for: Identification and Expression of miRNAs Related to Female Flower Induction in Walnut (Juglans regia L.)
Source: Molecules. 2018 May 17;23(5):1202. doi: 10.3390/molecules23051202 (PMC6099546; doi:10.3390/molecules23051202)
Supplement: Supplementary file 1 [file molecules-23-01202-s001.zip › Supplemental files/Table S4.xlsx]

## Sheet: Sheet1
Table S4. Differentially expressed miRNAs identified by pairwise analysis
differentially expressed miRNAs	F_1	F_2	log2.Fold_change.	q.value.		differentially expressed miRNAs	F_1	F_3	log2.Fold_change.	q.value		differentially expressed miRNAs	F_2	F_3	log2.Fold_change.	q.value		sRNA	F_1	JRL	log2.Fold_change.	q.value		differentially expressed miRNAs	F_2	JRL	log2.Fold_change.	q.value		differentially expressed miRNAs	F_3	JRL	log2.Fold_change.	q.value
jre-miR157a-5p	24.504	4.0236	2.6065	7.96e-05		jre-miR396b-5p	6170.14	17938.4	-1.5397	0		jre-miR395a	432.505	129.419	1.7407	9.4795e-41		jre-miR166a-3p	97826.1	29096.1	1.7494	0		jre-miR166a-3p	73766.4	29650.8	1.3149	0		jre-miR166a-3p	96148.2	29198	1.7194	0
jre-miR160a-5p	542.589	211.239	1.361	3.84e-31		jre-miRn17	14621.2	6636.05	1.1397	0		jre-miR398a-3p	105.095	5.46843	4.2644	1.8525e-24		jre-miR160a-5p	606.164	255.624	1.2457	8.6731e-17		jre-miR165a-3p	341.088	137.691	1.3087	1.5551e-12		jre-miR165a-3p	473.978	135.589	1.8056	7.1439e-29
jre-miR171b-3p	195.157	75.4425	1.3712	2.35e-12		jre-miR160a-5p	508.506	233.874	1.1205	3.8522e-29		jre-miR408-3p	16.1684	1.82281	3.1489	0.00055688		jre-miR165a-3p	455.601	135.115	1.7536	6.885e-26		jre-miR169b-5p	2.31246	12.4046	-2.4234	0.0011125		jre-miR169b-5p	1.01931	12.2152	-3.583	0.00024837
jre-miR390a-3p	23.6289	3.0177	2.969	3.42e-05		jre-miR390a-3p	22.1446	8.38591	1.4009	0.0044687		jre-miRn147	40.4211	96.6089	-1.257	8.4565e-06		jre-miR167a-5p	1423.51	692.619	1.0393	9.4142e-24		jre-miR395a	494.867	140.172	1.8198	2.3424e-32		jre-miR319c	9667.11	22144.9	-1.1958	0
jre-miR395a	160.151	430.525	-1.4267	3.34e-32		jre-miR398a-3p	28.706	5.59061	2.3603	1.5652e-05		jre-miRn150	40.4211	96.6089	-1.257	8.4565e-06		jre-miR167d	624.74	306.748	1.0262	6.291e-11		jre-miR396a-5p	3062.86	977.484	1.6477	4.765e-159		jre-miR396a-5p	2281.21	962.557	1.2449	1.9703e-60
jre-miR396a-3p	51.6335	118.696	-1.2009	3.72e-08		jre-miR408-3p	11.4824	1.86354	2.6233	0.0029465								jre-miR171b-3p	218.024	65.7318	1.7298	7.7133e-13		jre-miR396b-5p	27732.2	9269.97	1.5809	0		jre-miR396b-5p	19623.7	9128.41	1.1042	0
jre-miR396b-5p	6583.71	24126.5	-1.8736	0		jre-miR8175	86.1179	37.2707	1.2083	1.0669e-06								jre-miR319c	9366.22	22067.6	-1.2364	0		jre-miR399b	34.6869	75.6682	-1.1253	2.3296e-07		jre-miR398a-3p	6.11585	74.5127	-3.6069	1.7907e-19
jre-miR398a-3p	30.63	104.614	-1.7721	1.3e-11		jre-miRn122	9.84204	0	4.299	0.0010636								jre-miR396b-3p	0	9.73805	-3.3162	0.0013718		jre-miRn111	86.7173	222.043	-1.3564	1.509e-22		jre-miR399b	35.6758	74.5127	-1.0625	4.0237e-07
jre-miRn106	37.6312	103.608	-1.4611	3.46e-09		jre-miRn129	27.0656	5.59061	2.2754	3.8401e-05								jre-miR398a-3p	34.219	74.2526	-1.1176	1.6251e-07		jre-miRn15	441.68	198.474	1.1541	3.4542e-12		jre-miRn106	76.4481	189.335	-1.3084	1.2536e-19
jre-miRn129	28.8797	9.0531	1.6736	0.001158		jre-miRn146	6.56136	23.2942	-1.8279	0.0025315								jre-miR399b	21.5091	74.2526	-1.7875	1.7423e-11		jre-miRn17	4763.67	2183.21	1.1256	1.8456e-108		jre-miRn111	94.7956	218.652	-1.2057	1.272e-20
jre-miRn135	24.504	54.3186	-1.1484	0.00026963		jre-miRn147	45.9295	98.7674	-1.1046	6.6909e-05								jre-miR8175	102.657	36.5177	1.4912	2.3493e-05		jre-miRn22	4534.74	1953.73	1.2148	1.4042e-123		jre-miRn120	5.09654	13.4367	-1.3986	0.0096882
jre-miRn146	7.00115	22.1298	-1.6603	0.0019929		jre-miRn150	45.9295	98.7674	-1.1046	6.6909e-05								jre-miRn106	42.0404	188.675	-2.1661	4.1887e-32		jre-miRn27	2680.14	1064.32	1.3324	1.423e-90		jre-miRn129	6.11585	18.3228	-1.583	0.0014944
jre-miRn16	12098.9	5458.01	1.1484	0		jre-miRn20	311.665	131.379	1.2463	3.4892e-21								jre-miRn122	11.7322	0	4.5524	0.0014056		jre-miRn29	178.06	75.6682	1.2346	1.4475e-06		jre-miRn132	311.908	873.386	-1.4855	3.212e-97
jre-miRn17	15601.2	4144.31	1.9125	0		jre-miRn25	5683.78	2580.07	1.1394	0								jre-miRn132	250.287	870.338	-1.798	3.8012e-119		jre-miRn3	42067.1	20210.8	1.0576	0		jre-miRn147	108.047	42.7532	1.3376	0.0001004
jre-miRn20	332.555	120.708	1.4621	6.5e-22		jre-miRn29	41.0085	106.222	-1.3731	7.158e-07								jre-miRn15	451.69	194.761	1.2136	3.7668e-12		jre-miRn37	822.08	404.391	1.0235	4.0929e-16		jre-miRn15	397.53	195.443	1.0243	1.3351e-07
jre-miRn27	5068.83	2331.68	1.1203	1.16e-200		jre-miRn41	270.656	749.141	-1.4688	2.153e-44								jre-miRn16	13516.5	3315.81	2.0273	0		jre-miRn41	570.022	94.2751	2.5961	3.0788e-64		jre-miRn150	108.047	42.7532	1.3376	0.0001004
jre-miRn29	43.7572	154.909	-1.8238	5.78e-17		jre-miRn50	15.5832	81.0638	-2.3791	6.1678e-11								jre-miRn17	17429.2	2142.37	3.0242	0		jre-miRn51	76.3112	527.196	-2.7884	1.2668e-104		jre-miRn17	7259.51	2149.87	1.7556	0
jre-miRn44	285.297	122.72	1.2171	1.68e-14		jre-miRn78	28.706	8.38591	1.7753	0.00022691								jre-miRn20	371.52	68.1663	2.4463	5.038e-37		jre-miRn60	2.31246	14.8855	-2.6864	0.00023159		jre-miRn20	143.722	68.4051	1.0711	0.00065967
jre-miRn46	203.908	65.3835	1.6409	1.7e-16														jre-miRn22	6863.34	1917.18	1.8399	0		jre-miRn63	47.4055	6.20231	2.9342	1.0082e-07		jre-miRn22	5709.14	1923.89	1.5692	4.5468e-250
jre-miRn49	308.051	119.702	1.3637	2.13e-18														jre-miRn27	5662.75	1044.41	2.4388	0		jre-miRn69	55.4991	14.8855	1.8986	2.8003e-05		jre-miRn27	2868.33	1048.06	1.4525	2.5254e-107
jre-miRn50	16.6277	86.5074	-2.3792	1.81e-13														jre-miRn36	1965.15	628.104	1.6456	2.6941e-94								jre-miRn36	1411.74	630.304	1.1634	2.5725e-32
																		jre-miRn37	1590.69	396.825	2.0031	6.7678e-111								jre-miRn37	988.728	398.215	1.312	1.6882e-30
																		jre-miRn41	322.636	92.5115	1.8022	9.7059e-20								jre-miRn41	819.523	92.8355	3.142	1.1168e-112
																		jre-miRn43	361.743	152.157	1.2494	1.0384e-10								jre-miRn46	128.433	39.0886	1.7162	3.7447e-08
																		jre-miRn46	227.8	38.9522	2.548	1.0915e-24								jre-miRn51	66.255	519.146	-2.97	3.436e-111
																		jre-miRn49	344.145	150.94	1.189	3.2165e-09								jre-miRn60	4.07723	14.6582	-1.846	0.002026
																		jre-miRn50	18.576	59.6455	-1.683	4.8508e-09								jre-miRn63	47.9075	6.1076	2.9716	1.5474e-07
																		jre-miRn51	50.8396	517.334	-3.3471	8.8607e-121								jre-miRn69	46.8882	14.6582	1.6775	0.00097765
																		jre-miRn63	28.3528	6.08628	2.2199	0.0011137								jre-miRn91	6.11585	17.1013	-1.4835	0.0028185
																		jre-miRn69	91.9023	14.6071	2.6534	1.9473e-11
																		jre-miRn77	32.2636	6.08628	2.4063	0.00020997
