# Supplementary material for: Identification and Expression of miRNAs Related to Female Flower Induction in Walnut (Juglans regia L.)
Source: Molecules. 2018 May 17;23(5):1202. doi: 10.3390/molecules23051202 (PMC6099546; doi:10.3390/molecules23051202)
Supplement: Supplementary file 1 [file molecules-23-01202-s001.zip › Supplemental files/Table S5.xlsx]

## Sheet: Sheet1
Table S5. Target gene prediction and function annotation for differentially expressed miRNAs
Known miRNA name	Ttarget gene ID	Target gene name	Function annotation
jre-miR157a-5p	Cluster-14922.100153,Cluster-14922.63408,Cluster-14922.59520	AB25G_ARATH	ABC transporter G family member 25 OS=Arabidopsis thaliana GN=ABCG25 PE=2 SV=1
	Cluster-14922.51135,Cluster-14922.81013,Cluster-14922.43533,Cluster-14922.31418	APAF_RAT	Apoptotic protease-activating factor 1 OS=Rattus norvegicus GN=Apaf1 PE=1 SV=1
	Cluster-14922.61315,Cluster-14922.76875,Cluster-14922.71337,Cluster-14922.34586	DRL27_ARATH	Disease resistance protein At4g27190 OS=Arabidopsis thaliana GN=At4g27190 PE=2 SV=1
	Cluster-14922.74550,Cluster-14922.66977	EMC1_CHICK	ER membrane protein complex subunit 1 OS=Gallus gallus GN=EMC1 PE=2 SV=1
	Cluster-14922.47444,Cluster-14922.74959	GPA2_SOYBN	Guanine nucleotide-binding protein alpha-2 subunit OS=Glycine max GN=GPA2 PE=2 SV=1
	Cluster-14922.48488,Cluster-14922.591,Cluster-14922.67740，Cluster-14922.10647，Cluster-14922.10649，Cluster-14922.10648,Cluster-14922.87081,Cluster-14922.11937,Cluster-14922.7536	MABP1_XENLA	Mitogen-activated protein kinase-binding protein 1 OS=Xenopus laevis GN=mapkbp1 PE=2 SV=1
	Cluster-14922.39287	MOCOS_SOLLC	Molybdenum cofactor sulfurase OS=Solanum lycopersicum GN=FLACCA PE=2 SV=1
	Cluster-5687.0	FK161_ARATH	Peptidyl-prolyl cis-trans isomerase FKBP16-1, chloroplastic OS=Arabidopsis thaliana GN=FKBP16-1 PE=2 SV=1
	Cluster-14922.107976,Cluster-14922.106833,Cluster-14922.106832	WRK50_ARATH	Probable WRKY transcription factor 50 OS=Arabidopsis thaliana GN=WRKY50 PE=2 SV=1
	Cluster-14922.70988,Cluster-14922.68730	OML2_ORYSJ	Protein MEI2-like 2 OS=Oryza sativa subsp. japonica GN=ML2 PE=2 SV=1
	Cluster-14922.48828	ZN363_HUMAN	RING finger and CHY zinc finger domain-containing protein 1 OS=Homo sapiens GN=RCHY1 PE=1 SV=1
	Cluster-14922.77903	NEK1_ORYSJ	Serine/threonine-protein kinase Nek1 OS=Oryza sativa subsp. japonica GN=NEK1 PE=3 SV=1
	Cluster-14922.56642,Cluster-14922.98238,Cluster-14922.32383,Cluster-14922.41178	SBP1_ANTMA	Squamosa promoter-binding protein 1 OS=Antirrhinum majus GN=SBP1 PE=2 SV=1
	Cluster-14922.69694	SP13A_ARATH	Squamosa promoter-binding-like protein 13A OS=Arabidopsis thaliana GN=SPL13A PE=2 SV=1
	Cluster-14922.24188,Cluster-14922.22729,Cluster-14922.24187,Cluster-14922.35309,Cluster-14922.65226	SPL16_ORYSJ	Squamosa promoter-binding-like protein 16 OS=Oryza sativa subsp. japonica GN=SPL16 PE=2 SV=1
	Cluster-14922.39484,Cluster-14922.63070，Cluster-14922.65142,Cluster-14922.65141	SPL18_ORYSJ	Squamosa promoter-binding-like protein 18 OS=Oryza sativa subsp. japonica GN=SPL18 PE=2 SV=1
	Cluster-14922.63041,Cluster-14922.60789	SPL4_ARATH	Squamosa promoter-binding-like protein 4 OS=Arabidopsis thaliana GN=SPL4 PE=1 SV=1
	Cluster-14922.43359,Cluster-14922.29570，Cluster-14922.29571,Cluster-14922.53662	SPL6_ARATH	Squamosa promoter-binding-like protein 6 OS=Arabidopsis thaliana GN=SPL6 PE=2 SV=2
	Cluster-14922.44491,Cluster-14922.44489,Cluster-14922.47505	SPL7_ORYSI	Squamosa promoter-binding-like protein 7 OS=Oryza sativa subsp. indica GN=SPL7 PE=2 SV=1
	Cluster-14922.54371,Cluster-14922.56749,Cluster-14922.54372	SPL9_ARATH	Squamosa promoter-binding-like protein 9 OS=Arabidopsis thaliana GN=SPL9 PE=2 SV=2
	Cluster-14922.66548	YERG_SCHPO	Uncharacterized RING finger protein C2F3.16 OS=Schizosaccharomyces pombe (strain 972 / ATCC 24843) GN=SPAC2F3.16 PE=3 SV=1
	Cluster-14922.72025	VTI13_ARATH	Vesicle transport v-SNARE 13 OS=Arabidopsis thaliana GN=VTI13 PE=2 SV=1
jre-miR160a-5p	Cluster-14922.45926,Cluster-14922.65022,Cluster-14922.45431,Cluster-14922.65024,Cluster-14922.67646,Cluster-14922.86030,Cluster-14922.86555,Cluster-14922.58894,Cluster-14922.92805,Cluster-14922.85483,Cluster-14922.94990	ARFR_ORYSJ	Auxin response factor 18 OS=Oryza sativa subsp. japonica GN=ARF18 PE=2 SV=1
jre-miR171b-3p	Cluster-14922.70539,Cluster-14922.65200,Cluster-14922.58252,Cluster-14922.68307,Cluster-14922.63239	SCL6_ARATH	Scarecrow-like protein 6 OS=Arabidopsis thaliana GN=SCL6 PE=1 SV=1
	Cluster-14922.44481	ATL54_ARATH	RING-H2 finger protein ATL54 OS=Arabidopsis thaliana GN=ATL54 PE=2 SV=2
jre-miR390a-3p	Cluster-14922.54146，Cluster-14922.48958,Cluster-14922.34212	EM506_ARATH	Ankyrin repeat domain-containing protein EMB506, chloroplastic OS=Arabidopsis thaliana GN=EMB506 PE=1 SV=1
	Cluster-14922.9748,Cluster-14922.24233	ORP1C_ARATH	Oxysterol-binding protein-related protein 1C OS=Arabidopsis thaliana GN=ORP1C PE=2 SV=1
	Cluster-14922.69654,Cluster-14922.75768，Cluster-14922.57494，Cluster-14922.77379	PIGO_HUMAN	GPI ethanolamine phosphate transferase 3 OS=Homo sapiens GN=PIGO PE=1 SV=3
jre-miR395a	Cluster-14922.53074,Cluster-14922.75001	ALFC3_ARATH	Probable fructose-bisphosphate aldolase 3, chloroplastic OS=Arabidopsis thaliana GN=FBA3 PE=1 SV=1
	Cluster-14922.62292,Cluster-14922.58626	APS1_ARATH	ATP sulfurylase 1, chloroplastic OS=Arabidopsis thaliana GN=APS1 PE=1 SV=1
	Cluster-14922.80015	DIOX2_PAPSO	Probable 2-oxoglutarate/Fe(II)-dependent dioxygenase OS=Papaver somniferum GN=DIOX2 PE=2 SV=1
	Cluster-14922.41832	MIZ1_ARATH	Protein MIZU-KUSSEI 1 OS=Arabidopsis thaliana GN=MIZ1 PE=1 SV=1
	Cluster-14922.33880,Cluster-14922.76685,Cluster-14922.76686,Cluster-14922.94952	PP360_ARATH	Pentatricopeptide repeat-containing protein At5g01110 OS=Arabidopsis thaliana GN=At5g01110 PE=2 SV=1
	Cluster-4876.0	RL172_ARATH	60S ribosomal protein L17-2 OS=Arabidopsis thaliana GN=RPL17B PE=2 SV=2
	Cluster-14922.9590	XCP1_ARATH	Xylem cysteine proteinase 1 OS=Arabidopsis thaliana GN=XCP1 PE=1 SV=1
jre-miR396a-3p	Cluster-14922.40087,Cluster-14922.76385,Cluster-14922.52059,Cluster-14922.56040	BTAF1_ARATH	TATA-binding protein-associated factor BTAF1 OS=Arabidopsis thaliana GN=BTAF1 PE=1 SV=1
jre-miR396b-5p	Cluster-14922.82956,Cluster-14922.82958,Cluster-14922.74410	GRF9_ORYSJ	Growth-regulating factor 9 OS=Oryza sativa subsp. japonica GN=GRF9 PE=2 SV=1
	Cluster-14922.24735	GRF6_ORYSJ	Growth-regulating factor 6 OS=Oryza sativa subsp. japonica GN=GRF6 PE=2 SV=1
	Cluster-14922.48866	TGFA1_BOVIN	Transforming growth factor-beta receptor-associated protein 1 homolog OS=Danio rerio GN=tgfbrap1 PE=2 SV=1
	Cluster-14922.28474,Cluster-14922.28472	CCU22_ARATH	Cyclin-U2-2 OS=Arabidopsis thaliana GN=CYCU2-2 PE=1 SV=1
	Cluster-14922.72897	TTL3_ARATH	Inactive TPR repeat-containing thioredoxin TTL3 OS=Arabidopsis thaliana GN=TTL3 PE=1 SV=2
	Cluster-14922.72556	TIM13_ORYSJ	Mitochondrial import inner membrane translocase subunit Tim13 OS=Oryza sativa subsp. japonica GN=TIM13 PE=3 SV=2
	Cluster-14922.73134，Cluster-14922.80727	PP451_ARATH	Pentatricopeptide repeat-containing protein At5g67570, chloroplastic OS=Arabidopsis thaliana GN=DG1 PE=1 SV=2
	Cluster-14922.52667	AGD14_ARATH	Probable ADP-ribosylation factor GTPase-activating protein AGD14 OS=Arabidopsis thaliana GN=AGD14 PE=1 SV=2
	Cluster-14922.57333	EXO_ARATH	Protein EXORDIUM OS=Arabidopsis thaliana GN=EXO PE=2 SV=1
	Cluster-14922.94862	PP1R7_DICDI	Protein phosphatase 1 regulatory subunit pprA OS=Dictyostelium discoideum GN=pprA PE=3 SV=1
	Cluster-14922.71227,Cluster-14922.84370,Cluster-14922.59574,Cluster-14922.82209	RNE_ARATH	Ribonuclease E/G-like protein, chloroplastic OS=Arabidopsis thaliana GN=RNE PE=1 SV=1
	Cluster-14922.87763	TTL1_ARATH	TPR repeat-containing thioredoxin TTL1 OS=Arabidopsis thaliana GN=TTL1 PE=1 SV=1
jre-miR408-3p	Cluster-14922.58121	BABL_ARATH	Basic blue protein OS=Arabidopsis thaliana GN=ARPN PE=2 SV=2
	Cluster-14922.57077,Cluster-14922.57076,	BAG4_ARATH	BAG family molecular chaperone regulator 4 OS=Arabidopsis thaliana GN=BAG4 PE=1 SV=1
	Cluster-14922.69753,Cluster-14922.7639	CNG14_ARATH	Probable cyclic nucleotide-gated ion channel 14 OS=Arabidopsis thaliana GN=CNGC14 PE=2 SV=2
	Cluster-14922.60166,Cluster-14922.61878	PR38B_HUMAN	Pre-mRNA-splicing factor 38B OS=Homo sapiens GN=PRPF38B PE=1 SV=1
	Cluster-14922.15385,Cluster-14922.67594	RADL3_ARATH	Protein RADIALIS-like 3 OS=Arabidopsis thaliana GN=RL3 PE=2 SV=1
	Cluster-14922.40641	RECAC_ARATH	DNA repair protein recA homolog 1, chloroplastic OS=Arabidopsis thaliana GN=RECA PE=2 SV=1
	Cluster-14922.79629,Cluster-14922.78591,Cluster-14922.75686	THIC1_ARATH	Acetyl-CoA acetyltransferase, cytosolic 1 OS=Arabidopsis thaliana GN=AAT1 PE=2 SV=1
jre-miR8175	Cluster-14922.105563	LGUC_ARATH	Probable lactoylglutathione lyase, chloroplast OS=Arabidopsis thaliana GN=At1g67280 PE=1 SV=1
jre-miR165a-3p	Cluster-14922.64410,Cluster-14922.68300,Cluster-14922.60651,Cluster-14922.64392	ATB15_ARATH	Homeobox-leucine zipper protein ATHB-15 OS=Arabidopsis thaliana GN=ATHB-15 PE=1 SV=1	Q39123	ATHB8_ARATH	833	2073	3579	336	833	505	373	439	73.8614	1917	5.7e-213	Homeobox-leucine zipper protein ATHB-8 OS=Arabidopsis thaliana GN=ATHB-8 PE=1 SV=1	Q6AST1	HOX32_ORYSJ	859	2079	3579	359	859	501	326	407	65.0699	1751	1e-193	Homeobox-leucine zipper protein HOX32 OS=Oryza sativa subsp. japonica GN=HOX32 PE=2 SV=1	A2XK30	HOX32_ORYSI	859	2079	3579	359	859	501	326	406	65.0699	1749	1.7e-193	Homeobox-leucine zipper protein HOX32 OS=Oryza sativa subsp. indica GN=HOX32 PE=2 SV=1	Q5QMZ9	HOX29_ORYSJ	868	2073
jre-miR166a-3p	Cluster-14922.64410,Cluster-14922.68300,Cluster-14922.60651,Cluster-14922.64392	ATB15_ARATH	Homeobox-leucine zipper protein ATHB-15 OS=Arabidopsis thaliana GN=ATHB-15 PE=1 SV=1
jre-miR167a-5p	Cluster-14922.84021,Cluster-14922.32866	MDR_ORYSJ	Putative multidrug resistance protein OS=Oryza sativa subsp. japonica GN=Os02g0190300 PE=3 SV=1
	Cluster-14922.63389,Cluster-14922.70449	HASTY_ARATH	Protein HASTY 1 OS=Arabidopsis thaliana GN=HST1 PE=1 SV=1
	Cluster-14922.26921，Cluster-14922.85065,Cluster-14922.62100	MDR_ORYSJ	Putative multidrug resistance protein OS=Oryza sativa subsp. japonica GN=Os02g0190300 PE=3 SV=1
	Cluster-14922.60064,Cluster-14922.62563,Cluster-14922.57359,Cluster-14922.61850,Cluster-14922.54061	ARFH_ARATH	Auxin response factor 8 OS=Arabidopsis thaliana GN=ARF8 PE=2 SV=2
	Cluster-14922.41107	ARP9_ARATH	Actin-related protein 9 OS=Arabidopsis thaliana GN=ARP9 PE=2 SV=1
	Cluster-14922.95962	GLNB_ARATH	Nitrogen regulatory protein P-II homolog OS=Arabidopsis thaliana GN=GLB1 PE=1 SV=1
	Cluster-14922.56073,Cluster-14922.42996,Cluster-14922.51961,Cluster-14922.61999	TOPRS_DROME	E3 ubiquitin-protein ligase Topors OS=Drosophila melanogaster GN=Topors PE=1 SV=1
jre-miR167d	Cluster-14922.95962	GLNB_ARATH	Nitrogen regulatory protein P-II homolog OS=Oryza sativa subsp. japonica GN=GLB PE=2 SV=1
jre-miR169b-5p	Cluster-14922.25760,Cluster-14922.50230	NFYA3_ARATH	Nuclear transcription factor Y subunit A-3 OS=Arabidopsis thaliana GN=NFYA3 PE=2 SV=2
	Cluster-14922.20995,Cluster-14922.18613，Cluster-14922.95251	NFYA5_ARATH	Nuclear transcription factor Y subunit A-5 OS=Arabidopsis thaliana GN=NFYA5 PE=2 SV=1
	Cluster-14922.18624	NFYA8_ARATH	Nuclear transcription factor Y subunit A-8 OS=Arabidopsis thaliana GN=NFYA8 PE=2 SV=2
	Cluster-14922.15891	PP308_ARATH	Pentatricopeptide repeat-containing protein At4g14050, mitochondrial OS=Arabidopsis thaliana GN=PCMP-H13 PE=2 SV=3
	Cluster-14922.44269，Cluster-14922.61238，Cluster-14922.44395	HHL1_ARATH	Protein HHL1, chloroplastic OS=Arabidopsis thaliana GN=HHL1 PE=1 SV=1
	Cluster-14922.53757,Cluster-14922.53758,Cluster-14922.49205,Cluster-14922.66508,Cluster-14922.43063	IF2C_ARATH	Translation initiation factor IF-2, chloroplastic OS=Arabidopsis thaliana GN=At1g17220 PE=2 SV=2
jre-miR319c	Cluster-14922.66708	ARC2A_ARATH	Actin-related protein 2/3 complex subunit 2A OS=Arabidopsis thaliana GN=ARPC2A PE=1 SV=1
	Cluster-14922.51769,Cluster-14922.51429,Cluster-14922.29038	ACBP4_ARATH	Acyl-CoA-binding domain-containing protein 4 OS=Arabidopsis thaliana GN=ACBP4 PE=1 SV=1
	Cluster-14922.78299	ACBP5_ARATH	Acyl-CoA-binding domain-containing protein 5 OS=Arabidopsis thaliana GN=ACBP5 PE=1 SV=1
	Cluster-14922.84540	RPP1_ARATH	Probable disease resistance protein RPP1 OS=Arabidopsis thaliana GN=RPP1 PE=2 SV=1
	Cluster-14922.66706,Cluster-14922.66705,Cluster-14922.40440	LRK72_ARATH	Probable L-type lectin-domain containing receptor kinase VII.2 OS=Arabidopsis thaliana GN=LECRK72 PE=3 SV=2
	Cluster-14922.49592	RNHX1_ARATH	Putative ribonuclease H protein At1g65750 OS=Arabidopsis thaliana GN=At1g65750 PE=3 SV=1
	Cluster-14922.22662	M310_ARATH	Uncharacterized mitochondrial protein AtMg00310 OS=Arabidopsis thaliana GN=AtMg00310 PE=4 SV=1
jre-miR396a-5p	Cluster-14922.17631	POL3_DROME	Retrovirus-related Pol polyprotein from transposon 17.6 OS=Drosophila melanogaster GN=pol PE=3 SV=1
	Cluster-14922.24735	GRF6_ORYSJ	Growth-regulating factor 6 OS=Oryza sativa subsp. japonica GN=GRF6 PE=2 SV=1
	Cluster-14922.34009,Cluster-14922.58501	WDR11_MOUSE	WD repeat-containing protein 11 OS=Mus musculus GN=Wdr11 PE=2 SV=1
	Cluster-14922.53760,Cluster-14922.50982	SEC_ARATH	Probable UDP-N-acetylglucosamine--peptide N-acetylglucosaminyltransferase SEC OS=Arabidopsis thaliana GN=SEC PE=2 SV=1
	Cluster-14922.57333	EXO_ARATH	Protein EXORDIUM OS=Arabidopsis thaliana GN=EXO PE=2 SV=1
	Cluster-14922.63223	AL2B7_ARATH	Aldehyde dehydrogenase family 2 member B7, mitochondrial OS=Arabidopsis thaliana GN=ALDH2B7 PE=2 SV=2
	Cluster-14922.71227,Cluster-14922.84370,Cluster-14922.59574,Cluster-14922.82209	RNE_ARATH	Ribonuclease E/G-like protein, chloroplastic OS=Arabidopsis thaliana GN=RNE PE=1 SV=1
	Cluster-14922.72897	TTL3_ARATH	Inactive TPR repeat-containing thioredoxin TTL3 OS=Arabidopsis thaliana GN=TTL3 PE=1 SV=2
	Cluster-14922.73134,Cluster-14922.80727	PP451_ARATH	Pentatricopeptide repeat-containing protein At5g67570, chloroplastic OS=Arabidopsis thaliana GN=DG1 PE=1 SV=2
	Cluster-14922.79336,Cluster-14922.72976,Cluster-14922.79335,Cluster-14922.42615,Cluster-14922.7706,Cluster-14922.50750,Cluster-14922.42616	MOM1_ARATH	Helicase protein MOM1 OS=Arabidopsis thaliana GN=MOM1 PE=1 SV=1
	Cluster-14922.8373,Cluster-14922.8372	WAK3_ARATH	Wall-associated receptor kinase 3 OS=Arabidopsis thaliana GN=WAK3 PE=2 SV=2
	Cluster-14922.87763	TTL1_ARATH	TPR repeat-containing thioredoxin TTL1 OS=Arabidopsis thaliana GN=TTL1 PE=1 SV=1
jre-miR396b-3p	Cluster-14922.27828	DNMT1_ARATH	DNA (cytosine-5)-methyltransferase 1 OS=Arabidopsis thaliana GN=DMT1 PE=1 SV=1
	Cluster-14922.32473	OPT7_ARATH	Oligopeptide transporter 7 OS=Arabidopsis thaliana GN=OPT7 PE=2 SV=1
	Cluster-14922.60897	UFO_ARATH	Protein unusual floral organs OS=Arabidopsis thaliana GN=UFO PE=1 SV=2
	Cluster-14922.40087,Cluster-14922.76385，Cluster-14922.52059，Cluster-14922.56040	BTAF1_ARATH	TATA-binding protein-associated factor BTAF1 OS=Arabidopsis thaliana GN=BTAF1 PE=1 SV=1
	Cluster-14922.69253，Cluster-14922.18724	UBE11_ARATH	Ubiquitin-activating enzyme E1 1 OS=Arabidopsis thaliana GN=UBA1 PE=1 SV=1
	Cluster-14922.36225	Y5843_ARATH	Uncharacterized protein At5g08430 OS=Arabidopsis thaliana GN=At5g08430 PE=1 SV=2
jre-miR399b	Cluster-1298.0	TSS_ARATH	Protein TSS OS=Arabidopsis thaliana GN=TSS PE=1 SV=1
	Cluster-14922.1114,Cluster-14392.0，Cluster-14922.1113，Cluster-3099.0	CYP37_ARATH	Peptidyl-prolyl cis-trans isomerase CYP37, chloroplastic OS=Arabidopsis thaliana GN=CYP37 PE=1 SV=3
	Cluster-14922.26073，Cluster-14922.104015，Cluster-14922.104014,Cluster-14922.104013,Cluster-14922.12959,Cluster-14922.12548,Cluster-14922.12549，Cluster-14922.68481，Cluster-14922.40241，Cluster-14922.74784	CCR4D_ARATH	Carbon catabolite repressor protein 4 homolog 4 OS=Arabidopsis thaliana GN=CCR4-4 PE=2 SV=1
	Cluster-14922.36504	EF109_ARATH	Ethylene-responsive transcription factor ERF109 OS=Arabidopsis thaliana GN=ERF109 PE=1 SV=1
	Cluster-14922.51482	UBC24_ARATH	Probable ubiquitin-conjugating enzyme E2 24 OS=Arabidopsis thaliana GN=UBC24 PE=2 SV=1
	Cluster-14922.65726	PHT14_ARATH	Inorganic phosphate transporter 1-4 OS=Arabidopsis thaliana GN=PHT1-4 PE=1 SV=1
	Cluster-14922.68084,Cluster-14922.50584	RNHX1_ARATH	Putative ribonuclease H protein At1g65750 OS=Arabidopsis thaliana GN=At1g65750 PE=3 SV=1
jre-miRn106	Cluster-14922.51851	CIPK5_ORYSJ	CBL-interacting protein kinase 5 OS=Oryza sativa subsp. japonica GN=CIPK5 PE=2 SV=1
	Cluster-14922.14111	FER1_MESCR	Ferredoxin-1, chloroplastic OS=Mesembryanthemum crystallinum PE=2 SV=1
	Cluster-14922.104544,Cluster-14922.4491	MYRS_QUEIL	Myrcene synthase, chloroplastic OS=Quercus ilex PE=1 SV=1
	Cluster-14922.53281	KRI1_HUMAN	Protein KRI1 homolog OS=Homo sapiens GN=KRI1 PE=1 SV=3
	Cluster-14922.64492,Cluster-14922.47059	POLX_TOBAC	Retrovirus-related Pol polyprotein from transposon TNT 1-94 OS=Nicotiana tabacum PE=2 SV=1
	Cluster-14922.107354	SIGA_ARATH	RNA polymerase sigma factor sigA OS=Arabidopsis thaliana GN=SIGA PE=1 SV=1
	Cluster-14922.37641	SRSF6_BOVIN	Serine/arginine-rich splicing factor 6 OS=Bos taurus GN=SRSF6 PE=2 SV=1
jre-miRn122	Cluster-14922.65848，Cluster-14922.32092，Cluster-14922.103087	RS14_HUMAN	40S ribosomal protein S14 OS=Homo sapiens GN=RPS14 PE=1 SV=3
	Cluster-14922.87009	ASPL2_ARATH	Aspartic proteinase-like protein 2 OS=Arabidopsis thaliana GN=At1g65240 PE=1 SV=2
	Cluster-14922.14005，Cluster-14922.52733	DAAA_ARATH	D-amino-acid transaminase, chloroplastic OS=Arabidopsis thaliana GN=DAAT PE=1 SV=1
	Cluster-14922.26107，Cluster-14922.26109，Cluster-14922.26110，Cluster-14922.26115	COP1_ARATH	E3 ubiquitin-protein ligase COP1 OS=Arabidopsis thaliana GN=COP1 PE=1 SV=2
	Cluster-14922.40830	FER2_SYNP6	Ferredoxin-2 OS=Synechococcus sp. (strain ATCC 27144 / PCC 6301 / SAUG 1402/1) GN=petF2 PE=3 SV=2
	Cluster-14922.14999	GDL40_ARATH	GDSL esterase/lipase At2g27360 OS=Arabidopsis thaliana GN=At2g27360 PE=2 SV=1
	Cluster-14922.36202	LMD2B_DANRE	LMBR1 domain-containing protein 2-B OS=Danio rerio GN=lmbrd2b PE=2 SV=1
	Cluster-14922.77544	NUD23_ARATH	Nudix hydrolase 23, chloroplastic OS=Arabidopsis thaliana GN=NUDT23 PE=1 SV=2
	Cluster-14922.103570，Cluster-6222.1，Cluster-6222.2，Cluster-6222.4	PP364_ARATH	Pentatricopeptide repeat-containing protein At5g04780 OS=Arabidopsis thaliana GN=PCMP-H16 PE=2 SV=2
	Cluster-14922.51554，Cluster-14922.88074，Cluster-14922.97482	PP365_ARATH	Pentatricopeptide repeat-containing protein At5g04810, chloroplastic OS=Arabidopsis thaliana GN=PPR4 PE=1 SV=1
	Cluster-14922.30017，Cluster-14922.76005，Cluster-14922.90139，Cluster-14922.93362，Cluster-14922.93363，Cluster-14922.93364，Cluster-14922.93922	ASPG3_ARATH	Probable isoaspartyl peptidase/L-asparaginase 3 OS=Arabidopsis thaliana GN=At5g61540 PE=2 SV=1
	Cluster-14922.62065，Cluster-14922.67770	NIPA3_ARATH	Probable magnesium transporter NIPA3 OS=Arabidopsis thaliana GN=At1g34470 PE=2 SV=1
	Cluster-14922.56828，Cluster-14922.69790	P2C10_ARATH	Probable protein phosphatase 2C 10 OS=Arabidopsis thaliana GN=At1g34750 PE=2 SV=1
	Cluster-14922.72281，Cluster-14922.70232，Cluster-14922.82529	BTR1_ARATH	Protein BTR1 OS=Arabidopsis thaliana GN=BTR1 PE=1 SV=1
	Cluster-14922.80990	FRS7_ARATH	Protein FAR1-RELATED SEQUENCE 7 OS=Arabidopsis thaliana GN=FRS7 PE=2 SV=1
	Cluster-14922.55768	BGL41_ARATH	Putative beta-glucosidase 41 OS=Arabidopsis thaliana GN=BGLU41 PE=3 SV=2
	Cluster-14922.36633，Cluster-14922.100261，Cluster-14922.74918，Cluster-14922.74919，Cluster-14922.80284，Cluster-14922.89619	R13L1_ARATH	Putative disease resistance RPP13-like protein 1 OS=Arabidopsis thaliana GN=RPPL1 PE=3 SV=1
	Cluster-14922.98964	QTRD1_PONAB	Queuine tRNA-ribosyltransferase subunit QTRTD1 OS=Pongo abelii GN=QTRTD1 PE=2 SV=1
	Cluster-14922.29157	STR14_ARATH	Rhodanese-like domain-containing protein 14, chloroplastic OS=Arabidopsis thaliana GN=At4g27700 PE=2 SV=1
	Cluster-14922.66564	SCP25_ARATH	Serine carboxypeptidase-like 25 OS=Arabidopsis thaliana GN=SCPL25 PE=2 SV=2
	Cluster-14922.23569，Cluster-14922.44221，Cluster-14922.82631，Cluster-14922.82632，Cluster-14922.94258，Cluster-14922.22796，Cluster-14922.29354，Cluster-14922.82630，Cluster-14922.94257	SCP34_ARATH	Serine carboxypeptidase-like 34 OS=Arabidopsis thaliana GN=SCPL34 PE=2 SV=2
	Cluster-14922.8549，Cluster-14922.91675，Cluster-14922.91677	TL225_ARATH	Thylakoid lumenal protein At1g12250, chloroplastic OS=Arabidopsis thaliana GN=At1g12250 PE=1 SV=1
	Cluster-14922.46445，Cluster-14922.60866	TGT1_ARATH	Trihelix transcription factor GT-1 OS=Arabidopsis thaliana GN=GT-1 PE=1 SV=1
	Cluster-14922.31828，Cluster-14922.64379，Cluster-14922.67759，Cluster-14922.45163，Cluster-14922.56884	TYW23_ARATH	tRNA wybutosine-synthesizing protein 2/3/4 OS=Arabidopsis thaliana GN=At4g04670 PE=2 SV=1
	Cluster-14922.43726，Cluster-14922.47881，Cluster-14922.61032	ARR12_ARATH	Two-component response regulator ARR12 OS=Arabidopsis thaliana GN=ARR12 PE=2 SV=2
	Cluster-14922.45232	ARR18_ARATH	Two-component response regulator ARR18 OS=Arabidopsis thaliana GN=ARR18 PE=2 SV=2
	Cluster-14922.74221	DSLE_ARATH	Zinc finger BED domain-containing protein DAYSLEEPER OS=Arabidopsis thaliana GN=HAT PE=1 SV=1
	Cluster-14922.49260	ZIP6_ARATH	Zinc transporter 6, chloroplastic OS=Arabidopsis thaliana GN=ZIP6 PE=3 SV=1
jre-miRn129	Cluster-14922.100030	WRK56_ARATH	Probable WRKY transcription factor 56 OS=Arabidopsis thaliana GN=WRKY56 PE=2 SV=1
	Cluster-14922.100397，Cluster-14922.88216	ZN363_MOUSE	RING finger and CHY zinc finger domain-containing protein 1 OS=Mus musculus GN=Rchy1 PE=1 SV=1
	Cluster-14922.101458，Cluster-14922.104123，Cluster-14922.10642，Cluster-14922.100272，Cluster-14922.88215	YERG_SCHPO	Uncharacterized RING finger protein C2F3.16 OS=Schizosaccharomyces pombe (strain 972 / ATCC 24843) GN=SPAC2F3.16 PE=3 SV=1
	Cluster-14922.101737，Cluster-14922.57477，Cluster-14922.101459，Cluster-14922.100271，Cluster-14922.100396，Cluster-14922.88211，Cluster-14922.88217	ZN363_HUMAN	RING finger and CHY zinc finger domain-containing protein 1 OS=Homo sapiens GN=RCHY1 PE=1 SV=1
	Cluster-14922.14999	GDL40_ARATH	GDSL esterase/lipase At2g27360 OS=Arabidopsis thaliana GN=At2g27360 PE=2 SV=1
	Cluster-14922.22796，Cluster-14922.82630，Cluster-14922.29354，Cluster-14922.94257	SCP34_ARATH	Serine carboxypeptidase-like 34 OS=Arabidopsis thaliana GN=SCPL34 PE=2 SV=2
	Cluster-14922.28675，Cluster-14922.28677，Cluster-14922.28679，Cluster-14922.85059	PLST1_ARATH	Probable plastidic glucose transporter 1 OS=Arabidopsis thaliana GN=At1g05030 PE=2 SV=2
	Cluster-14922.40830	FER2_SYNP6	Ferredoxin-2 OS=Synechococcus sp. (strain ATCC 27144 / PCC 6301 / SAUG 1402/1) GN=petF2 PE=3 SV=2
	Cluster-14922.44141,Cluster-14922.44142，Cluster-14922.44144	NSUN5_HUMAN	Probable 28S rRNA (cytosine-C(5))-methyltransferase OS=Homo sapiens GN=NSUN5 PE=1 SV=2
	Cluster-14922.45163，Cluster-14922.56884	TYW23_ARATH	tRNA wybutosine-synthesizing protein 2/3/4 OS=Arabidopsis thaliana GN=At4g04670 PE=2 SV=1
	Cluster-14922.60363	Y1686_ARATH	Uncharacterized membrane protein At1g16860 OS=Arabidopsis thaliana GN=At1g16860 PE=1 SV=1
	Cluster-14922.60516，Cluster-14922.57554	RTNLS_ARATH	Reticulon-like protein B21 OS=Arabidopsis thaliana GN=RTNLB21 PE=2 SV=2
	Cluster-14922.76142	PRFB2_ARATH	Peptide chain release factor PrfB2, chloroplastic OS=Arabidopsis thaliana GN=PRFB2 PE=3 SV=1
	Cluster-14922.77544	NUD23_ARATH	Nudix hydrolase 23, chloroplastic OS=Arabidopsis thaliana GN=NUDT23 PE=1 SV=2
	Cluster-14922.82529	BTR1_ARATH	Protein BTR1 OS=Arabidopsis thaliana GN=BTR1 PE=1 SV=1
	Cluster-14922.89839,Cluster-14922.84100,Cluster-14922.29935,Cluster-14922.97286	FBL10_ARATH	F-box/LRR-repeat protein 10 OS=Arabidopsis thaliana GN=FBL10 PE=2 SV=1
jre-miRn147	Cluster-14922.101044	CDSP_ARATH	Thioredoxin-like protein CDSP32, chloroplastic OS=Arabidopsis thaliana GN=CDSP32 PE=1 SV=1
	Cluster-14922.65900	RDR1_ARATH	RNA-dependent RNA polymerase 1 OS=Arabidopsis thaliana GN=RDR1 PE=2 SV=1
	Cluster-14922.52049	DNJ15_ARATH	Chaperone protein dnaJ 15 OS=Arabidopsis thaliana GN=ATJ15 PE=1 SV=1
	Cluster-14922.49957，Cluster-14922.47410	MNS1_ARATH	Mannosyl-oligosaccharide 1,2-alpha-mannosidase MNS1 OS=Arabidopsis thaliana GN=MNS1 PE=1 SV=1
	Cluster-6206.0	GSO1_ARATH	LRR receptor-like serine/threonine-protein kinase GSO1 OS=Arabidopsis thaliana GN=GSO1 PE=2 SV=1
	Cluster-14922.83814，Cluster-14922.83811，Cluster-14922.32947，Cluster-14922.32948，Cluster-14922.32949，Cluster-14922.83812，Cluster-14922.89849	LDAH_DICDI	Lipid droplet-associated hydrolase OS=Dictyostelium discoideum GN=DDB_G0286581 PE=3 SV=1
jre-miRn150	Cluster-12456.0	COX8A_RAT	Cytochrome c oxidase subunit 8A, mitochondrial OS=Rattus norvegicus GN=Cox8a PE=1 SV=3
	Cluster-14922.100414，Cluster-14922.41646，Cluster-14922.88400，Cluster-14922.40743	PPOX2_ARATH	Pyridoxine/pyridoxamine 5'-phosphate oxidase 2 OS=Arabidopsis thaliana GN=PPOX2 PE=1 SV=2
	Cluster-14922.20940，Cluster-14922.83028	CHUP1_ARATH	Protein CHUP1, chloroplastic OS=Arabidopsis thaliana GN=CHUP1 PE=1 SV=1
	Cluster-14922.28313	PRMC_THEEB	Release factor glutamine methyltransferase OS=Thermosynechococcus elongatus (strain BP-1) GN=prmC PE=3 SV=1
	Cluster-14922.39969	NNRD_VITVI	ATP-dependent (S)-NAD(P)H-hydrate dehydratase OS=Vitis vinifera GN=VIT_05s0020g02800 PE=3 SV=1
	Cluster-14922.46423	Y2317_ARATH	Probable leucine-rich repeat receptor-like protein kinase At2g33170 OS=Arabidopsis thaliana GN=At2g33170 PE=2 SV=1
	Cluster-14922.49697，Cluster-14922.73433，Cluster-14922.65455，Cluster-14922.65449	GOGC1_ARATH	Golgin candidate 1 OS=Arabidopsis thaliana GN=GC1 PE=2 SV=2
	Cluster-14922.56780	GATA5_ARATH	GATA transcription factor 5 OS=Arabidopsis thaliana GN=GATA5 PE=2 SV=1
	Cluster-14922.58549，Cluster-14922.54396	RAD50_ARATH	DNA repair protein RAD50 OS=Arabidopsis thaliana GN=RAD50 PE=1 SV=2
	Cluster-14922.67601	COAE_ARATH	Dephospho-CoA kinase OS=Arabidopsis thaliana GN=COAE PE=2 SV=1
	Cluster-14922.77879	CDKF1_ARATH	Cyclin-dependent kinase F-1 OS=Arabidopsis thaliana GN=CDKF-1 PE=1 SV=1
	Cluster-14922.78385	HSF8_SOLPE	Heat shock factor protein HSF8 OS=Solanum peruvianum GN=HSF8 PE=2 SV=1
	Cluster-14922.82822，Cluster-14922.53690，Cluster-14922.82823	MGDG_CUCSA	Monogalactosyldiacylglycerol synthase, chloroplastic OS=Cucumis sativus PE=1 SV=1
	Cluster-14922.83812，Cluster-14922.32948，Cluster-14922.32949，Cluster-14922.32947，Cluster-14922.89849，Cluster-14922.83811,Cluster-14922.83814	LDAH_DICDI	Lipid droplet-associated hydrolase OS=Dictyostelium discoideum GN=DDB_G0286581 PE=3 SV=1
	Cluster-6206.0	GSO1_ARATH	LRR receptor-like serine/threonine-protein kinase GSO1 OS=Arabidopsis thaliana GN=GSO1 PE=2 SV=1
	Cluster-8614.1	RL13A_BOVIN	60S ribosomal protein L13a OS=Bos taurus GN=RPL13A PE=2 SV=3
	Cluster-14922.47410，Cluster-14922.49957	MNS1_ARATH	Mannosyl-oligosaccharide 1,2-alpha-mannosidase MNS1 OS=Arabidopsis thaliana GN=MNS1 PE=1 SV=1
	Cluster-14922.52049	DNJ15_ARATH	Chaperone protein dnaJ 15 OS=Arabidopsis thaliana GN=ATJ15 PE=1 SV=1
jre-miRn16	Cluster-14922.104036,Cluster-14922.78085,Cluster-14922.80897,Cluster-14922.34552,Cluster-14922.61529,Cluster-14922.54523,Cluster-14922.55001,Cluster-14922.67186,Cluster-14922.55002	R13L1_ARATH	Putative disease resistance RPP13-like protein 1 OS=Arabidopsis thaliana GN=RPPL1 PE=3 SV=1
	Cluster-14922.29147,Cluster-14922.58432,Cluster-14922.39878,Cluster-14922.55065,Cluster-14922.47221,Cluster-14922.47220,Cluster-14922.60244,Cluster-14922.29148,Cluster-14922.85549,Cluster-14922.79265,Cluster-14922.67057,Cluster-14922.66341,Cluster-14922.85636,Cluster-14922.26065,Cluster-14922.39879,Cluster-14922.102752,Cluster-14922.84670	TMVRN_NICGU	TMV resistance protein N OS=Nicotiana glutinosa GN=N PE=1 SV=1
	Cluster-14922.35511	RLM1A_ARATH	Disease resistance protein RML1A OS=Arabidopsis thaliana GN=RLM1A PE=3 SV=1
	Cluster-14922.43093,Cluster-14922.85634	WRK19_ARATH	Probable WRKY transcription factor 19 OS=Arabidopsis thaliana GN=WRKY19 PE=2 SV=1
jre-miRn17	Cluster-14922.72455	Y2232_ARATH	Probable receptor-like protein kinase At2g23200 OS=Arabidopsis thaliana GN=At2g23200 PE=3 SV=1
	Cluster-14922.75367	B561C_ARATH	Cytochrome b561 and DOMON domain-containing protein At3g25290 OS=Arabidopsis thaliana GN=At3g25290 PE=2 SV=1
	Cluster-14922.64563,Cluster-14922.61888，Cluster-14922.61890	CAS2_BETPL	Cycloartenol synthase 2 OS=Betula platyphylla GN=CASBPX2 PE=1 SV=1
	Cluster-14922.76417	TMVRN_NICGU	TMV resistance protein N OS=Nicotiana glutinosa GN=N PE=1 SV=1
jre-miRn20	Cluster-14922.10156，Cluster-14922.48499	TCP24_ARATH	Transcription factor TCP24 OS=Arabidopsis thaliana GN=TCP24 PE=1 SV=1
	Cluster-14922.13891，Cluster-14922.73614，Cluster-14922.49592，Cluster-14922.74694	RNHX1_ARATH	Putative ribonuclease H protein At1g65750 OS=Arabidopsis thaliana GN=At1g65750 PE=3 SV=1
	Cluster-14922.22662，Cluster-14922.49482	M310_ARATH	Uncharacterized mitochondrial protein AtMg00310 OS=Arabidopsis thaliana GN=AtMg00310 PE=4 SV=1
	Cluster-14922.51429，Cluster-14922.51769，Cluster-14922.29038	ACBP4_ARATH	Acyl-CoA-binding domain-containing protein 4 OS=Arabidopsis thaliana GN=ACBP4 PE=1 SV=1
	Cluster-14922.53700，Cluster-14922.60216	GME1_ORYSJ	GDP-mannose 3,5-epimerase 1 OS=Oryza sativa subsp. japonica GN=GME-1 PE=1 SV=1
	Cluster-14922.66705，Cluster-14922.66706，Cluster-14922.40440	LRK72_ARATH	Probable L-type lectin-domain containing receptor kinase VII.2 OS=Arabidopsis thaliana GN=LECRK72 PE=3 SV=2
	Cluster-14922.66708	ARC2A_ARATH	Actin-related protein 2/3 complex subunit 2A OS=Arabidopsis thaliana GN=ARPC2A PE=1 SV=1
	Cluster-14922.78299	ACBP5_ARATH	Acyl-CoA-binding domain-containing protein 5 OS=Arabidopsis thaliana GN=ACBP5 PE=1 SV=1
	Cluster-14922.84540	RPP1_ARATH	Probable disease resistance protein RPP1 OS=Arabidopsis thaliana GN=RPP1 PE=2 SV=1
	Cluster-8987.0	CO3A1_BOVIN	Collagen alpha-1(III) chain OS=Bos taurus GN=COL3A1 PE=1 SV=1
jre-miRn27	Cluster-14922.1532	CBPR_HEVBR	Citrate-binding protein OS=Hevea brasiliensis GN=CBP PE=1 SV=1
	Cluster-14922.29772	YCX91_PHAAO	Uncharacterized protein ORF91 OS=Phalaenopsis aphrodite subsp. formosana PE=4 SV=1
	Cluster-14922.62503，Cluster-14922.48776，Cluster-14922.47260，Cluster-14922.62477	YAW6_SCHPO	Uncharacterized protein C3F10.06c OS=Schizosaccharomyces pombe (strain 972 / ATCC 24843) GN=SPAC3F10.06c PE=4 SV=1
	Cluster-14922.87435,Cluster-14922.87434，Cluster-14922.87436，Cluster-14922.55606	SCD1_ARATH	DENN domain and WD repeat-containing protein SCD1 OS=Arabidopsis thaliana GN=SCD1 PE=1 SV=1
	Cluster-5947.0	SPXM3_ARATH	SPX domain-containing membrane protein At4g22990 OS=Arabidopsis thaliana GN=At4g22990 PE=2 SV=2
jre-miRn29	Cluster-14922.24735	GRF6_ORYSJ	Growth-regulating factor 6 OS=Oryza sativa subsp. japonica GN=GRF6 PE=2 SV=1
	Cluster-14922.28472,Cluster-14922.28474	CCU22_ARATH	Cyclin-U2-2 OS=Arabidopsis thaliana GN=CYCU2-2 PE=1 SV=1
	Cluster-14922.52667	AGD14_ARATH	Probable ADP-ribosylation factor GTPase-activating protein AGD14 OS=Arabidopsis thaliana GN=AGD14 PE=1 SV=2
	Cluster-14922.57333	EXO_ARATH	Protein EXORDIUM OS=Arabidopsis thaliana GN=EXO PE=2 SV=1
	Cluster-14922.71227,Cluster-14922.84370,Cluster-14922.59574,Cluster-14922.82209	RNE_ARATH	Ribonuclease E/G-like protein, chloroplastic OS=Arabidopsis thaliana GN=RNE PE=1 SV=1
	Cluster-14922.72897,Cluster-14922.72556	TTL3_ARATH	Inactive TPR repeat-containing thioredoxin TTL3 OS=Arabidopsis thaliana GN=TTL3 PE=1 SV=2
	Cluster-14922.73134,Cluster-14922.80727	PP451_ARATH	Pentatricopeptide repeat-containing protein At5g67570, chloroplastic OS=Arabidopsis thaliana GN=DG1 PE=1 SV=2
	Cluster-14922.82956,Cluster-14922.82958,Cluster-14922.74410	GRF9_ORYSJ	Growth-regulating factor 9 OS=Oryza sativa subsp. japonica GN=GRF9 PE=2 SV=1
	Cluster-14922.82956	AP3S_ARATH	AP-3 complex subunit sigma OS=Arabidopsis thaliana GN=At3g50860 PE=2 SV=1
	Cluster-14922.87763	TTL1_ARATH	TPR repeat-containing thioredoxin TTL1 OS=Arabidopsis thaliana GN=TTL1 PE=1 SV=1
	Cluster-14922.94862	PP1R7_DICDI	Protein phosphatase 1 regulatory subunit pprA OS=Dictyostelium discoideum GN=pprA PE=3 SV=1
jre-miRn41	Cluster-14922.95962	GLNB_ARATH	Nitrogen regulatory protein P-II homolog OS=Arabidopsis thaliana GN=GLB1 PE=1 SV=1
jre-miRn46	Cluster-14922.70539,Cluster-14922.65200,Cluster-14922.58252,Cluster-14922.68307,Cluster-14922.63239	SCL6_ARATH	Scarecrow-like protein 6 OS=Arabidopsis thaliana GN=SCL6 PE=1 SV=1
jre-miRn49	Cluster-14922.70539,Cluster-14922.65200,Cluster-14922.58252,Cluster-14922.68307,Cluster-14922.63239	SCL6_ARATH	Scarecrow-like protein 6 OS=Arabidopsis thaliana GN=SCL6 PE=1 SV=1
	Cluster-14922.90636	GH31_ARATH	Probable indole-3-acetic acid-amido synthetase GH3.1 OS=Arabidopsis thaliana GN=GH3.1 PE=2 SV=1
jre-miRn135	Cluster-14922.75311	RS26_ORYSJ	40S ribosomal protein S26 OS=Oryza sativa subsp. japonica GN=RPS26 PE=2 SV=2
jre-miRn146	Cluster-14922.26063	TMVRN_NICGU	TMV resistance protein N OS=Nicotiana glutinosa GN=N PE=1 SV=1
	Cluster-14922.267，Cluster-14922.2376	GLPT4_ARATH	Putative glycerol-3-phosphate transporter 4 OS=Arabidopsis thaliana GN=At4g17550 PE=3 SV=2
	Cluster-14922.28676，Cluster-14922.28678，Cluster-14922.28675，Cluster-14922.85059，Cluster-14922.28677，Cluster-14922.28679	PLST1_ARATH	Probable plastidic glucose transporter 1 OS=Arabidopsis thaliana GN=At1g05030 PE=2 SV=2
	Cluster-14922.32075，Cluster-14922.51766，Cluster-14922.51765，Cluster-14922.66096，Cluster-14922.73005，Cluster-14922.74085	BOR2_ARATH	Probable boron transporter 2 OS=Arabidopsis thaliana GN=BOR2 PE=2 SV=1
	Cluster-14922.58561	HAUS1_HUMAN	HAUS augmin-like complex subunit 1 OS=Homo sapiens GN=HAUS1 PE=1 SV=1
	Cluster-14922.60875	NU155_ARATH	Nuclear pore complex protein NUP155 OS=Arabidopsis thaliana GN=NUP155 PE=1 SV=1
	Cluster-14922.62419，Cluster-14922.55738	PP129_ARATH	Pentatricopeptide repeat-containing protein At1g77360, mitochondrial OS=Arabidopsis thaliana GN=At1g77360 PE=2 SV=2
	Cluster-14922.63992	4CLL5_ARATH	4-coumarate--CoA ligase-like 5 OS=Arabidopsis thaliana GN=4CLL5 PE=1 SV=2
	Cluster-14922.69929，Cluster-14922.60363	Y1686_ARATH	Uncharacterized membrane protein At1g16860 OS=Arabidopsis thaliana GN=At1g16860 PE=1 SV=1
	Cluster-14922.85590	HAUS1_BOVIN	HAUS augmin-like complex subunit 1 OS=Bos taurus GN=HAUS1 PE=2 SV=1
	Cluster-14922.87915	KAD5_ARATH	Adenylate kinase 5, chloroplastic OS=Arabidopsis thaliana GN=At5g35170 PE=1 SV=1
	Cluster-14922.88645	PPP7L_ARATH	Serine/threonine-protein phosphatase 7 long form homolog OS=Arabidopsis thaliana GN=At1g48120 PE=2 SV=1
	Cluster-14922.65848	RS14_HUMAN	40S ribosomal protein S14 OS=Homo sapiens GN=RPS14 PE=1 SV=3
	Cluster-14922.77544	NUD23_ARATH	Nudix hydrolase 23, chloroplastic OS=Arabidopsis thaliana GN=NUDT23 PE=1 SV=2
	Cluster-15430.0,Cluster-5688.0，Cluster-4309.0，Cluster-7266.1	SCD2_ARATH	Coiled-coil domain-containing protein SCD2 OS=Arabidopsis thaliana GN=SCD2 PE=1 SV=1
jre-miRn25	Cluster-14922.58939	CB23_SOYBN	Chlorophyll a-b binding protein 3, chloroplastic OS=Glycine max GN=CAB3 PE=3 SV=1
	Cluster-14576.0	COX7C_GORGO	Cytochrome c oxidase subunit 7C, mitochondrial OS=Gorilla gorilla gorilla GN=COX7C PE=3 SV=1
jre-miRn78	Cluster-14922.51903	ICE1_ARATH	Transcription factor ICE1 OS=Arabidopsis thaliana GN=SCRM PE=1 SV=1
	Cluster-14922.84062,Cluster-14922.69293	CSP1_ARATH	Cold shock protein 1 OS=Arabidopsis thaliana GN=CSP1 PE=1 SV=1
	Cluster-14922.63109	PTR46_ARATH	Protein NRT1/ PTR FAMILY 5.4 OS=Arabidopsis thaliana GN=NPF5.4 PE=2 SV=1
jre-miRn111	Cluster-14922.46385，Cluster-14922.77634，Cluster-14922.77488	WTR41_ARATH	WAT1-related protein At5g40230 OS=Arabidopsis thaliana GN=At5g40230 PE=3 SV=1
	Cluster-14922.46523，Cluster-14922.77635，Cluster-14922.77631，Cluster-14922.77632	WTR42_ARATH	WAT1-related protein At5g40240 OS=Arabidopsis thaliana GN=At5g40240 PE=2 SV=1
	Cluster-14922.56997,Cluster-14922.90096,Cluster-14922.57420,Cluster-14922.57421,Cluster-14922.60054,Cluster-14922.65460,Cluster-14922.76328	HMGN5_HUMAN	High mobility group nucleosome-binding domain-containing protein 5 OS=Homo sapiens GN=HMGN5 PE=1 SV=1
jre-miRn120	Cluster-14922.69166,Cluster-14922.74638,Cluster-14922.59889	DUSKY_IPONI	Anthocyanidin 3-O-glucoside 2''-O-glucosyltransferase OS=Ipomoea nil GN=3GGT PE=1 SV=1
jre-miRn15	Cluster-14922.74317	NIPA3_ARATH	Probable magnesium transporter NIPA3 OS=Arabidopsis thaliana GN=At1g34470 PE=2 SV=1
	Cluster-14922.42299	QWRF8_ARATH	QWRF motif-containing protein 8 OS=Arabidopsis thaliana GN=QWRF8 PE=2 SV=1
	Cluster-14922.51707	APBLC_ARATH	Beta-adaptin-like protein C OS=Arabidopsis thaliana GN=BETAC-AD PE=1 SV=2
jre-miRn22	Cluster-14922.15042,Cluster-14922.16804，Cluster-14922.109595	PTA7_ARATH	Protein PLASTID TRANSCRIPTIONALLY ACTIVE 7 OS=Arabidopsis thaliana GN=PTAC7 PE=1 SV=1
	Cluster-14922.59355，Cluster-14922.46761	IKU1_ARATH	Protein HAIKU1 OS=Arabidopsis thaliana GN=IKU1 PE=1 SV=1
	Cluster-14922.60179,Cluster-14922.36992	MAG2_ARATH	RINT1-like protein MAG2 OS=Arabidopsis thaliana GN=MAG2 PE=1 SV=1
	Cluster-14922.7407，Cluster-14922.7408	R13L4_ARATH	Disease resistance RPP13-like protein 4 OS=Arabidopsis thaliana GN=RPP13L4 PE=1 SV=2
	Cluster-14922.92849,Cluster-14922.62994	DRL4_ARATH	Putative disease resistance protein At1g50180 OS=Arabidopsis thaliana GN=At1g50180 PE=3 SV=2
jre-miRn37	Cluster-14922.72455	Y2232_ARATH	Probable receptor-like protein kinase At2g23200 OS=Arabidopsis thaliana GN=At2g23200 PE=3 SV=1
	Cluster-14922.75367	B561C_ARATH	Cytochrome b561 and DOMON domain-containing protein At3g25290 OS=Arabidopsis thaliana GN=At3g25290 PE=2 SV=1
	Cluster-14922.64563,Cluster-14922.61888，Cluster-14922.61890	CAS2_BETPL	Cycloartenol synthase 2 OS=Betula platyphylla GN=CASBPX2 PE=1 SV=1
	Cluster-14922.76417	TMVRN_NICGU	TMV resistance protein N OS=Nicotiana glutinosa GN=N PE=1 SV=1
	Cluster-14922.43339	PP348_ARATH	Pentatricopeptide repeat-containing protein At4g33990 OS=Arabidopsis thaliana GN=EMB2758 PE=3 SV=2
jre-miRn43	Cluster-14922.56073,Cluster-14922.42996，Cluster-14922.51961，Cluster-14922.61999	TOPRS_DROME	E3 ubiquitin-protein ligase Topors OS=Drosophila melanogaster GN=Topors PE=1 SV=1
jre-miRn51	Cluster-14922.101265	MBR1_ARATH	E3 ubiquitin-protein ligase MBR1 OS=Arabidopsis thaliana GN=MBR1 PE=1 SV=1
	Cluster-14922.23719,Cluster-14922.23718，Cluster-14922.20224，Cluster-14922.59778，Cluster-14922.107042	PP247_ARATH	Pentatricopeptide repeat-containing protein At3g22470, mitochondrial OS=Arabidopsis thaliana GN=At3g22470 PE=2 SV=1
jre-miRn60	Cluster-5144.0	HSP16_SOYBN	18.5 kDa class I heat shock protein OS=Glycine max GN=HSP18.5-C PE=3 SV=1
	Cluster-14922.22107，Cluster-14922.22108，Cluster-14922.22111	ATE1_ARATH	Arginyl-tRNA--protein transferase 1 OS=Arabidopsis thaliana GN=ATE1 PE=2 SV=2
	Cluster-14922.22109，Cluster-14922.82672	ATE2_ARATH	Arginyl-tRNA--protein transferase 2 OS=Arabidopsis thaliana GN=ATE2 PE=2 SV=1
	Cluster-14922.53471，Cluster-14922.54874	CALS9_ARATH	Callose synthase 9 OS=Arabidopsis thaliana GN=CALS9 PE=2 SV=2
	Cluster-14922.48496	FH20_ARATH	Formin-like protein 20 OS=Arabidopsis thaliana GN=FH20 PE=2 SV=3
	Cluster-14922.29858，Cluster-14922.3316，Cluster-14922.84290，Cluster-14922.38563，Cluster-14922.97407	KIF22_PONAB	Kinesin-like protein KIF22 OS=Pongo abelii GN=KIF22 PE=2 SV=1
	Cluster-7117.0	ASOL_BRANA	L-ascorbate oxidase homolog OS=Brassica napus GN=Bp10 PE=2 SV=1
	Cluster-14922.29472，Cluster-14922.74027	Y3184_XANCP	Macro domain-containing protein XCC3184 OS=Xanthomonas campestris pv. campestris (strain ATCC 33913 / DSM 3586 / NCPPB 528 / LMG 568 / P 25) GN=XCC3184 PE=3 SV=1
	Cluster-14922.54036	OXR1_XENTR	Oxidation resistance protein 1 OS=Xenopus tropicalis GN=oxr1 PE=2 SV=2
	Cluster-14922.24803	PP236_ARATH	Pentatricopeptide repeat-containing protein At3g16010 OS=Arabidopsis thaliana GN=At3g16010 PE=2 SV=1
	Cluster-14922.54234，Cluster-14922.56987，Cluster-14922.61297，Cluster-14922.62473，Cluster-14922.62475，Cluster-14922.63383	IMPL1_ARATH	Phosphatase IMPL1, chloroplastic OS=Arabidopsis thaliana GN=IMPL1 PE=1 SV=2
	Cluster-14922.50347	Y1839_ARATH	Probable serine/threonine-protein kinase At1g18390 OS=Arabidopsis thaliana GN=At1g18390 PE=2 SV=2
	Cluster-14922.59464	PSB4_ARATH	Proteasome subunit beta type-4 OS=Arabidopsis thaliana GN=PBG1 PE=1 SV=2
	Cluster-14922.19884	FRS5_ARATH	Protein FAR1-RELATED SEQUENCE 5 OS=Arabidopsis thaliana GN=FRS5 PE=2 SV=1
	Cluster-14922.61276	SEC23_PICGU	Protein transport protein SEC23 OS=Meyerozyma guilliermondii (strain ATCC 6260 / CBS 566 / DSM 6381 / JCM 1539 / NBRC 10279 / NRRL Y-324) GN=SEC23 PE=3 SV=3
	Cluster-14922.62763，Cluster-14922.77470，Cluster-14922.77471	ALIS2_ARATH	Putative ALA-interacting subunit 2 OS=Arabidopsis thaliana GN=ALIS2 PE=2 SV=1
	Cluster-14922.13891，Cluster-14922.74694，Cluster-14922.73614，Cluster-14922.49592	RNHX1_ARATH	Putative ribonuclease H protein At1g65750 OS=Arabidopsis thaliana GN=At1g65750 PE=3 SV=1
	Cluster-14922.85251，Cluster-14922.32454，Cluster-14922.38775，Cluster-14922.38776，Cluster-14922.50026	SIGB_ARATH	RNA polymerase sigma factor sigB OS=Arabidopsis thaliana GN=SIGB PE=2 SV=2
	Cluster-14922.42311，Cluster-14922.83637，Cluster-14922.81443，Cluster-14922.81444	SIP_ARATH	Signal peptide peptidase OS=Arabidopsis thaliana GN=SPP PE=2 SV=1
	Cluster-14922.81393	LCBK1_ARATH	Sphingoid long-chain bases kinase 1 OS=Arabidopsis thaliana GN=LCBK1 PE=1 SV=1
	Cluster-14922.53758,Cluster-14922.43063,Cluster-14922.49205,Cluster-14922.53757,Cluster-14922.66508，Cluster-14922.66506	IF2C_PHAVU	Translation initiation factor IF-2, chloroplastic OS=Phaseolus vulgaris GN=IF2CP PE=2 SV=1
	Cluster-14922.53858，Cluster-14922.70299	YG31B_YEAST	Transposon Ty3-G Gag-Pol polyprotein OS=Saccharomyces cerevisiae (strain ATCC 204508 / S288c) GN=TY3B-G PE=1 SV=3
	Cluster-14922.64427	YI31B_YEAST	Transposon Ty3-I Gag-Pol polyprotein OS=Saccharomyces cerevisiae (strain ATCC 204508 / S288c) GN=TY3B-I PE=3 SV=2
	Cluster-14922.55985，Cluster-14922.55986，Cluster-14922.65418	PUB32_ARATH	U-box domain-containing protein 32 OS=Arabidopsis thaliana GN=PUB32 PE=2 SV=1
	Cluster-14922.22662,Cluster-14922.49482	M310_ARATH	Uncharacterized mitochondrial protein AtMg00310 OS=Arabidopsis thaliana GN=AtMg00310 PE=4 SV=1
	Cluster-14922.28456	Y1666_ARATH	Uncharacterized protein At1g76660 OS=Arabidopsis thaliana GN=At1g76660 PE=2 SV=1
	Cluster-14922.56431	YY46_NOSS1	Uncharacterized WD repeat-containing protein alr3466 OS=Nostoc sp. (strain PCC 7120 / UTEX 2576) GN=alr3466 PE=3 SV=1
	Cluster-14922.74132	VATD_ARATH	V-type proton ATPase subunit D OS=Arabidopsis thaliana GN=VHA-D PE=1 SV=2
jre-miRn63	Cluster-14922.10100	POL3_DROME	Retrovirus-related Pol polyprotein from transposon 17.6 OS=Drosophila melanogaster GN=pol PE=3 SV=1
	Cluster-14922.12656,Cluster-14922.12655，Cluster-14922.6135	ILL6_ARATH	IAA-amino acid hydrolase ILR1-like 6 OS=Arabidopsis thaliana GN=ILL6 PE=2 SV=2
	Cluster-14922.28984，Cluster-14922.91018	TO401_ARATH	Mitochondrial import receptor subunit TOM40-1 OS=Arabidopsis thaliana GN=TOM40-1 PE=1 SV=3
	Cluster-14922.47516，Cluster-14922.47515，Cluster-14922.45019，Cluster-14922.45014，Cluster-14922.45015	ATK4_ARATH	Kinesin-4 OS=Arabidopsis thaliana GN=ATK4 PE=1 SV=2
jre-miRn69	Cluster-14922.7564，Cluster-14922.7563，Cluster-14922.103472，Cluster-14922.2110，Cluster-14922.7565，Cluster-14922.7558，Cluster-14922.6115，Cluster-14922.7561，Cluster-14922.7562	ALKB8_XENTR	Alkylated DNA repair protein alkB homolog 8 OS=Xenopus tropicalis GN=alkbh8 PE=2 SV=2
	Cluster-14922.58896	SERA1_ARATH	D-3-phosphoglycerate dehydrogenase 1, chloroplastic OS=Arabidopsis thaliana GN=PGDH1 PE=1 SV=1
	Cluster-14922.61825，Cluster-14922.91547	DCAF1_ARATH	DDB1- and CUL4-associated factor homolog 1 OS=Arabidopsis thaliana GN=DCAF1 PE=1 SV=2
	Cluster-14922.41338，Cluster-14922.56228，Cluster-14922.76833，Cluster-14922.41337，Cluster-14922.71416，Cluster-14922.50813，Cluster-14922.52553，Cluster-14922.99553	RAP27_ARATH	Ethylene-responsive transcription factor RAP2-7 OS=Arabidopsis thaliana GN=RAP2-7 PE=2 SV=2
	Cluster-14922.29861，Cluster-14922.35646，Cluster-14922.29860，Cluster-14922.29863	AP2_ARATH	Floral homeotic protein APETALA 2 OS=Arabidopsis thaliana GN=AP2 PE=1 SV=1
	Cluster-14922.31490，Cluster-14922.43681，Cluster-14922.72701	CNIF3_ARATH	Probable L-cysteine desulfhydrase, chloroplastic OS=Arabidopsis thaliana GN=CpNIFS3 PE=1 SV=1
	Cluster-14922.55790	Y1960_ARATH	Probable serine/threonine-protein kinase At1g09600 OS=Arabidopsis thaliana GN=At1g09600 PE=3 SV=1
	Cluster-14922.63359	RNHX1_ARATH	Putative ribonuclease H protein At1g65750 OS=Arabidopsis thaliana GN=At1g65750 PE=3 SV=1
	Cluster-14922.36992，Cluster-14922.60179	MAG2_ARATH	RINT1-like protein MAG2 OS=Arabidopsis thaliana GN=MAG2 PE=1 SV=1
	Cluster-14922.20665，Cluster-14922.25886，Cluster-14922.58651，Cluster-14922.73712，Cluster-14922.73713，Cluster-14922.73714，Cluster-14922.73715，Cluster-14922.94132	TERT_ARATH	Telomerase reverse transcriptase OS=Arabidopsis thaliana GN=TERT PE=1 SV=1
	Cluster-14922.74465，Cluster-14922.68501	HACD_ARATH	Very-long-chain (3R)-3-hydroxyacyl-CoA dehydratase PASTICCINO 2 OS=Arabidopsis thaliana GN=PAS2 PE=1 SV=1
	Cluster-14922.44122	HACDA_ORYSJ	Very-long-chain (3R)-3-hydroxyacyl-CoA dehydratase PASTICCINO 2A OS=Oryza sativa subsp. japonica GN=PAS2A PE=2 SV=2
	Cluster-14922.44123	HACDB_ORYSJ	Very-long-chain (3R)-3-hydroxyacyl-CoA dehydratase PASTICCINO 2B OS=Oryza sativa subsp. japonica GN=PAS2B PE=2 SV=1
jre-miRn77	Cluster-12745.0,Cluster-14922.7098，Cluster-14922.7097	PP449_ARATH	Pentatricopeptide repeat-containing protein At5g66520 OS=Arabidopsis thaliana GN=PCMP-H61 PE=2 SV=1
	Cluster-14922.63792，Cluster-14922.63789	ACA1_ARATH	Calcium-transporting ATPase 1, chloroplastic OS=Arabidopsis thaliana GN=ACA1 PE=1 SV=3
	Cluster-14922.64014	LORF2_HUMAN	LINE-1 retrotransposable element ORF2 protein OS=Homo sapiens PE=1 SV=1
	Cluster-14922.78402	EXO_ARATH	Protein EXORDIUM OS=Arabidopsis thaliana GN=EXO PE=2 SV=1
	Cluster-14922.81486，Cluster-14922.76062，Cluster-14922.38825，Cluster-14922.48544	B3GT2_ARATH	Probable beta-1,3-galactosyltransferase 2 OS=Arabidopsis thaliana GN=B3GALT2 PE=2 SV=1
jre-miRn91	Cluster-14922.51545	PI5K2_ARATH	Phosphatidylinositol 4-phosphate 5-kinase 2 OS=Arabidopsis thaliana GN=PIP5K2 PE=1 SV=2
[truncated: 80 more columns]
