# Supplementary material for: Identification and Expression of miRNAs Related to Female Flower Induction in Walnut (Juglans regia L.)
Source: Molecules. 2018 May 17;23(5):1202. doi: 10.3390/molecules23051202 (PMC6099546; doi:10.3390/molecules23051202)
Supplement: Supplementary file 1 [file molecules-23-01202-s001.zip › Supplemental files/Table S6.xlsx]

## Sheet: 1612 GO terms
Table S6. GO enrichment for the target genes of differentially expressed miRNAs.
GO_accession	Description	Term_type	Over_represented_pValue	Corrected_pValue	DEG_item	DEG_list	Bg_item	Bg_list	Gene_names
GO:0043531	ADP binding	molecular_function	7.0197e-26	4.2694e-22	49	550	490	52157	Cluster-14922.85634,Cluster-14922.54523,Cluster-14922.66341,Cluster-14922.35511,Cluster-14922.76875,Cluster-14922.39878,Cluster-14922.55065,Cluster-14922.55001,Cluster-14922.104036,Cluster-14922.85636,Cluster-14922.43533,Cluster-14922.102752,Cluster-14922.74918,Cluster-14922.26065,Cluster-14922.26063,Cluster-14922.29148,Cluster-14922.58432,Cluster-14922.81013,Cluster-14922.80897,Cluster-14922.602…
GO:0032991	macromolecular complex	cellular_component	4.6301e-14	1.408e-10	202	550	10645	52157	Cluster-14922.85636,Cluster-14922.28676,Cluster-14922.55065,Cluster-14922.56997,Cluster-14922.65024,Cluster-14922.76329,Cluster-14922.55986,Cluster-14922.76875,Cluster-14922.57494,Cluster-14922.82956,Cluster-14922.83812,Cluster-14922.66341,Cluster-14922.60054,Cluster-14922.72701,Cluster-14922.56073,Cluster-14922.53281,Cluster-14922.85059,Cluster-14922.55768,Cluster-14922.29858,Cluster-14922.63359…
GO:0044424	intracellular part	cellular_component	1.6096e-13	3.2633e-10	257	550	15205	52157	Cluster-14922.42996,Cluster-14922.83028,Cluster-14922.60166,Cluster-14922.45431,Cluster-14922.20940,Cluster-14922.74550,Cluster-14922.26109,Cluster-14922.64392,Cluster-14922.74919,Cluster-14922.106833,Cluster-14922.44491,Cluster-14922.65141,Cluster-14922.61878,Cluster-14922.56040,Cluster-14922.60244,Cluster-14922.99553,Cluster-12456.0,Cluster-14922.85251,Cluster-14922.74918,Cluster-14922.76686,Cl…
GO:0001071	nucleic acid binding transcription factor activity	molecular_function	1.6245e-12	1.9761e-09	55	550	1810	52157	Cluster-14922.18624,Cluster-14922.57494,Cluster-14922.107976,Cluster-14922.77379,Cluster-14922.53758,Cluster-14922.17631,Cluster-14922.52553,Cluster-14922.85590,Cluster-14922.53757,Cluster-14922.49205,Cluster-14922.18613,Cluster-14922.50230,Cluster-14922.50813,Cluster-14922.85251,Cluster-14922.20995,Cluster-14922.99553,Cluster-14922.29860,Cluster-14922.106832,Cluster-14922.38775,Cluster-14922.749…
GO:0003700	transcription factor activity, sequence-specific DNA binding	molecular_function	1.6245e-12	1.9761e-09	55	550	1810	52157	Cluster-14922.47516,Cluster-14922.36633,Cluster-14922.29861,Cluster-14922.45014,Cluster-14922.25760,Cluster-14922.95251,Cluster-14922.47515,Cluster-14922.56780,Cluster-14922.64392,Cluster-14922.43063,Cluster-14922.50026,Cluster-14922.106833,Cluster-14922.74919,Cluster-14922.69654,Cluster-14922.29863,Cluster-14922.61878,Cluster-14922.76833,Cluster-14922.78385,Cluster-14922.83028,Cluster-14922.1073…
GO:0005622	intracellular	cellular_component	2.1401e-12	2.1693e-09	258	550	15638	52157	Cluster-14922.60875,Cluster-14922.32092,Cluster-14922.22108,Cluster-11342.0,Cluster-14922.43093,Cluster-14922.22796,Cluster-14922.45014,Cluster-14922.65848,Cluster-14922.101044,Cluster-14922.63070,Cluster-14922.97407,Cluster-14922.43359,Cluster-14922.29147,Cluster-14922.44481,Cluster-14922.107354,Cluster-14922.66977,Cluster-14922.8372,Cluster-14922.38563,Cluster-14922.76833,Cluster-14922.32383,Cl…
GO:0043234	protein complex	cellular_component	4.5056e-12	3.9148e-09	177	550	8864	52157	Cluster-14922.20940,Cluster-14922.61999,Cluster-14922.74550,Cluster-14922.71416,Cluster-14922.61032,Cluster-14922.32948,Cluster-14922.66508,Cluster-14922.67646,Cluster-14922.68300,Cluster-14922.83028,Cluster-14922.51961,Cluster-14922.60166,Cluster-14922.41337,Cluster-14922.42996,Cluster-14922.52049,Cluster-14922.43726,Cluster-14922.61878,Cluster-14922.26109,Cluster-14922.64392,Cluster-14922.31490…
GO:0080090	regulation of primary metabolic process	biological_process	6.5726e-12	4.9152e-09	123	550	5455	52157	Cluster-14922.63359,Cluster-14922.50230,Cluster-14922.10100,Cluster-14922.100261,Cluster-14922.50813,Cluster-14922.20995,Cluster-14922.23719,Cluster-14922.29860,Cluster-14922.40087,Cluster-14922.51769,Cluster-14922.41338,Cluster-14922.47881,Cluster-14922.75768,Cluster-14922.45926,Cluster-14922.8373,Cluster-14922.35646,Cluster-14922.12549,Cluster-14922.66708,Cluster-14922.65024,Cluster-14922.57494…
GO:0060255	regulation of macromolecule metabolic process	biological_process	7.2733e-12	4.9152e-09	124	550	5529	52157	Cluster-14922.61878,Cluster-14922.69654,Cluster-14922.53662,Cluster-14922.106833,Cluster-14922.43063,Cluster-14922.74919,Cluster-14922.101265,Cluster-14922.56780,Cluster-14922.64427,Cluster-14922.64392,Cluster-14922.107042,Cluster-14922.47515,Cluster-14922.85483,Cluster-14922.66508,Cluster-14922.38776,Cluster-14922.71416,Cluster-14922.32454,Cluster-14922.57359,Cluster-14922.20940,Cluster-14922.67…
GO:0031323	regulation of cellular metabolic process	biological_process	8.4718e-12	5.1526e-09	123	550	5519	52157	Cluster-14922.61878,Cluster-14922.69654,Cluster-14922.53662,Cluster-14922.106833,Cluster-14922.43063,Cluster-14922.74919,Cluster-14922.101265,Cluster-14922.56780,Cluster-14922.64427,Cluster-14922.64392,Cluster-14922.107042,Cluster-14922.47515,Cluster-14922.85483,Cluster-14922.38776,Cluster-14922.66508,Cluster-14922.71416,Cluster-14922.57359,Cluster-14922.32454,Cluster-14922.20940,Cluster-14922.67…
GO:0050794	regulation of cellular process	biological_process	2.3955e-11	1.3245e-08	175	550	9275	52157	Cluster-14922.100153,Cluster-14922.35646,Cluster-14922.43339,Cluster-14922.47881,Cluster-14922.23719,Cluster-14922.29860,Cluster-14922.40087,Cluster-14922.79265,Cluster-14922.63359,Cluster-14922.100261,Cluster-14922.55768,Cluster-14922.53281,Cluster-14922.104013,Cluster-14922.54061,Cluster-14922.66341,Cluster-14922.76875,Cluster-14922.57494,Cluster-14922.65024,Cluster-14922.55065,Cluster-14922.40…
GO:0051171	regulation of nitrogen compound metabolic process	biological_process	2.8311e-11	1.4349e-08	116	550	5140	52157	Cluster-14922.49205,Cluster-14922.53281,Cluster-14922.76142,Cluster-14922.104013,Cluster-14922.58894,Cluster-14922.54061,Cluster-14922.50584,Cluster-14922.49482,Cluster-14922.57494,Cluster-14922.29570,Cluster-14922.65024,Cluster-14922.66708,Cluster-14922.45926,Cluster-14922.8373,Cluster-14922.35646,Cluster-14922.12549,Cluster-14922.41338,Cluster-14922.47881,Cluster-14922.75768,Cluster-14922.50813…
GO:0000105	histidine biosynthetic process	biological_process	3.8067e-11	1.6708e-08	14	550	101	52157	Cluster-14922.82632,Cluster-14922.42615,Cluster-14922.94257,Cluster-14922.29354,Cluster-14922.79336,Cluster-14922.7706,Cluster-14922.79335,Cluster-14922.42616,Cluster-14922.72976,Cluster-14922.94258,Cluster-14922.23569,Cluster-14922.50750,Cluster-14922.22796,Cluster-14922.82630
GO:0010033	response to organic substance	biological_process	3.846e-11	1.6708e-08	20	550	301	52157	Cluster-14922.87915,Cluster-14922.54146,Cluster-14922.86030,Cluster-14922.86555,Cluster-14922.65024,Cluster-14922.61850,Cluster-14922.85483,Cluster-14922.60064,Cluster-14922.34212,Cluster-14922.54061,Cluster-14922.58894,Cluster-14922.65022,Cluster-14922.94990,Cluster-14922.48958,Cluster-14922.45926,Cluster-14922.65900,Cluster-14922.57333,Cluster-14922.92805,Cluster-14922.45431,Cluster-14922.67646
GO:0009725	response to hormone	biological_process	5.4141e-11	2.1952e-08	18	550	224	52157	Cluster-14922.58894,Cluster-14922.54061,Cluster-14922.34212,Cluster-14922.60064,Cluster-14922.61850,Cluster-14922.86030,Cluster-14922.86555,Cluster-14922.65024,Cluster-14922.85483,Cluster-14922.54146,Cluster-14922.92805,Cluster-14922.57333,Cluster-14922.67646,Cluster-14922.45431,Cluster-14922.45926,Cluster-14922.94990,Cluster-14922.65022,Cluster-14922.48958
GO:0006547	histidine metabolic process	biological_process	8.0884e-11	2.8938e-08	14	550	108	52157	Cluster-14922.82632,Cluster-14922.29354,Cluster-14922.79336,Cluster-14922.7706,Cluster-14922.42615,Cluster-14922.94257,Cluster-14922.72976,Cluster-14922.42616,Cluster-14922.79335,Cluster-14922.23569,Cluster-14922.94258,Cluster-14922.22796,Cluster-14922.82630,Cluster-14922.50750
GO:0052803	imidazole-containing compound metabolic process	biological_process	8.0884e-11	2.8938e-08	14	550	108	52157	Cluster-14922.50750,Cluster-14922.22796,Cluster-14922.82630,Cluster-14922.42616,Cluster-14922.79335,Cluster-14922.72976,Cluster-14922.94258,Cluster-14922.23569,Cluster-14922.42615,Cluster-14922.94257,Cluster-14922.29354,Cluster-14922.79336,Cluster-14922.7706,Cluster-14922.82632
GO:0009719	response to endogenous stimulus	biological_process	9.0513e-11	3.0583e-08	18	550	239	52157	Cluster-14922.85483,Cluster-14922.86555,Cluster-14922.65024,Cluster-14922.86030,Cluster-14922.61850,Cluster-14922.54146,Cluster-14922.54061,Cluster-14922.58894,Cluster-14922.60064,Cluster-14922.34212,Cluster-14922.48958,Cluster-14922.65022,Cluster-14922.94990,Cluster-14922.45431,Cluster-14922.67646,Cluster-14922.57333,Cluster-14922.92805,Cluster-14922.45926
GO:0005623	cell	cellular_component	2.334e-10	7.0976e-08	264	550	16819	52157	Cluster-14922.49205,Cluster-14922.58894,Cluster-14922.54371,Cluster-14922.43533,Cluster-14922.72025,Cluster-14922.8373,Cluster-14922.61276,Cluster-14922.58432,Cluster-14922.75311,Cluster-14922.51769,Cluster-14922.20995,Cluster-14922.50230,Cluster-14922.69694,Cluster-14576.0,Cluster-14922.88074,Cluster-14922.95251,Cluster-14922.74959,Cluster-14922.29861,Cluster-14922.36633,Cluster-14922.86030,Clus…
GO:0044464	cell part	cellular_component	2.334e-10	7.0976e-08	264	550	16819	52157	Cluster-14922.32948,Cluster-14922.61032,Cluster-14922.71416,Cluster-14922.66508,Cluster-14922.61999,Cluster-14922.67646,Cluster-14922.56749,Cluster-14922.103087,Cluster-14922.41337,Cluster-14922.68300,Cluster-14922.51961,Cluster-14922.43726,Cluster-14922.101265,Cluster-14922.43063,Cluster-14922.31490,Cluster-14922.47515,Cluster-14922.94258,Cluster-14922.38775,Cluster-14922.71337,Cluster-14922.105…
GO:0016151	nickel cation binding	molecular_function	2.8858e-10	8.3577e-08	15	550	140	52157	Cluster-14922.100272,Cluster-14922.57477,Cluster-14922.88215,Cluster-14922.15042,Cluster-14922.100271,Cluster-14922.101459,Cluster-14922.88217,Cluster-14922.88211,Cluster-14922.101458,Cluster-14922.104123,Cluster-14922.100396,Cluster-14922.10642,Cluster-14922.100397,Cluster-14922.101737,Cluster-14922.88216
GO:0019222	regulation of metabolic process	biological_process	5.1374e-10	1.4203e-07	124	550	5916	52157	Cluster-14922.53281,Cluster-14922.49205,Cluster-14922.104013,Cluster-14922.76142,Cluster-14922.54061,Cluster-14922.50584,Cluster-14922.58894,Cluster-14922.29570,Cluster-14922.57494,Cluster-14922.49482,Cluster-14922.65024,Cluster-14922.66708,Cluster-14922.8373,Cluster-14922.45926,Cluster-14922.12549,Cluster-14922.35646,Cluster-14922.47881,Cluster-14922.41338,Cluster-14922.51769,Cluster-14922.75768…
GO:0050789	regulation of biological process	biological_process	5.5589e-10	1.47e-07	176	550	9740	52157	Cluster-14922.47221,Cluster-14922.47516,Cluster-14922.45014,Cluster-14922.85549,Cluster-14922.25760,Cluster-14922.60875,Cluster-14922.43359,Cluster-14922.50026,Cluster-14922.29863,Cluster-14922.101044,Cluster-14922.59778,Cluster-14922.12548,Cluster-14922.76833,Cluster-14922.8372,Cluster-14922.62100,Cluster-14922.65022,Cluster-14922.107354,Cluster-14922.78299,Cluster-14922.67057,Cluster-14922.4044…
GO:0005667	transcription factor complex	cellular_component	6.9011e-10	1.7488e-07	62	550	2375	52157	Cluster-14922.74919,Cluster-14922.50026,Cluster-14922.106833,Cluster-14922.43063,Cluster-14922.64392,Cluster-14922.56780,Cluster-14922.61878,Cluster-14922.29863,Cluster-14922.69654,Cluster-14922.45014,Cluster-14922.36633,Cluster-14922.29861,Cluster-14922.47516,Cluster-14922.51429,Cluster-14922.47515,Cluster-14922.55985,Cluster-14922.29038,Cluster-14922.25760,Cluster-14922.95251,Cluster-14922.7829…
GO:0030420	establishment of competence for transformation	biological_process	8.3856e-10	2.04e-07	7	550	21	52157	Cluster-14922.83811,Cluster-14922.83814,Cluster-14922.32949,Cluster-14922.32948,Cluster-14922.89849,Cluster-14922.32947,Cluster-14922.83812
GO:0065007	biological regulation	biological_process	8.7517e-10	2.0472e-07	186	550	10498	52157	Cluster-14922.36633,Cluster-14922.29861,Cluster-14922.86030,Cluster-14922.86555,Cluster-14922.95251,Cluster-14922.29038,Cluster-14922.23718,Cluster-14922.74959,Cluster-14922.66706,Cluster-14922.61315,Cluster-14922.28984,Cluster-14922.60651,Cluster-14922.82631,Cluster-14922.94990,Cluster-14922.29354,Cluster-14922.53858,Cluster-14922.66708,Cluster-14922.72025,Cluster-14922.39878,Cluster-14922.29570…
GO:0051252	regulation of RNA metabolic process	biological_process	2.2282e-09	5.0192e-07	100	550	4622	52157	Cluster-14922.75768,Cluster-14922.41338,Cluster-14922.47881,Cluster-14922.35646,Cluster-14922.12549,Cluster-14922.45926,Cluster-14922.8373,Cluster-14922.50230,Cluster-14922.10100,Cluster-14922.63359,Cluster-14922.29860,Cluster-14922.40087,Cluster-14922.50813,Cluster-14922.20995,Cluster-14922.58894,Cluster-14922.54061,Cluster-14922.50584,Cluster-14922.104013,Cluster-14922.49205,Cluster-14922.53281…
GO:0003879	ATP phosphoribosyltransferase activity	molecular_function	2.3814e-09	5.1727e-07	7	550	17	52157	Cluster-14922.94257,Cluster-14922.29354,Cluster-14922.22796,Cluster-14922.82630,Cluster-14922.82632,Cluster-14922.23569,Cluster-14922.94258
GO:0019219	regulation of nucleobase-containing compound metabolic process	biological_process	3.2788e-09	6.8765e-07	100	550	4670	52157	Cluster-14922.45431,Cluster-14922.67646,Cluster-14922.71416,Cluster-14922.38776,Cluster-14922.66508,Cluster-14922.20940,Cluster-14922.32454,Cluster-14922.57359,Cluster-14922.78385,Cluster-14922.60166,Cluster-14922.40241,Cluster-14922.41337,Cluster-14922.68300,Cluster-14922.83028,Cluster-14922.74919,Cluster-14922.43063,Cluster-14922.106833,Cluster-14922.64392,Cluster-14922.56780,Cluster-14922.6442…
GO:2000112	regulation of cellular macromolecule biosynthetic process	biological_process	3.407e-09	6.907e-07	103	550	4787	52157	Cluster-14922.75768,Cluster-14922.41338,Cluster-14922.47881,Cluster-14922.35646,Cluster-14922.8373,Cluster-14922.45926,Cluster-14922.50230,Cluster-14922.29860,Cluster-14922.40087,Cluster-14922.23719,Cluster-14922.20995,Cluster-14922.50813,Cluster-14922.54061,Cluster-14922.58894,Cluster-14922.76142,Cluster-14922.49205,Cluster-14922.66708,Cluster-14922.65024,Cluster-14922.29570,Cluster-14922.57494,…
GO:0004399	histidinol dehydrogenase activity	molecular_function	3.5729e-09	7.0098e-07	7	550	11	52157	Cluster-14922.79335,Cluster-14922.42616,Cluster-14922.72976,Cluster-14922.7706,Cluster-14922.79336,Cluster-14922.50750,Cluster-14922.42615
GO:0010556	regulation of macromolecule biosynthetic process	biological_process	4.0172e-09	7.1427e-07	103	550	4802	52157	Cluster-14922.43063,Cluster-14922.106833,Cluster-14922.74919,Cluster-14922.101265,Cluster-14922.64427,Cluster-14922.56780,Cluster-14922.64392,Cluster-14922.61878,Cluster-14922.69654,Cluster-14922.53662,Cluster-14922.85483,Cluster-14922.107042,Cluster-14922.47515,Cluster-14922.67646,Cluster-14922.45431,Cluster-14922.20224,Cluster-14922.66508,Cluster-14922.38776,Cluster-14922.71416,Cluster-14922.32…
GO:0031326	regulation of cellular biosynthetic process	biological_process	4.0732e-09	7.1427e-07	103	550	4805	52157	Cluster-14922.107354,Cluster-14922.94990,Cluster-14922.65022,Cluster-14922.60651,Cluster-14922.76833,Cluster-14922.8372,Cluster-14922.53858,Cluster-14922.78299,Cluster-14922.23718,Cluster-14922.74959,Cluster-14922.25760,Cluster-14922.95251,Cluster-14922.60875,Cluster-14922.86030,Cluster-14922.47516,Cluster-14922.86555,Cluster-14922.29861,Cluster-14922.36633,Cluster-14922.45014,Cluster-14922.29863…
GO:0009889	regulation of biosynthetic process	biological_process	4.3109e-09	7.1427e-07	103	550	4815	52157	Cluster-14922.41338,Cluster-14922.47881,Cluster-14922.75768,Cluster-14922.8373,Cluster-14922.45926,Cluster-14922.35646,Cluster-14922.50230,Cluster-14922.23719,Cluster-14922.20995,Cluster-14922.50813,Cluster-14922.29860,Cluster-14922.40087,Cluster-14922.76142,Cluster-14922.54061,Cluster-14922.58894,Cluster-14922.49205,Cluster-14922.65024,Cluster-14922.66708,Cluster-14922.29570,Cluster-14922.57494,…
GO:0001948	glycoprotein binding	molecular_function	4.6736e-09	7.1427e-07	6	550	10	52157	Cluster-14922.28677,Cluster-14922.28675,Cluster-14922.85059,Cluster-14922.28678,Cluster-14922.28676,Cluster-14922.28679
GO:0043394	proteoglycan binding	molecular_function	4.6736e-09	7.1427e-07	6	550	10	52157	Cluster-14922.28677,Cluster-14922.28675,Cluster-14922.85059,Cluster-14922.28678,Cluster-14922.28676,Cluster-14922.28679
GO:0043395	heparan sulfate proteoglycan binding	molecular_function	4.6736e-09	7.1427e-07	6	550	10	52157	Cluster-14922.28678,Cluster-14922.28676,Cluster-14922.28679,Cluster-14922.28677,Cluster-14922.28675,Cluster-14922.85059
GO:0017108	5'-flap endonuclease activity	molecular_function	4.6976e-09	7.1427e-07	7	550	14	52157	Cluster-14922.94258,Cluster-14922.23569,Cluster-14922.29354,Cluster-14922.22796,Cluster-14922.82630,Cluster-14922.44221,Cluster-14922.94257
GO:0033557	Slx1-Slx4 complex	cellular_component	4.6976e-09	7.1427e-07	7	550	14	52157	Cluster-14922.23569,Cluster-14922.94258,Cluster-14922.44221,Cluster-14922.94257,Cluster-14922.29354,Cluster-14922.82630,Cluster-14922.22796
GO:0048256	flap endonuclease activity	molecular_function	4.6976e-09	7.1427e-07	7	550	14	52157	Cluster-14922.94258,Cluster-14922.23569,Cluster-14922.94257,Cluster-14922.44221,Cluster-14922.82630,Cluster-14922.22796,Cluster-14922.29354
GO:0044446	intracellular organelle part	cellular_component	6.0797e-09	9.0187e-07	125	550	6014	52157	Cluster-14922.76686,Cluster-14922.70299,Cluster-14922.62563,Cluster-14922.76685,Cluster-14922.63041,Cluster-14922.59464,Cluster-14922.33880,Cluster-14922.71337,Cluster-14922.60244,Cluster-14922.7639,Cluster-14922.65418,Cluster-14922.83814,Cluster-14922.32949,Cluster-14922.84290,Cluster-14922.85590,Cluster-14922.3316,Cluster-14922.27828,Cluster-6222.1,Cluster-14922.82630,Cluster-14922.47444,Cluste…
GO:0010468	regulation of gene expression	biological_process	7.7828e-09	1.1176e-06	104	550	4901	52157	Cluster-14922.71416,Cluster-14922.38776,Cluster-14922.66508,Cluster-14922.20940,Cluster-14922.57359,Cluster-14922.32454,Cluster-14922.20224,Cluster-14922.45431,Cluster-14922.67646,Cluster-14922.60166,Cluster-14922.41337,Cluster-14922.68300,Cluster-14922.83028,Cluster-14922.78385,Cluster-14922.61878,Cluster-14922.53662,Cluster-14922.69654,Cluster-14922.74919,Cluster-14922.101265,Cluster-14922.4306…
GO:0044422	organelle part	cellular_component	7.9018e-09	1.1176e-06	125	550	6049	52157	Cluster-14922.76686,Cluster-14922.70299,Cluster-14922.63041,Cluster-14922.33880,Cluster-14922.59464,Cluster-14922.62563,Cluster-14922.76685,Cluster-14922.60244,Cluster-14922.7639,Cluster-14922.71337,Cluster-14922.65418,Cluster-14922.84290,Cluster-14922.27828,Cluster-14922.3316,Cluster-14922.85590,Cluster-6222.1,Cluster-14922.83814,Cluster-14922.32949,Cluster-14922.47444,Cluster-14922.82630,Cluste…
GO:0043229	intracellular organelle	cellular_component	9.768e-09	1.3502e-06	186	550	11136	52157	Cluster-14922.61850,Cluster-14922.68084,Cluster-14922.82630,Cluster-14922.29571,Cluster-14922.81486,Cluster-14922.91675,Cluster-14922.65418,Cluster-14922.60789,Cluster-14922.27828,Cluster-14922.85590,Cluster-14922.60064,Cluster-14922.83814,Cluster-14922.32949,Cluster-14922.33880,Cluster-14922.56040,Cluster-14922.62563,Cluster-14922.105563,Cluster-14922.60244,Cluster-14922.71337,Cluster-14922.7668…
GO:0009294	DNA mediated transformation	biological_process	1.1407e-08	1.5417e-06	7	550	36	52157	Cluster-14922.83814,Cluster-14922.32949,Cluster-14922.32948,Cluster-14922.83811,Cluster-14922.83812,Cluster-14922.89849,Cluster-14922.32947
GO:0031668	cellular response to extracellular stimulus	biological_process	2.1848e-08	2.8266e-06	14	550	155	52157	Cluster-14922.32948,Cluster-14922.32949,Cluster-14922.83814,Cluster-14922.40641,Cluster-14922.74918,Cluster-14922.89849,Cluster-14922.83812,Cluster-14922.74919,Cluster-14922.83811,Cluster-14922.80284,Cluster-14922.32947,Cluster-14922.100261,Cluster-14922.89619,Cluster-14922.36633
GO:0071496	cellular response to external stimulus	biological_process	2.1848e-08	2.8266e-06	14	550	155	52157	Cluster-14922.83814,Cluster-14922.32949,Cluster-14922.32948,Cluster-14922.89849,Cluster-14922.74918,Cluster-14922.40641,Cluster-14922.83812,Cluster-14922.74919,Cluster-14922.80284,Cluster-14922.83811,Cluster-14922.32947,Cluster-14922.36633,Cluster-14922.89619,Cluster-14922.100261
GO:0043226	organelle	cellular_component	2.2308e-08	2.8266e-06	186	550	11241	52157	Cluster-14922.28679,Cluster-14922.61315,Cluster-14922.36633,Cluster-14922.86030,Cluster-14922.92849,Cluster-14922.86555,Cluster-8614.1,Cluster-14922.65142,Cluster-14922.51429,Cluster-14922.55985,Cluster-14922.29038,Cluster-14922.66706,Cluster-14922.23718,Cluster-14922.74959,Cluster-14922.29354,Cluster-14922.35309,Cluster-14922.98238,Cluster-14922.47505,Cluster-14922.53858,Cluster-14922.57421,Clus…
GO:0009991	response to extracellular stimulus	biological_process	2.4806e-08	3.079e-06	14	550	157	52157	Cluster-14922.32947,Cluster-14922.100261,Cluster-14922.36633,Cluster-14922.89619,Cluster-14922.83811,Cluster-14922.80284,Cluster-14922.74918,Cluster-14922.40641,Cluster-14922.89849,Cluster-14922.74919,Cluster-14922.83812,Cluster-14922.32948,Cluster-14922.32949,Cluster-14922.83814
GO:0009292	genetic transfer	biological_process	2.8748e-08	3.4969e-06	7	550	40	52157	Cluster-14922.83811,Cluster-14922.32949,Cluster-14922.32948,Cluster-14922.83814,Cluster-14922.89849,Cluster-14922.32947,Cluster-14922.83812
GO:0015631	tubulin binding	molecular_function	4.4522e-08	5.3095e-06	24	550	401	52157	Cluster-14922.45015,Cluster-14922.94990,Cluster-14922.32947,Cluster-14922.29858,Cluster-14922.38563,Cluster-14922.32948,Cluster-14922.51769,Cluster-14922.89849,Cluster-14922.78299,Cluster-14922.67646,Cluster-14922.29038,Cluster-14922.47515,Cluster-14922.86555,Cluster-14922.47516,Cluster-14922.92849,Cluster-14922.85483,Cluster-14922.45014,Cluster-14922.45019,Cluster-14922.3316,Cluster-14922.84290,…
GO:0045298	tubulin complex	cellular_component	4.8989e-08	5.7298e-06	24	550	404	52157	Cluster-14922.32949,Cluster-14922.83814,Cluster-14922.45019,Cluster-14922.3316,Cluster-14922.84290,Cluster-14922.83812,Cluster-14922.97407,Cluster-14922.47515,Cluster-14922.29038,Cluster-14922.45014,Cluster-14922.85483,Cluster-14922.86555,Cluster-14922.47516,Cluster-14922.92849,Cluster-14922.32948,Cluster-14922.78299,Cluster-14922.67646,Cluster-14922.89849,Cluster-14922.51769,Cluster-14922.45015,…
GO:0034641	cellular nitrogen compound metabolic process	biological_process	7.4228e-08	8.518e-06	237	550	15160	52157	Cluster-14922.76142,Cluster-14922.50584,Cluster-14922.58894,Cluster-14922.85634,Cluster-14922.49205,Cluster-14922.66708,Cluster-14922.50750,Cluster-14922.72025,Cluster-14922.29570,Cluster-14922.42616,Cluster-14922.49482,Cluster-14922.75311,Cluster-14922.44142,Cluster-14922.41338,Cluster-14922.75768,Cluster-14922.61276,Cluster-14922.48776,Cluster-14922.8373,Cluster-14922.45926,Cluster-14922.12549,…
GO:0006139	nucleobase-containing compound metabolic process	biological_process	9.6104e-08	1.0824e-05	203	550	12190	52157	Cluster-14922.22111,Cluster-14922.29354,Cluster-14922.31828,Cluster-14922.45163,Cluster-14922.57421,Cluster-14922.53858,Cluster-14922.7407,Cluster-14922.94990,Cluster-14922.82672,Cluster-14922.60651,Cluster-14576.0,Cluster-14922.98964,Cluster-14922.28679,Cluster-14922.40641,Cluster-14922.56884,Cluster-14922.73715,Cluster-14922.61315,Cluster-14922.86030,Cluster-14922.86555,Cluster-14922.53074,Clus…
GO:0007021	tubulin complex assembly	biological_process	1.2104e-07	1.3385e-05	6	550	25	52157	Cluster-14922.83814,Cluster-14922.32948,Cluster-14922.32949,Cluster-14922.89849,Cluster-14922.32947,Cluster-14922.83812
GO:0043228	non-membrane-bounded organelle	cellular_component	1.7381e-07	1.8877e-05	93	550	4538	52157	Cluster-14922.51429,Cluster-14922.31418,Cluster-14922.29038,Cluster-14922.55985,Cluster-14922.23718,Cluster-14922.66706,Cluster-14922.32092,Cluster-14922.45014,Cluster-14922.22796,Cluster-14922.43093,Cluster-14922.92849,Cluster-14922.47516,Cluster-14922.86555,Cluster-8614.1,Cluster-14922.65848,Cluster-14922.59778,Cluster-14922.61315,Cluster-14922.97407,Cluster-14922.43359,Cluster-14922.29147,Clus…
GO:0006355	regulation of transcription, DNA-templated	biological_process	1.842e-07	1.9316e-05	87	550	4280	52157	Cluster-14922.69654,Cluster-14922.61878,Cluster-14922.64392,Cluster-14922.64427,Cluster-14922.56780,Cluster-14922.74919,Cluster-14922.43063,Cluster-14922.106833,Cluster-14922.47515,Cluster-14922.85483,Cluster-14922.20940,Cluster-14922.32454,Cluster-14922.57359,Cluster-14922.71416,Cluster-14922.38776,Cluster-14922.66508,Cluster-14922.45431,Cluster-14922.67646,Cluster-14922.68300,Cluster-14922.8302…
GO:1903506	regulation of nucleic acid-templated transcription	biological_process	1.842e-07	1.9316e-05	87	550	4280	52157	Cluster-14922.68300,Cluster-14922.83028,Cluster-14922.60166,Cluster-14922.41337,Cluster-14922.78385,Cluster-14922.20940,Cluster-14922.32454,Cluster-14922.57359,Cluster-14922.71416,Cluster-14922.38776,Cluster-14922.66508,Cluster-14922.45431,Cluster-14922.67646,Cluster-14922.47515,Cluster-14922.85483,Cluster-14922.69654,Cluster-14922.61878,Cluster-14922.64392,Cluster-14922.56780,Cluster-14922.64427…
GO:0006725	cellular aromatic compound metabolic process	biological_process	1.9561e-07	2.0164e-05	216	550	13323	52157	Cluster-14922.67646,Cluster-14922.45431,Cluster-14922.66508,Cluster-14922.61032,Cluster-14922.71416,Cluster-14922.20940,Cluster-14922.73713,Cluster-14922.41337,Cluster-14922.60166,Cluster-14922.63408,Cluster-14922.83028,Cluster-14922.68300,Cluster-14922.43063,Cluster-14922.106833,Cluster-14922.79336,Cluster-14922.74919,Cluster-14922.25886,Cluster-14922.26109,Cluster-14922.64392,Cluster-14922.4372…
GO:2001141	regulation of RNA biosynthetic process	biological_process	2.1457e-07	2.175e-05	87	550	4295	52157	Cluster-14922.17631,Cluster-14922.52553,Cluster-14922.53758,Cluster-14922.18613,Cluster-14922.60064,Cluster-14922.85590,Cluster-14922.53757,Cluster-14922.7536,Cluster-14922.61850,Cluster-14922.18624,Cluster-14922.47444,Cluster-14922.54776,Cluster-14922.77379,Cluster-14922.107976,Cluster-14922.74918,Cluster-14922.56228,Cluster-14922.92805,Cluster-14922.38775,Cluster-14922.70299,Cluster-14922.62563…
GO:0046483	heterocycle metabolic process	biological_process	2.2354e-07	2.2288e-05	217	550	13458	52157	Cluster-14922.66708,Cluster-14922.50750,Cluster-14922.72025,Cluster-14922.42616,Cluster-14922.49482,Cluster-14922.50584,Cluster-14922.58894,Cluster-14922.85634,Cluster-14922.49205,Cluster-14922.59520,Cluster-14922.10100,Cluster-14922.50230,Cluster-14922.79335,Cluster-14922.20995,Cluster-14922.50813,Cluster-14922.64014,Cluster-14922.41338,Cluster-14922.44142,Cluster-14922.75768,Cluster-14922.61276…
GO:0019438	aromatic compound biosynthetic process	biological_process	2.5646e-07	2.4858e-05	125	550	6871	52157	Cluster-14922.76329,Cluster-14922.57494,Cluster-14922.42616,Cluster-14922.50750,Cluster-14922.56997,Cluster-14922.66708,Cluster-14922.65024,Cluster-14922.49205,Cluster-14922.58894,Cluster-14922.60054,Cluster-14922.54061,Cluster-14922.40087,Cluster-14922.29860,Cluster-14922.64014,Cluster-14922.50813,Cluster-14922.20995,Cluster-14922.79335,Cluster-14922.55768,Cluster-14922.50230,Cluster-14922.70539…
GO:0050896	response to stimulus	biological_process	2.7592e-07	2.4858e-05	129	550	7185	52157	Cluster-14922.100153,Cluster-14922.47881,Cluster-14922.7706,Cluster-14922.81013,Cluster-14922.48958,Cluster-14922.63359,Cluster-14922.79265,Cluster-14922.55768,Cluster-14922.100261,Cluster-14922.85059,Cluster-14922.83812,Cluster-14922.66341,Cluster-14922.54061,Cluster-14922.82956,Cluster-14922.76875,Cluster-14922.55986,Cluster-14922.87915,Cluster-14922.85636,Cluster-14922.28676,Cluster-14922.5506…
GO:0001678	cellular glucose homeostasis	biological_process	3.1062e-07	2.4858e-05	6	550	13	52157	Cluster-14922.80284,Cluster-14922.74918,Cluster-14922.100261,Cluster-14922.74919,Cluster-14922.89619,Cluster-14922.36633
GO:0008343	adult feeding behavior	biological_process	3.1062e-07	2.4858e-05	6	550	13	52157	Cluster-14922.80284,Cluster-14922.89619,Cluster-14922.36633,Cluster-14922.100261,Cluster-14922.74919,Cluster-14922.74918
GO:0030534	adult behavior	biological_process	3.1062e-07	2.4858e-05	6	550	13	52157	Cluster-14922.74918,Cluster-14922.36633,Cluster-14922.89619,Cluster-14922.74919,Cluster-14922.100261,Cluster-14922.80284
GO:0032094	response to food	biological_process	3.1062e-07	2.4858e-05	6	550	13	52157	Cluster-14922.80284,Cluster-14922.36633,Cluster-14922.89619,Cluster-14922.100261,Cluster-14922.74919,Cluster-14922.74918
GO:0032095	regulation of response to food	biological_process	3.1062e-07	2.4858e-05	6	550	13	52157	Cluster-14922.74918,Cluster-14922.74919,Cluster-14922.100261,Cluster-14922.36633,Cluster-14922.89619,Cluster-14922.80284
GO:0032096	negative regulation of response to food	biological_process	3.1062e-07	2.4858e-05	6	550	13	52157	Cluster-14922.100261,Cluster-14922.74919,Cluster-14922.36633,Cluster-14922.89619,Cluster-14922.74918,Cluster-14922.80284
GO:0032098	regulation of appetite	biological_process	3.1062e-07	2.4858e-05	6	550	13	52157	Cluster-14922.74918,Cluster-14922.100261,Cluster-14922.74919,Cluster-14922.89619,Cluster-14922.36633,Cluster-14922.80284
GO:0032099	negative regulation of appetite	biological_process	3.1062e-07	2.4858e-05	6	550	13	52157	Cluster-14922.80284,Cluster-14922.74918,Cluster-14922.100261,Cluster-14922.74919,Cluster-14922.89619,Cluster-14922.36633
GO:0032105	negative regulation of response to extracellular stimulus	biological_process	3.1062e-07	2.4858e-05	6	550	13	52157	Cluster-14922.80284,Cluster-14922.74918,Cluster-14922.89619,Cluster-14922.36633,Cluster-14922.100261,Cluster-14922.74919
GO:0032108	negative regulation of response to nutrient levels	biological_process	3.1062e-07	2.4858e-05	6	550	13	52157	Cluster-14922.80284,Cluster-14922.74919,Cluster-14922.100261,Cluster-14922.36633,Cluster-14922.89619,Cluster-14922.74918
GO:0033500	carbohydrate homeostasis	biological_process	3.1062e-07	2.4858e-05	6	550	13	52157	Cluster-14922.80284,Cluster-14922.100261,Cluster-14922.74919,Cluster-14922.89619,Cluster-14922.36633,Cluster-14922.74918
GO:0042593	glucose homeostasis	biological_process	3.1062e-07	2.4858e-05	6	550	13	52157	Cluster-14922.74918,Cluster-14922.100261,Cluster-14922.74919,Cluster-14922.36633,Cluster-14922.89619,Cluster-14922.80284
GO:0044708	single-organism behavior	biological_process	3.1062e-07	2.4858e-05	6	550	13	52157	Cluster-14922.36633,Cluster-14922.89619,Cluster-14922.74919,Cluster-14922.100261,Cluster-14922.74918,Cluster-14922.80284
GO:0032104	regulation of response to extracellular stimulus	biological_process	3.8799e-07	3.0253e-05	6	550	14	52157	Cluster-14922.80284,Cluster-14922.100261,Cluster-14922.74919,Cluster-14922.36633,Cluster-14922.89619,Cluster-14922.74918
GO:0032107	regulation of response to nutrient levels	biological_process	3.8799e-07	3.0253e-05	6	550	14	52157	Cluster-14922.74919,Cluster-14922.100261,Cluster-14922.36633,Cluster-14922.89619,Cluster-14922.74918,Cluster-14922.80284
GO:0018130	heterocycle biosynthetic process	biological_process	4.2238e-07	3.2518e-05	126	550	7032	52157	Cluster-14922.29863,Cluster-14922.50026,Cluster-14922.100414,Cluster-14922.98964,Cluster-14922.90096,Cluster-14922.60875,Cluster-14922.25760,Cluster-14922.95251,Cluster-14922.74959,Cluster-14922.45014,Cluster-14922.22796,Cluster-14922.36633,Cluster-14922.29861,Cluster-14922.86555,Cluster-14922.47516,Cluster-14922.86030,Cluster-14922.53858,Cluster-14922.57421,Cluster-14922.29354,Cluster-14922.7829…
GO:0090304	nucleic acid metabolic process	biological_process	4.9679e-07	3.7351e-05	175	550	10058	52157	Cluster-14922.36633,Cluster-14922.29861,Cluster-14922.86030,Cluster-14922.86555,Cluster-14922.95251,Cluster-14922.23718,Cluster-14922.74959,Cluster-14922.40641,Cluster-14922.28679,Cluster-14922.98964,Cluster-14922.56884,Cluster-14922.73715,Cluster-14922.61315,Cluster-14922.7407,Cluster-14922.60651,Cluster-14922.82672,Cluster-14922.94990,Cluster-14922.29354,Cluster-14922.31828,Cluster-14922.22111,…
GO:1901360	organic cyclic compound metabolic process	biological_process	4.9771e-07	3.7351e-05	219	550	13842	52157	Cluster-14922.85483,Cluster-14922.26115,Cluster-14922.58252,Cluster-14922.107042,Cluster-14922.78085,Cluster-14922.73712,Cluster-14922.64427,Cluster-14922.75001,Cluster-14922.94257,Cluster-14922.56780,Cluster-14922.76328,Cluster-14922.28677,Cluster-14922.69654,Cluster-14922.28678,Cluster-14922.58626,Cluster-14922.26110,Cluster-14922.34586,Cluster-14922.78385,Cluster-14922.40241,Cluster-14922.2066…
GO:0008176	tRNA (guanine-N7-)-methyltransferase activity	molecular_function	5.0358e-07	3.7351e-05	8	550	58	52157	Cluster-14922.73714,Cluster-14922.73713,Cluster-14922.44142,Cluster-14922.44141,Cluster-14922.58651,Cluster-14922.44144,Cluster-14922.94132,Cluster-14922.73715
GO:0042221	response to chemical	biological_process	7.617e-07	5.5815e-05	31	550	1085	52157	Cluster-14922.74919,Cluster-14922.54061,Cluster-14922.58894,Cluster-14922.60064,Cluster-14922.34212,Cluster-14922.85483,Cluster-14922.36633,Cluster-14922.86555,Cluster-14922.86030,Cluster-14922.65024,Cluster-14922.61850,Cluster-14922.43533,Cluster-14922.54146,Cluster-14922.31418,Cluster-14922.87915,Cluster-14922.45431,Cluster-14922.67646,Cluster-14922.74918,Cluster-14922.57333,Cluster-14922.92805…
GO:0003964	RNA-directed DNA polymerase activity	molecular_function	8.8337e-07	6.3207e-05	8	550	45	52157	Cluster-14922.73713,Cluster-14922.20665,Cluster-14922.73714,Cluster-14922.73712,Cluster-14922.58651,Cluster-14922.25886,Cluster-14922.73715,Cluster-14922.94132
GO:0006278	RNA-dependent DNA replication	biological_process	8.8337e-07	6.3207e-05	8	550	45	52157	Cluster-14922.73714,Cluster-14922.73713,Cluster-14922.20665,Cluster-14922.58651,Cluster-14922.25886,Cluster-14922.73712,Cluster-14922.73715,Cluster-14922.94132
GO:0071107	response to parathyroid hormone	biological_process	1.0495e-06	7.4222e-05	3	550	4	52157	Cluster-14922.34212,Cluster-14922.54146,Cluster-14922.48958
GO:0007610	behavior	biological_process	1.0913e-06	7.6291e-05	9	550	78	52157	Cluster-14922.55986,Cluster-14922.80284,Cluster-14922.15385,Cluster-14922.89619,Cluster-14922.67594,Cluster-14922.36633,Cluster-14922.100261,Cluster-14922.74918,Cluster-14922.74919
GO:0004057	arginyltransferase activity	molecular_function	1.5034e-06	0.0001026	5	550	15	52157	Cluster-14922.22111,Cluster-14922.22109,Cluster-14922.22107,Cluster-14922.22108,Cluster-14922.82672
GO:0016598	protein arginylation	biological_process	1.5034e-06	0.0001026	5	550	15	52157	Cluster-14922.22108,Cluster-14922.82672,Cluster-14922.22111,Cluster-14922.22109,Cluster-14922.22107
GO:1901362	organic cyclic compound biosynthetic process	biological_process	1.5183e-06	0.0001026	128	550	7360	52157	Cluster-14922.47515,Cluster-14922.88400,Cluster-14922.94258,Cluster-14922.74919,Cluster-14922.79336,Cluster-14922.106833,Cluster-14922.43063,Cluster-14922.64392,Cluster-14922.61878,Cluster-14922.43726,Cluster-14922.53700,Cluster-14922.60166,Cluster-14922.41337,Cluster-14922.68300,Cluster-14922.83028,Cluster-14922.45431,Cluster-14922.67646,Cluster-14922.71416,Cluster-14922.61032,Cluster-14922.6650…
GO:0043232	intracellular non-membrane-bounded organelle	cellular_component	1.6446e-06	0.00010897	89	550	4472	52157	Cluster-14922.45019,Cluster-14922.53662,Cluster-14922.101265,Cluster-14922.94257,Cluster-14922.64427,Cluster-14922.58561,Cluster-14922.26109,Cluster-14922.107042,Cluster-14922.47515,Cluster-14922.94258,Cluster-14922.78085,Cluster-14922.85483,Cluster-14922.26115,Cluster-4876.0,Cluster-14922.32948,Cluster-14922.66705,Cluster-14922.67646,Cluster-14922.20224,Cluster-14922.44221,Cluster-14922.51851,Cl…
GO:0016763	transferase activity, transferring pentosyl groups	molecular_function	1.6483e-06	0.00010897	12	550	171	52157	Cluster-14922.94258,Cluster-14922.23569,Cluster-14922.62503,Cluster-14922.62477,Cluster-14922.47260,Cluster-14922.82630,Cluster-14922.22796,Cluster-14922.48776,Cluster-14922.82632,Cluster-14922.98964,Cluster-14922.94257,Cluster-14922.29354
GO:0034645	cellular macromolecule biosynthetic process	biological_process	1.9232e-06	0.00012578	153	550	9074	52157	Cluster-14922.40087,Cluster-14922.29860,Cluster-14922.23719,Cluster-14922.70539,Cluster-14922.35646,Cluster-14922.73134,Cluster-14922.47881,Cluster-14922.57494,Cluster-14922.76875,Cluster-14922.22107,Cluster-14922.65024,Cluster-14922.54061,Cluster-14922.107354,Cluster-14922.65022,Cluster-14922.8372,Cluster-14922.76833,Cluster-14922.78299,Cluster-14922.22109,Cluster-14922.60875,Cluster-14922.32092…
GO:0009059	macromolecule biosynthetic process	biological_process	2.9671e-06	0.00019198	153	550	9160	52157	Cluster-14922.51851,Cluster-14922.20665,Cluster-14922.34586,Cluster-14922.78385,Cluster-14922.38776,Cluster-14922.32454,Cluster-14922.57359,Cluster-14922.20224,Cluster-14922.44221,Cluster-14922.107042,Cluster-14922.85483,Cluster-4876.0,Cluster-14922.44489,Cluster-14922.69654,Cluster-14922.48544,Cluster-14922.53662,Cluster-14922.73712,Cluster-14922.64427,Cluster-14922.94257,Cluster-14922.56780,Clu…
GO:0009605	response to external stimulus	biological_process	3.7146e-06	0.00023781	26	550	782	52157	Cluster-14922.32948,Cluster-14922.65900,Cluster-14922.51135,Cluster-14922.7706,Cluster-14922.42615,Cluster-14922.74918,Cluster-14922.89849,Cluster-14922.81013,Cluster-14922.79335,Cluster-14922.80284,Cluster-14922.100261,Cluster-14922.89619,Cluster-14922.32947,Cluster-14922.32949,Cluster-14922.83814,Cluster-14922.83812,Cluster-14922.74919,Cluster-14922.79336,Cluster-14922.40641,Cluster-14922.31418…
GO:0004535	poly(A)-specific ribonuclease activity	molecular_function	4.2779e-06	0.00027102	7	550	57	52157	Cluster-14922.74784,Cluster-14922.26073,Cluster-14922.104013,Cluster-14922.12548,Cluster-14922.12549,Cluster-14922.104015,Cluster-14922.40241
GO:0044249	cellular biosynthetic process	biological_process	4.4408e-06	0.00027696	187	550	11963	52157	Cluster-14922.50750,Cluster-14922.66708,Cluster-14922.42616,Cluster-14922.29570,Cluster-14922.58894,Cluster-14922.50584,Cluster-14922.76142,Cluster-14922.49205,Cluster-14922.50230,Cluster-14922.50813,Cluster-14922.64014,Cluster-14922.79335,Cluster-14922.20995,Cluster-14922.61276,Cluster-14922.75768,Cluster-14922.41338,Cluster-14922.75311,Cluster-14922.45926,Cluster-14922.8373,Cluster-14922.36633,…
GO:0016423	tRNA (guanine) methyltransferase activity	molecular_function	4.4627e-06	0.00027696	8	550	81	52157	Cluster-14922.94132,Cluster-14922.73715,Cluster-14922.44142,Cluster-14922.44141,Cluster-14922.58651,Cluster-14922.44144,Cluster-14922.73714,Cluster-14922.73713
GO:0046834	lipid phosphorylation	biological_process	5.3281e-06	0.00032405	6	550	31	52157	Cluster-14922.63383,Cluster-14922.62473,Cluster-14922.56987,Cluster-14922.54234,Cluster-14922.61297,Cluster-14922.62475
GO:0046854	phosphatidylinositol phosphorylation	biological_process	5.3281e-06	0.00032405	6	550	31	52157	Cluster-14922.56987,Cluster-14922.62473,Cluster-14922.54234,Cluster-14922.63383,Cluster-14922.61297,Cluster-14922.62475
GO:1901576	organic substance biosynthetic process	biological_process	5.9619e-06	0.00035901	191	550	12436	52157	Cluster-14922.56228,Cluster-14922.58651,Cluster-14922.85065,Cluster-14922.92805,Cluster-14922.60216,Cluster-14922.76385,Cluster-14922.106832,Cluster-14922.7639,Cluster-14922.76685,Cluster-14922.59464,Cluster-14922.18613,Cluster-14922.94132,Cluster-14922.58549,Cluster-14922.53471,Cluster-14922.56642,Cluster-14922.94952,Cluster-14922.54776,Cluster-14922.77379,Cluster-14922.72976,Cluster-14922.67601…
GO:0034654	nucleobase-containing compound biosynthetic process	biological_process	7.3085e-06	0.00043579	107	550	5932	52157	Cluster-14922.29863,Cluster-14922.98964,Cluster-14922.50026,Cluster-14922.74959,Cluster-14922.25760,Cluster-14922.95251,Cluster-14922.60875,Cluster-14922.90096,Cluster-14922.47516,Cluster-14922.86030,Cluster-14922.86555,Cluster-14922.36633,Cluster-14922.29861,Cluster-14922.45014,Cluster-14922.57421,Cluster-14922.53858,Cluster-14922.78299,Cluster-14922.94990,Cluster-14922.107354,Cluster-14922.6502…
GO:0051338	regulation of transferase activity	biological_process	7.7878e-06	0.00045817	11	550	184	52157	Cluster-14922.28472,Cluster-14922.51769,Cluster-14922.74918,Cluster-14922.78299,Cluster-14922.74919,Cluster-14922.80284,Cluster-14922.29038,Cluster-14922.28474,Cluster-14922.89619,Cluster-14922.36633,Cluster-14922.100261
GO:0032102	negative regulation of response to external stimulus	biological_process	7.8345e-06	0.00045817	6	550	35	52157	Cluster-14922.80284,Cluster-14922.74919,Cluster-14922.100261,Cluster-14922.36633,Cluster-14922.89619,Cluster-14922.74918
GO:0032403	protein complex binding	molecular_function	8.7251e-06	0.00050539	24	550	548	52157	Cluster-14922.3316,Cluster-14922.84290,Cluster-14922.45019,Cluster-14922.97407,Cluster-14922.47515,Cluster-14922.74959,Cluster-14922.45014,Cluster-14922.85483,Cluster-14922.47444,Cluster-14922.47516,Cluster-14922.86555,Cluster-14922.26921,Cluster-14922.100153,Cluster-14922.67646,Cluster-14922.85065,Cluster-14922.84021,Cluster-14922.63408,Cluster-14922.94990,Cluster-14922.45015,Cluster-14922.32866…
GO:0033554	cellular response to stress	biological_process	9.7428e-06	0.00055314	42	550	1350	52157	Cluster-14922.82630,Cluster-14922.28676,Cluster-14922.85636,Cluster-14922.87915,Cluster-14922.26107,Cluster-14922.23569,Cluster-14922.82956,Cluster-14922.76875,Cluster-14922.53471,Cluster-14922.85059,Cluster-14922.85634,Cluster-14922.100261,Cluster-14922.71337,Cluster-14922.60244,Cluster-14922.80284,Cluster-14922.74918,Cluster-14922.54874,Cluster-14922.36633,Cluster-14922.22796,Cluster-14922.4309…
GO:0009267	cellular response to starvation	biological_process	9.8223e-06	0.00055314	6	550	48	52157	Cluster-14922.80284,Cluster-14922.36633,Cluster-14922.89619,Cluster-14922.74919,Cluster-14922.100261,Cluster-14922.74918
GO:0042594	response to starvation	biological_process	9.8223e-06	0.00055314	6	550	48	52157	Cluster-14922.100261,Cluster-14922.74919,Cluster-14922.89619,Cluster-14922.36633,Cluster-14922.74918,Cluster-14922.80284
GO:0016070	RNA metabolic process	biological_process	1.0053e-05	0.00056092	134	550	7655	52157	Cluster-14922.78299,Cluster-14922.22109,Cluster-14922.107354,Cluster-14922.65022,Cluster-14922.76833,Cluster-14922.12548,Cluster-14922.8372,Cluster-14922.29863,Cluster-14922.101044,Cluster-14922.67759,Cluster-14922.44141,Cluster-14922.50026,Cluster-14922.25760,Cluster-14922.22108,Cluster-14922.73714,Cluster-14922.60875,Cluster-14922.64379,Cluster-14922.62477,Cluster-14922.47516,Cluster-14922.4501…
GO:0051716	cellular response to stimulus	biological_process	1.0152e-05	0.0005613	98	550	4989	52157	Cluster-14922.100261,Cluster-14922.55768,Cluster-14922.79265,Cluster-14922.91018,Cluster-14922.63359,Cluster-14922.59520,Cluster-14922.39879,Cluster-14922.58432,Cluster-14922.47881,Cluster-14922.89849,Cluster-14922.100153,Cluster-14922.55065,Cluster-14922.28676,Cluster-14922.85636,Cluster-14922.39878,Cluster-14922.82956,Cluster-14922.76875,Cluster-14922.87915,Cluster-14922.66341,Cluster-14922.838…
GO:0004185	serine-type carboxypeptidase activity	molecular_function	1.0577e-05	0.00057956	10	550	170	52157	Cluster-14922.23569,Cluster-14922.94258,Cluster-14922.82631,Cluster-14922.82630,Cluster-14922.22796,Cluster-14922.82632,Cluster-14922.94257,Cluster-14922.44221,Cluster-14922.66564,Cluster-14922.29354
GO:0031669	cellular response to nutrient levels	biological_process	1.2401e-05	0.0006734	6	550	49	52157	Cluster-14922.36633,Cluster-14922.89619,Cluster-14922.74919,Cluster-14922.100261,Cluster-14922.74918,Cluster-14922.80284
GO:0000175	3'-5'-exoribonuclease activity	molecular_function	1.3912e-05	0.00074877	7	550	67	52157	Cluster-14922.12549,Cluster-14922.104015,Cluster-14922.40241,Cluster-14922.74784,Cluster-14922.26073,Cluster-14922.104013,Cluster-14922.12548
GO:0031167	rRNA methylation	biological_process	1.4185e-05	0.00075424	8	550	81	52157	Cluster-14922.31828,Cluster-14922.44144,Cluster-14922.44142,Cluster-14922.44141,Cluster-14922.67759,Cluster-14922.45163,Cluster-14922.56884,Cluster-14922.64379
GO:0010467	gene expression	biological_process	1.4261e-05	0.00075424	149	550	9139	52157	Cluster-14922.85483,Cluster-4876.0,Cluster-14922.107042,Cluster-14922.56780,Cluster-14922.64427,Cluster-14922.69654,Cluster-14922.53662,Cluster-14922.34586,Cluster-14922.78385,Cluster-14922.51851,Cluster-14922.20224,Cluster-14922.38776,Cluster-14922.32454,Cluster-14922.57359,Cluster-14922.7536,Cluster-14922.47444,Cluster-14922.18624,Cluster-14922.54776,Cluster-14922.77379,Cluster-14922.94952,Clus…
GO:0044271	cellular nitrogen compound biosynthetic process	biological_process	1.4806e-05	0.00077631	144	550	9002	52157	Cluster-14922.47881,Cluster-14922.65460,Cluster-14922.35646,Cluster-14922.73134,Cluster-14922.70539,Cluster-14922.55768,Cluster-14922.23719,Cluster-14922.40087,Cluster-14922.29860,Cluster-14922.60054,Cluster-14922.54061,Cluster-14922.65024,Cluster-14922.56997,Cluster-14922.22107,Cluster-14922.57494,Cluster-14922.76329,Cluster-14922.78299,Cluster-14922.22109,Cluster-14922.76833,Cluster-14922.8372,…
GO:0051082	unfolded protein binding	molecular_function	1.5087e-05	0.00078429	14	550	379	52157	Cluster-14922.32949,Cluster-14922.32948,Cluster-14922.52049,Cluster-14922.83814,Cluster-14922.60179,Cluster-14922.85590,Cluster-14922.36992,Cluster-14922.83812,Cluster-14922.78299,Cluster-14922.89849,Cluster-14922.51769,Cluster-14922.58561,Cluster-14922.29038,Cluster-14922.32947
GO:0031667	response to nutrient levels	biological_process	1.5569e-05	0.00080248	6	550	51	52157	Cluster-14922.80284,Cluster-14922.74918,Cluster-14922.36633,Cluster-14922.89619,Cluster-14922.74919,Cluster-14922.100261
GO:0006807	nitrogen compound metabolic process	biological_process	1.6385e-05	0.00083744	248	550	16881	52157	Cluster-14922.62503,Cluster-14922.71337,Cluster-14922.60244,Cluster-14922.99553,Cluster-14922.85251,Cluster-12456.0,Cluster-14922.105563,Cluster-14922.62563,Cluster-14922.32866,Cluster-14922.33880,Cluster-14922.56040,Cluster-14922.26921,Cluster-6206.0,Cluster-14922.54874,Cluster-14922.70299,Cluster-14922.76686,Cluster-14922.57077,Cluster-14922.84021,Cluster-14922.74918,Cluster-14922.38775,Cluster…
GO:0004532	exoribonuclease activity	molecular_function	1.8285e-05	0.00091906	7	550	69	52157	Cluster-14922.40241,Cluster-14922.104015,Cluster-14922.12549,Cluster-14922.104013,Cluster-14922.74784,Cluster-14922.26073,Cluster-14922.12548
GO:0016896	exoribonuclease activity, producing 5'-phosphomonoesters	molecular_function	1.8285e-05	0.00091906	7	550	69	52157	Cluster-14922.12548,Cluster-14922.74784,Cluster-14922.26073,Cluster-14922.104013,Cluster-14922.104015,Cluster-14922.12549,Cluster-14922.40241
GO:0007172	signal complex assembly	biological_process	1.92e-05	0.00095716	4	550	8	52157	Cluster-14922.34586,Cluster-14922.76875,Cluster-14922.61315,Cluster-14922.71337
GO:0044265	cellular macromolecule catabolic process	biological_process	2.0928e-05	0.0010348	23	550	749	52157	Cluster-14922.72025,Cluster-14922.55065,Cluster-14922.22107,Cluster-14922.22796,Cluster-14922.82630,Cluster-14922.87915,Cluster-14922.23569,Cluster-14922.94258,Cluster-14922.29038,Cluster-14922.22108,Cluster-14922.94257,Cluster-14922.66341,Cluster-14922.59464,Cluster-14922.62563,Cluster-14922.82672,Cluster-14922.51769,Cluster-14922.22111,Cluster-14922.44221,Cluster-14922.58432,Cluster-14922.22109…
GO:0004713	protein tyrosine kinase activity	molecular_function	2.1482e-05	0.0010537	7	550	71	52157	Cluster-14922.71337,Cluster-14922.40440,Cluster-14922.66706,Cluster-14922.61315,Cluster-14922.66705,Cluster-14922.76875,Cluster-14922.34586
GO:0008092	cytoskeletal protein binding	molecular_function	2.3582e-05	0.0011474	26	550	794	52157	Cluster-14922.45019,Cluster-14922.3316,Cluster-14922.84290,Cluster-14922.32949,Cluster-14922.83814,Cluster-14922.83812,Cluster-14922.97407,Cluster-14922.29038,Cluster-14922.47515,Cluster-14922.47516,Cluster-14922.29472,Cluster-14922.86555,Cluster-14922.92849,Cluster-14922.45014,Cluster-14922.85483,Cluster-14922.32948,Cluster-14922.51769,Cluster-14922.89849,Cluster-14922.78299,Cluster-14922.67646,…
GO:0043231	intracellular membrane-bounded organelle	cellular_component	2.4856e-05	0.0011822	133	550	8216	52157	Cluster-14922.78385,Cluster-14922.26110,Cluster-14922.28678,Cluster-14922.28675,Cluster-14922.65226,Cluster-14922.57359,Cluster-14922.51135,Cluster-14922.44221,Cluster-14922.53760,Cluster-14922.20224,Cluster-14922.107042,Cluster-14922.26115,Cluster-14922.85483,Cluster-14922.50982,Cluster-14922.53662,Cluster-14922.48544,Cluster-14922.28677,Cluster-14922.44489,Cluster-14922.76328,Cluster-14922.6442…
GO:0000186	activation of MAPKK activity	biological_process	2.5463e-05	0.0011822	6	550	35	52157	Cluster-14922.100261,Cluster-14922.74919,Cluster-14922.36633,Cluster-14922.89619,Cluster-14922.74918,Cluster-14922.80284
GO:0032147	activation of protein kinase activity	biological_process	2.5463e-05	0.0011822	6	550	35	52157	Cluster-14922.100261,Cluster-14922.74919,Cluster-14922.36633,Cluster-14922.89619,Cluster-14922.74918,Cluster-14922.80284
GO:0033674	positive regulation of kinase activity	biological_process	2.5463e-05	0.0011822	6	550	35	52157	Cluster-14922.80284,Cluster-14922.100261,Cluster-14922.74919,Cluster-14922.36633,Cluster-14922.89619,Cluster-14922.74918
GO:0045860	positive regulation of protein kinase activity	biological_process	2.5463e-05	0.0011822	6	550	35	52157	Cluster-14922.74918,Cluster-14922.89619,Cluster-14922.36633,Cluster-14922.100261,Cluster-14922.74919,Cluster-14922.80284
GO:0051347	positive regulation of transferase activity	biological_process	2.5463e-05	0.0011822	6	550	35	52157	Cluster-14922.74919,Cluster-14922.100261,Cluster-14922.36633,Cluster-14922.89619,Cluster-14922.74918,Cluster-14922.80284
GO:0043227	membrane-bounded organelle	cellular_component	2.6562e-05	0.0012239	133	550	8226	52157	Cluster-14922.76686,Cluster-14922.54874,Cluster-14922.70299,Cluster-14922.62563,Cluster-14922.56040,Cluster-14922.33880,Cluster-14922.105563,Cluster-14922.60789,Cluster-14922.60064,Cluster-14922.29571,Cluster-14922.82630,Cluster-14922.61850,Cluster-14922.91675,Cluster-14922.81486,Cluster-14922.45431,Cluster-14922.67646,Cluster-14922.56749,Cluster-14922.61032,Cluster-14922.61999,Cluster-14922.7455…
GO:0004180	carboxypeptidase activity	molecular_function	2.9803e-05	0.0013629	10	550	199	52157	Cluster-14922.82632,Cluster-14922.44221,Cluster-14922.94257,Cluster-14922.29354,Cluster-14922.66564,Cluster-14922.94258,Cluster-14922.23569,Cluster-14922.82631,Cluster-14922.82630,Cluster-14922.22796
GO:0044877	macromolecular complex binding	molecular_function	3.1633e-05	0.0014357	26	550	735	52157	Cluster-14922.101265,Cluster-14922.97407,Cluster-14922.45019,Cluster-14922.84290,Cluster-14922.3316,Cluster-14922.27828,Cluster-14922.45014,Cluster-14922.85483,Cluster-14922.47516,Cluster-14922.86555,Cluster-14922.47444,Cluster-14922.47515,Cluster-14922.74959,Cluster-14922.67646,Cluster-14922.84021,Cluster-14922.85065,Cluster-14922.26921,Cluster-14922.100153,Cluster-14922.29858,Cluster-14922.3856…
GO:0032268	regulation of cellular protein metabolic process	biological_process	3.2928e-05	0.0014835	27	550	796	52157	Cluster-14922.89619,Cluster-14922.76685,Cluster-14922.100261,Cluster-14922.33880,Cluster-14922.28474,Cluster-14922.80284,Cluster-14922.23719,Cluster-14922.20224,Cluster-14922.76686,Cluster-14922.78299,Cluster-14922.51769,Cluster-14922.28472,Cluster-14922.74918,Cluster-6206.0,Cluster-14922.36633,Cluster-14922.29571,Cluster-14922.107042,Cluster-14922.94952,Cluster-14922.23718,Cluster-14922.29038,Cl…
GO:0005912	adherens junction	cellular_component	3.5233e-05	0.0015231	4	550	10	52157	Cluster-14922.34586,Cluster-14922.71337,Cluster-14922.76875,Cluster-14922.61315
GO:0005924	cell-substrate adherens junction	cellular_component	3.5233e-05	0.0015231	4	550	10	52157	Cluster-14922.76875,Cluster-14922.61315,Cluster-14922.71337,Cluster-14922.34586
GO:0005925	focal adhesion	cellular_component	3.5233e-05	0.0015231	4	550	10	52157	Cluster-14922.34586,Cluster-14922.71337,Cluster-14922.76875,Cluster-14922.61315
GO:0030055	cell-substrate junction	cellular_component	3.5233e-05	0.0015231	4	550	10	52157	Cluster-14922.61315,Cluster-14922.76875,Cluster-14922.71337,Cluster-14922.34586
GO:0070161	anchoring junction	cellular_component	3.5233e-05	0.0015231	4	550	10	52157	Cluster-14922.61315,Cluster-14922.76875,Cluster-14922.71337,Cluster-14922.34586
GO:0043408	regulation of MAPK cascade	biological_process	3.5743e-05	0.0015231	6	550	41	52157	Cluster-14922.80284,Cluster-14922.74918,Cluster-14922.36633,Cluster-14922.89619,Cluster-14922.74919,Cluster-14922.100261
GO:0043410	positive regulation of MAPK cascade	biological_process	3.5743e-05	0.0015231	6	550	41	52157	Cluster-14922.80284,Cluster-14922.74918,Cluster-14922.36633,Cluster-14922.89619,Cluster-14922.74919,Cluster-14922.100261
GO:0031683	G-protein beta/gamma-subunit complex binding	molecular_function	3.581e-05	0.0015231	10	550	152	52157	Cluster-14922.74959,Cluster-14922.63408,Cluster-14922.59520,Cluster-14922.47444,Cluster-14922.62100,Cluster-14922.32866,Cluster-14922.100153,Cluster-14922.26921,Cluster-14922.84021,Cluster-14922.85065
GO:0004814	arginine-tRNA ligase activity	molecular_function	3.8724e-05	0.0016243	5	550	33	52157	Cluster-14922.22107,Cluster-14922.22109,Cluster-14922.22111,Cluster-14922.82672,Cluster-14922.22108
GO:0006420	arginyl-tRNA aminoacylation	biological_process	3.8724e-05	0.0016243	5	550	33	52157	Cluster-14922.82672,Cluster-14922.22108,Cluster-14922.22109,Cluster-14922.22107,Cluster-14922.22111
GO:0009163	nucleoside biosynthetic process	biological_process	4.059e-05	0.0016763	15	550	421	52157	Cluster-14922.76329,Cluster-14922.90096,Cluster-14922.67601,Cluster-14922.55768,Cluster-14922.62100,Cluster-14922.32866,Cluster-14922.56997,Cluster-14922.26921,Cluster-14922.57421,Cluster-14922.65460,Cluster-14922.60054,Cluster-14922.85065,Cluster-14922.98964,Cluster-14922.76328,Cluster-14922.84021
GO:0042455	ribonucleoside biosynthetic process	biological_process	4.059e-05	0.0016763	15	550	421	52157	Cluster-14922.67601,Cluster-14922.90096,Cluster-14922.76329,Cluster-14922.56997,Cluster-14922.55768,Cluster-14922.32866,Cluster-14922.62100,Cluster-14922.65460,Cluster-14922.57421,Cluster-14922.26921,Cluster-14922.98964,Cluster-14922.84021,Cluster-14922.76328,Cluster-14922.85065,Cluster-14922.60054
GO:0007034	vacuolar transport	biological_process	4.0791e-05	0.0016763	5	550	44	52157	Cluster-14922.65900,Cluster-14922.84370,Cluster-14922.59574,Cluster-14922.71227,Cluster-14922.82209
GO:0044391	ribosomal subunit	cellular_component	4.2991e-05	0.0017548	7	550	117	52157	Cluster-4876.0,Cluster-14922.20224,Cluster-14922.23718,Cluster-14922.32092,Cluster-14922.23719,Cluster-14922.59778,Cluster-14922.107042
GO:0051246	regulation of protein metabolic process	biological_process	4.3897e-05	0.0017799	27	550	809	52157	Cluster-14922.76142,Cluster-14922.43359,Cluster-14922.101265,Cluster-14922.74919,Cluster-14922.53662,Cluster-14922.59778,Cluster-14922.36633,Cluster-14922.29571,Cluster-14922.23718,Cluster-14922.29038,Cluster-14922.29570,Cluster-14922.107042,Cluster-14922.94952,Cluster-14922.28472,Cluster-14922.51769,Cluster-14922.74918,Cluster-14922.76686,Cluster-14922.20224,Cluster-14922.78299,Cluster-6206.0,Cl…
GO:0032101	regulation of response to external stimulus	biological_process	4.8187e-05	0.0019409	6	550	64	52157	Cluster-14922.80284,Cluster-14922.74918,Cluster-14922.36633,Cluster-14922.89619,Cluster-14922.74919,Cluster-14922.100261
GO:0031399	regulation of protein modification process	biological_process	5.0199e-05	0.0019944	11	550	235	52157	Cluster-14922.74918,Cluster-14922.51769,Cluster-14922.28472,Cluster-14922.78299,Cluster-14922.74919,Cluster-14922.28474,Cluster-14922.100261,Cluster-14922.36633,Cluster-14922.89619,Cluster-14922.29038,Cluster-14922.80284
GO:0017111	nucleoside-triphosphatase activity	molecular_function	5.0466e-05	0.0019944	63	550	2505	52157	Cluster-14922.81013,Cluster-14922.45015,Cluster-14922.60244,Cluster-14922.71337,Cluster-14922.59520,Cluster-14922.79265,Cluster-14922.32866,Cluster-14922.29858,Cluster-14922.62563,Cluster-14922.54396,Cluster-6222.4,Cluster-14922.102752,Cluster-14922.100153,Cluster-14922.26921,Cluster-14922.85065,Cluster-14922.84021,Cluster-14922.61276,Cluster-14922.58432,Cluster-14922.26063,Cluster-14922.26107,Cl…
GO:0007631	feeding behavior	biological_process	5.0752e-05	0.0019944	6	550	41	52157	Cluster-14922.80284,Cluster-14922.74918,Cluster-14922.89619,Cluster-14922.36633,Cluster-14922.74919,Cluster-14922.100261
GO:0009058	biosynthetic process	biological_process	5.0828e-05	0.0019944	191	550	12867	52157	Cluster-14922.59464,Cluster-14922.76685,Cluster-14922.7639,Cluster-14922.60216,Cluster-14922.76385,Cluster-14922.106832,Cluster-14922.56228,Cluster-14922.85065,Cluster-14922.58651,Cluster-14922.92805,Cluster-14922.91547,Cluster-14922.18624,Cluster-14922.47444,Cluster-14922.7536,Cluster-14922.67601,Cluster-14922.72976,Cluster-14922.23569,Cluster-14922.94952,Cluster-14922.54776,Cluster-14922.77379,…
GO:0004140	dephospho-CoA kinase activity	molecular_function	6.2641e-05	0.0024422	6	550	47	52157	Cluster-14922.84021,Cluster-14922.85065,Cluster-14922.32866,Cluster-14922.62100,Cluster-14922.67601,Cluster-14922.26921
GO:0098800	inner mitochondrial membrane protein complex	cellular_component	6.4397e-05	0.0024947	13	550	323	52157	Cluster-14922.76329,Cluster-14922.90096,Cluster-14922.56997,Cluster-14922.28676,Cluster-14922.28678,Cluster-14922.57421,Cluster-14922.85059,Cluster-14922.65460,Cluster-14922.28675,Cluster-14922.28677,Cluster-14922.28679,Cluster-14922.76328,Cluster-14922.60054
GO:0044260	cellular macromolecule metabolic process	biological_process	6.7808e-05	0.0026102	259	550	17691	52157	Cluster-14922.73715,Cluster-14922.67186,Cluster-3099.0,Cluster-14922.98964,Cluster-14922.40641,Cluster-14922.74959,Cluster-14922.95251,Cluster-8614.1,Cluster-14922.86030,Cluster-14922.29861,Cluster-14922.36633,Cluster-14922.101737,Cluster-14922.45163,Cluster-14922.53858,Cluster-14922.22111,Cluster-14922.31828,Cluster-14922.94990,Cluster-14922.38825,Cluster-14922.60651,Cluster-14922.7407,Cluster-1…
GO:0008175	tRNA methyltransferase activity	molecular_function	7.4693e-05	0.0028571	8	550	119	52157	Cluster-14922.73714,Cluster-14922.73713,Cluster-14922.73715,Cluster-14922.94132,Cluster-14922.58651,Cluster-14922.44141,Cluster-14922.44142,Cluster-14922.44144
GO:0000325	plant-type vacuole	cellular_component	7.9447e-05	0.00302	2	550	4	52157	Cluster-5947.0,Cluster-11342.0
GO:0098798	mitochondrial protein complex	cellular_component	8.2302e-05	0.0031091	16	550	443	52157	Cluster-14922.56997,Cluster-14922.28676,Cluster-14922.90096,Cluster-14922.76329,Cluster-14922.28679,Cluster-14922.76328,Cluster-14922.60054,Cluster-14922.85059,Cluster-14922.50982,Cluster-14922.28677,Cluster-14922.91018,Cluster-14922.28678,Cluster-14922.53760,Cluster-14922.28675,Cluster-14922.65460,Cluster-14922.57421
GO:0000165	MAPK cascade	biological_process	8.6411e-05	0.0032442	6	550	51	52157	Cluster-14922.80284,Cluster-14922.74918,Cluster-14922.74919,Cluster-14922.100261,Cluster-14922.36633,Cluster-14922.89619
GO:0042451	purine nucleoside biosynthetic process	biological_process	9.0831e-05	0.0033276	14	550	396	52157	Cluster-14922.85065,Cluster-14922.76328,Cluster-14922.84021,Cluster-14922.60054,Cluster-14922.57421,Cluster-14922.65460,Cluster-14922.26921,Cluster-14922.56997,Cluster-14922.55768,Cluster-14922.32866,Cluster-14922.62100,Cluster-14922.67601,Cluster-14922.76329,Cluster-14922.90096
GO:0046129	purine ribonucleoside biosynthetic process	biological_process	9.0831e-05	0.0033276	14	550	396	52157	Cluster-14922.26921,Cluster-14922.65460,Cluster-14922.57421,Cluster-14922.60054,Cluster-14922.84021,Cluster-14922.76328,Cluster-14922.85065,Cluster-14922.90096,Cluster-14922.76329,Cluster-14922.67601,Cluster-14922.55768,Cluster-14922.62100,Cluster-14922.32866,Cluster-14922.56997
GO:0016462	pyrophosphatase activity	molecular_function	9.129e-05	0.0033276	63	550	2576	52157	Cluster-14922.26115,Cluster-14922.47516,Cluster-14922.43093,Cluster-14922.34552,Cluster-14922.45014,Cluster-14922.74959,Cluster-14922.78085,Cluster-14922.31418,Cluster-14922.47515,Cluster-14922.29147,Cluster-14922.26109,Cluster-14922.43063,Cluster-14922.97407,Cluster-14922.61315,Cluster-14922.45019,Cluster-14922.66506,Cluster-14922.34586,Cluster-14922.62100,Cluster-14922.26110,Cluster-14922.38563…
GO:0032270	positive regulation of cellular protein metabolic process	biological_process	9.1369e-05	0.0033276	7	550	83	52157	Cluster-14922.80284,Cluster-14922.36633,Cluster-14922.89619,Cluster-14922.101265,Cluster-14922.74919,Cluster-14922.100261,Cluster-14922.74918
GO:0051247	positive regulation of protein metabolic process	biological_process	9.1369e-05	0.0033276	7	550	83	52157	Cluster-14922.74918,Cluster-14922.36633,Cluster-14922.89619,Cluster-14922.101265,Cluster-14922.74919,Cluster-14922.100261,Cluster-14922.80284
GO:0044237	cellular metabolic process	biological_process	9.2241e-05	0.0033393	321	550	23675	52157	Cluster-14922.56642,Cluster-14922.53471,Cluster-14922.44144,Cluster-14922.43681,Cluster-14922.18613,Cluster-14922.54234,Cluster-14922.7536,Cluster-14922.18624,Cluster-14922.47444,Cluster-14922.54776,Cluster-14922.1113,Cluster-14922.23569,Cluster-14922.56228,Cluster-14922.92805,Cluster-14922.59464,Cluster-14922.63041,Cluster-14922.7639,Cluster-14922.80284,Cluster-14922.76328,Cluster-14922.94257,Cl…
GO:0015934	large ribosomal subunit	cellular_component	9.4904e-05	0.0034154	6	550	75	52157	Cluster-14922.20224,Cluster-4876.0,Cluster-14922.59778,Cluster-14922.107042,Cluster-14922.23718,Cluster-14922.23719
GO:0016272	prefoldin complex	cellular_component	0.00010472	0.0037467	6	550	63	52157	Cluster-14922.51769,Cluster-14922.58561,Cluster-14922.78299,Cluster-14922.85590,Cluster-14922.29038,Cluster-14922.52049
GO:0001934	positive regulation of protein phosphorylation	biological_process	0.00010585	0.003765	6	550	50	52157	Cluster-14922.80284,Cluster-14922.74919,Cluster-14922.100261,Cluster-14922.89619,Cluster-14922.36633,Cluster-14922.74918
GO:1901659	glycosyl compound biosynthetic process	biological_process	0.00011124	0.0039335	15	550	450	52157	Cluster-14922.67601,Cluster-14922.90096,Cluster-14922.76329,Cluster-14922.56997,Cluster-14922.32866,Cluster-14922.55768,Cluster-14922.62100,Cluster-14922.65460,Cluster-14922.57421,Cluster-14922.26921,Cluster-14922.98964,Cluster-14922.84021,Cluster-14922.76328,Cluster-14922.85065,Cluster-14922.60054
GO:0042327	positive regulation of phosphorylation	biological_process	0.00011352	0.0039909	6	550	52	52157	Cluster-14922.74918,Cluster-14922.100261,Cluster-14922.74919,Cluster-14922.36633,Cluster-14922.89619,Cluster-14922.80284
GO:0030258	lipid modification	biological_process	0.00011633	0.0040661	8	550	106	52157	Cluster-14922.62473,Cluster-14922.31418,Cluster-14922.63383,Cluster-14922.43533,Cluster-14922.61297,Cluster-14922.56987,Cluster-14922.54234,Cluster-14922.62475
GO:0044430	cytoskeletal part	cellular_component	0.00011756	0.0040856	35	550	1211	52157	Cluster-14922.94990,Cluster-14922.38563,Cluster-14922.32947,Cluster-14922.78385,Cluster-14922.32948,Cluster-14922.40440,Cluster-14922.66705,Cluster-14922.67646,Cluster-14922.78299,Cluster-14922.47515,Cluster-14922.51429,Cluster-14922.66706,Cluster-14922.55985,Cluster-14922.29038,Cluster-14922.85483,Cluster-14922.45014,Cluster-14922.47516,Cluster-14922.92849,Cluster-14922.86555,Cluster-14922.45019…
GO:0016796	exonuclease activity, active with either ribo- or deoxyribonucleic acids and producing 5'-phosphomonoesters	molecular_function	0.00012425	0.0042937	10	550	194	52157	Cluster-14922.12548,Cluster-14922.72025,Cluster-14922.62563,Cluster-14922.104015,Cluster-14922.40241,Cluster-14922.26073,Cluster-14922.74784,Cluster-14922.104013,Cluster-14922.57359,Cluster-14922.12549
GO:0003746	translation elongation factor activity	molecular_function	0.00013161	0.0045223	6	550	79	52157	Cluster-14922.29571,Cluster-14922.101265,Cluster-14922.43359,Cluster-6206.0,Cluster-14922.29570,Cluster-14922.53662
GO:0016755	transferase activity, transferring amino-acyl groups	molecular_function	0.00013995	0.0047817	6	550	81	52157	Cluster-14922.22111,Cluster-14922.22107,Cluster-14922.22109,Cluster-14922.22108,Cluster-14922.56431,Cluster-14922.82672
GO:0048585	negative regulation of response to stimulus	biological_process	0.00014858	0.0050483	6	550	65	52157	Cluster-14922.80284,Cluster-14922.74918,Cluster-14922.100261,Cluster-14922.74919,Cluster-14922.89619,Cluster-14922.36633
GO:0000154	rRNA modification	biological_process	0.00016524	0.0055831	8	550	116	52157	Cluster-14922.67759,Cluster-14922.56884,Cluster-14922.45163,Cluster-14922.44144,Cluster-14922.31828,Cluster-14922.44142,Cluster-14922.44141,Cluster-14922.64379
GO:0015937	coenzyme A biosynthetic process	biological_process	0.00017161	0.0056723	6	550	60	52157	Cluster-14922.84021,Cluster-14922.85065,Cluster-14922.62100,Cluster-14922.32866,Cluster-14922.67601,Cluster-14922.26921
GO:0033866	nucleoside bisphosphate biosynthetic process	biological_process	0.00017161	0.0056723	6	550	60	52157	Cluster-14922.26921,Cluster-14922.67601,Cluster-14922.32866,Cluster-14922.62100,Cluster-14922.84021,Cluster-14922.85065
GO:0034030	ribonucleoside bisphosphate biosynthetic process	biological_process	0.00017161	0.0056723	6	550	60	52157	Cluster-14922.62100,Cluster-14922.32866,Cluster-14922.84021,Cluster-14922.85065,Cluster-14922.26921,Cluster-14922.67601
GO:0034033	purine nucleoside bisphosphate biosynthetic process	biological_process	0.00017161	0.0056723	6	550	60	52157	Cluster-14922.62100,Cluster-14922.32866,Cluster-14922.84021,Cluster-14922.85065,Cluster-14922.26921,Cluster-14922.67601
GO:0044455	mitochondrial membrane part	cellular_component	0.00017575	0.005778	16	550	467	52157	Cluster-14922.76329,Cluster-14922.90096,Cluster-14922.28676,Cluster-14922.56997,Cluster-14922.28677,Cluster-14922.50982,Cluster-14922.85059,Cluster-14922.60054,Cluster-14922.28679,Cluster-14922.76328,Cluster-14922.28678,Cluster-14922.91018,Cluster-14922.57421,Cluster-14922.28675,Cluster-14922.65460,Cluster-14922.53760
GO:0005856	cytoskeleton	cellular_component	0.00019278	0.0063036	35	550	1260	52157	Cluster-14922.40440,Cluster-14922.32948,Cluster-14922.66705,Cluster-14922.78299,Cluster-14922.67646,Cluster-14922.94990,Cluster-14922.38563,Cluster-14922.78385,Cluster-14922.32947,Cluster-14922.45019,Cluster-14922.97407,Cluster-14922.58561,Cluster-14922.51429,Cluster-14922.47515,Cluster-14922.29038,Cluster-14922.55985,Cluster-14922.66706,Cluster-14922.45014,Cluster-14922.85483,Cluster-14922.47516…
GO:0006448	regulation of translational elongation	biological_process	0.00020698	0.0067318	6	550	84	52157	Cluster-14922.53662,Cluster-14922.29570,Cluster-6206.0,Cluster-14922.29571,Cluster-14922.101265,Cluster-14922.43359
GO:0051603	proteolysis involved in cellular protein catabolic process	biological_process	0.00021236	0.00687	13	550	354	52157	Cluster-14922.22111,Cluster-14922.51769,Cluster-14922.78299,Cluster-14922.22109,Cluster-14922.66341,Cluster-14922.58432,Cluster-14922.29038,Cluster-14922.22108,Cluster-14922.87915,Cluster-14922.82672,Cluster-14922.59464,Cluster-14922.55065,Cluster-14922.22107
GO:0044257	cellular protein catabolic process	biological_process	0.00021463	0.0069067	13	550	355	52157	Cluster-14922.82672,Cluster-14922.22108,Cluster-14922.29038,Cluster-14922.87915,Cluster-14922.22107,Cluster-14922.55065,Cluster-14922.59464,Cluster-14922.22109,Cluster-14922.78299,Cluster-14922.66341,Cluster-14922.58432,Cluster-14922.22111,Cluster-14922.51769
GO:0008652	cellular amino acid biosynthetic process	biological_process	0.00022065	0.0070631	23	550	801	52157	Cluster-14922.82632,Cluster-14922.60054,Cluster-14922.79336,Cluster-14922.76328,Cluster-14922.94257,Cluster-14922.90096,Cluster-14922.76329,Cluster-14922.72976,Cluster-14922.42616,Cluster-14922.23569,Cluster-14922.94258,Cluster-14922.22796,Cluster-14922.82630,Cluster-14922.56997,Cluster-14922.91547,Cluster-14922.50750,Cluster-14922.65460,Cluster-14922.57421,Cluster-14922.29354,Cluster-14922.7706,…
GO:0004714	transmembrane receptor protein tyrosine kinase activity	molecular_function	0.00022641	0.0072096	3	550	10	52157	Cluster-14922.66706,Cluster-14922.66705,Cluster-14922.40440
GO:0006414	translational elongation	biological_process	0.00022794	0.0072203	6	550	88	52157	Cluster-14922.53662,Cluster-14922.29570,Cluster-6206.0,Cluster-14922.43359,Cluster-14922.29571,Cluster-14922.101265
GO:0015936	coenzyme A metabolic process	biological_process	0.00023275	0.0073319	6	550	67	52157	Cluster-14922.85065,Cluster-14922.84021,Cluster-14922.32866,Cluster-14922.62100,Cluster-14922.67601,Cluster-14922.26921
GO:0006281	DNA repair	biological_process	0.00023387	0.0073319	35	550	1151	52157	Cluster-14922.85634,Cluster-14922.85059,Cluster-14922.53471,Cluster-14922.23569,Cluster-14922.26107,Cluster-14922.82956,Cluster-14922.76875,Cluster-14922.85636,Cluster-14922.28676,Cluster-14922.82630,Cluster-14922.54874,Cluster-14922.60244,Cluster-14922.71337,Cluster-14922.61315,Cluster-14922.59778,Cluster-14922.28677,Cluster-14922.29147,Cluster-14922.94257,Cluster-14922.28679,Cluster-14922.40641…
GO:0006457	protein folding	biological_process	0.00023937	0.0074658	13	550	458	52157	Cluster-14922.51769,Cluster-14922.58561,Cluster-14922.78299,Cluster-5687.0,Cluster-14922.60179,Cluster-14922.85590,Cluster-14922.36992,Cluster-14922.52049,Cluster-3099.0,Cluster-14922.1114,Cluster-14922.29038,Cluster-14922.1113,Cluster-14392.0
GO:0043565	sequence-specific DNA binding	molecular_function	0.00025179	0.0078131	23	550	943	52157	Cluster-14922.64392,Cluster-14922.56780,Cluster-14922.74919,Cluster-14922.17631,Cluster-14922.50026,Cluster-14922.106833,Cluster-14922.107976,Cluster-14922.47515,Cluster-14922.47516,Cluster-14922.45014,Cluster-14922.36633,Cluster-14922.20940,Cluster-14922.32454,Cluster-14922.38776,Cluster-14922.74918,Cluster-14922.38775,Cluster-14922.78299,Cluster-14922.68300,Cluster-14922.85251,Cluster-14922.830…
GO:0000502	proteasome complex	cellular_component	0.00025793	0.007963	6	550	102	52157	Cluster-14922.60179,Cluster-14922.36992,Cluster-14922.66341,Cluster-14922.58432,Cluster-14922.59464,Cluster-14922.55065
GO:0031401	positive regulation of protein modification process	biological_process	0.000261	0.0079883	6	550	65	52157	Cluster-14922.80284,Cluster-14922.74919,Cluster-14922.100261,Cluster-14922.36633,Cluster-14922.89619,Cluster-14922.74918
GO:0005515	protein binding	molecular_function	0.00026137	0.0079883	200	550	11933	52157	Cluster-6206.0,Cluster-14922.26921,Cluster-14922.84021,Cluster-14922.74918,Cluster-14922.57077,Cluster-14922.76686,Cluster-14922.60244,Cluster-14922.71337,Cluster-14922.56040,Cluster-14922.33880,Cluster-14922.100396,Cluster-14922.32866,Cluster-14922.62563,Cluster-14922.85590,Cluster-14922.83814,Cluster-14922.32949,Cluster-14922.57477,Cluster-14922.10649,Cluster-14922.65418,Cluster-14922.24803,Clu…
GO:0010562	positive regulation of phosphorus metabolic process	biological_process	0.00027594	0.00828	6	550	67	52157	Cluster-14922.80284,Cluster-14922.74919,Cluster-14922.100261,Cluster-14922.36633,Cluster-14922.89619,Cluster-14922.74918
GO:0045937	positive regulation of phosphate metabolic process	biological_process	0.00027594	0.00828	6	550	67	52157	Cluster-14922.74918,Cluster-14922.89619,Cluster-14922.36633,Cluster-14922.100261,Cluster-14922.74919,Cluster-14922.80284
GO:0006351	transcription, DNA-templated	biological_process	0.00027636	0.00828	91	550	5253	52157	Cluster-14922.56228,Cluster-14922.74918,Cluster-14922.38775,Cluster-14922.92805,Cluster-14922.70299,Cluster-14922.59464,Cluster-14922.56040,Cluster-14922.62563,Cluster-14922.7639,Cluster-14922.99553,Cluster-14922.85251,Cluster-14922.76385,Cluster-14922.106832,Cluster-14922.52553,Cluster-14922.17631,Cluster-14922.53758,Cluster-14922.60064,Cluster-14922.53757,Cluster-14922.85590,Cluster-14922.18613…
GO:0097659	nucleic acid-templated transcription	biological_process	0.00027636	0.00828	91	550	5253	52157	Cluster-14922.85483,Cluster-14922.47515,Cluster-14922.74919,Cluster-14922.106833,Cluster-14922.43063,Cluster-14922.64392,Cluster-14922.56780,Cluster-14922.64427,Cluster-14922.43726,Cluster-14922.61878,Cluster-14922.69654,Cluster-14922.78385,Cluster-14922.60166,Cluster-14922.41337,Cluster-14922.68300,Cluster-14922.83028,Cluster-14922.45431,Cluster-14922.67646,Cluster-14922.71416,Cluster-14922.6103…
GO:0043623	cellular protein complex assembly	biological_process	0.00029413	0.008736	19	550	629	52157	Cluster-14922.66705,Cluster-14922.70299,Cluster-14922.32948,Cluster-14922.53858,Cluster-14922.40440,Cluster-14922.89849,Cluster-14922.71337,Cluster-14922.34586,Cluster-14922.32947,Cluster-14922.58549,Cluster-14922.61315,Cluster-14922.83814,Cluster-14922.32949,Cluster-14922.64427,Cluster-14922.83812,Cluster-14922.66706,Cluster-14922.76875,Cluster-14922.61825,Cluster-14922.66708
GO:0043549	regulation of kinase activity	biological_process	0.00029716	0.008736	8	550	151	52157	Cluster-14922.80284,Cluster-14922.28474,Cluster-14922.36633,Cluster-14922.89619,Cluster-14922.100261,Cluster-14922.28472,Cluster-14922.74918,Cluster-14922.74919
GO:0045859	regulation of protein kinase activity	biological_process	0.00029716	0.008736	8	550	151	52157	Cluster-14922.74918,Cluster-14922.28472,Cluster-14922.74919,Cluster-14922.28474,Cluster-14922.100261,Cluster-14922.89619,Cluster-14922.36633,Cluster-14922.80284
GO:0005634	nucleus	cellular_component	0.00029733	0.008736	89	550	5177	52157	Cluster-14922.65024,Cluster-14922.29570,Cluster-14922.55986,Cluster-14922.87915,Cluster-14922.54061,Cluster-14922.58894,Cluster-14922.54371,Cluster-14922.56073,Cluster-14922.54372,Cluster-14922.53281,Cluster-14922.69694,Cluster-14922.70539,Cluster-14922.40087,Cluster-14922.61276,Cluster-14922.47881,Cluster-14922.8373,Cluster-14922.45926,Cluster-14922.22796,Cluster-14922.86030,Cluster-14922.86555,…
GO:0032774	RNA biosynthetic process	biological_process	0.0003207	0.0093773	91	550	5284	52157	Cluster-14922.50026,Cluster-14922.29863,Cluster-14922.36633,Cluster-14922.29861,Cluster-14922.45014,Cluster-14922.47516,Cluster-14922.86555,Cluster-14922.86030,Cluster-14922.60875,Cluster-14922.74959,Cluster-14922.95251,Cluster-14922.25760,Cluster-14922.78299,Cluster-14922.53858,Cluster-14922.8372,Cluster-14922.76833,Cluster-14922.60651,Cluster-14922.94990,Cluster-14922.107354,Cluster-14922.65022…
GO:0009152	purine ribonucleotide biosynthetic process	biological_process	0.00032393	0.0094265	14	550	428	52157	Cluster-14922.85065,Cluster-14922.76328,Cluster-14922.84021,Cluster-14922.60054,Cluster-14922.57421,Cluster-14922.65460,Cluster-14922.26921,Cluster-14922.56997,Cluster-14922.55768,Cluster-14922.32866,Cluster-14922.62100,Cluster-14922.67601,Cluster-14922.76329,Cluster-14922.90096
GO:0005743	mitochondrial inner membrane	cellular_component	0.00033986	0.0098429	14	550	442	52157	Cluster-14922.90096,Cluster-14922.76329,Cluster-14922.59355,Cluster-14922.28678,Cluster-14922.56997,Cluster-14922.28676,Cluster-14922.28677,Cluster-14922.28675,Cluster-14922.85059,Cluster-14922.65460,Cluster-14922.57421,Cluster-14922.60054,Cluster-14922.76328,Cluster-14922.28679
GO:0016818	hydrolase activity, acting on acid anhydrides, in phosphorus-containing anhydrides	molecular_function	0.00036213	0.010438	64	550	2823	52157	Cluster-14922.74132,Cluster-14922.53758,Cluster-6222.1,Cluster-14922.53757,Cluster-14922.84290,Cluster-14922.3316,Cluster-14922.47444,Cluster-14922.26107,Cluster-14922.84021,Cluster-14922.85065,Cluster-14922.26063,Cluster-14922.102752,Cluster-14922.26921,Cluster-14922.62563,Cluster-14922.32866,Cluster-14922.60244,Cluster-14922.105563,Cluster-14922.71337,Cluster-14922.26109,Cluster-14922.43063,Clu…
GO:0006400	tRNA modification	biological_process	0.00038168	0.010898	17	550	458	52157	Cluster-14922.58651,Cluster-14922.44142,Cluster-14922.48776,Cluster-14922.34586,Cluster-14922.71337,Cluster-14922.73713,Cluster-14922.62503,Cluster-14922.44141,Cluster-14922.98964,Cluster-14922.44144,Cluster-14922.73715,Cluster-14922.61315,Cluster-14922.94132,Cluster-14922.62477,Cluster-14922.47260,Cluster-14922.76875,Cluster-14922.73714
GO:1902533	positive regulation of intracellular signal transduction	biological_process	0.00039186	0.011137	6	550	74	52157	Cluster-14922.80284,Cluster-14922.100261,Cluster-14922.74919,Cluster-14922.36633,Cluster-14922.89619,Cluster-14922.74918
GO:0005747	mitochondrial respiratory chain complex I	cellular_component	0.00042785	0.011992	6	550	73	52157	Cluster-14922.85059,Cluster-14922.28675,Cluster-14922.28677,Cluster-14922.28679,Cluster-14922.28676,Cluster-14922.28678
GO:0030964	NADH dehydrogenase complex	cellular_component	0.00042785	0.011992	6	550	73	52157	Cluster-14922.28677,Cluster-14922.28675,Cluster-14922.85059,Cluster-14922.28678,Cluster-14922.28676,Cluster-14922.28679
GO:0045271	respiratory chain complex I	cellular_component	0.00042785	0.011992	6	550	73	52157	Cluster-14922.28679,Cluster-14922.28676,Cluster-14922.28678,Cluster-14922.85059,Cluster-14922.28675,Cluster-14922.28677
GO:0043015	gamma-tubulin binding	molecular_function	0.00043925	0.012255	3	550	18	52157	Cluster-14922.51769,Cluster-14922.78299,Cluster-14922.29038
GO:0006974	cellular response to DNA damage stimulus	biological_process	0.00045006	0.012499	35	550	1224	52157	Cluster-14922.71337,Cluster-14922.60244,Cluster-14922.54874,Cluster-14922.23569,Cluster-14922.26107,Cluster-14922.76875,Cluster-14922.82956,Cluster-14922.82630,Cluster-14922.85636,Cluster-14922.28676,Cluster-14922.85634,Cluster-14922.85059,Cluster-14922.53471,Cluster-14922.28678,Cluster-14922.26110,Cluster-14922.34586,Cluster-14922.28675,Cluster-14922.20224,Cluster-14922.29354,Cluster-14922.44221…
GO:0006164	purine nucleotide biosynthetic process	biological_process	0.00046479	0.012849	14	550	435	52157	Cluster-14922.56997,Cluster-14922.62100,Cluster-14922.55768,Cluster-14922.32866,Cluster-14922.67601,Cluster-14922.90096,Cluster-14922.76329,Cluster-14922.76328,Cluster-14922.84021,Cluster-14922.85065,Cluster-14922.60054,Cluster-14922.65460,Cluster-14922.57421,Cluster-14922.26921
GO:0004518	nuclease activity	molecular_function	0.00048994	0.013483	26	550	936	52157	Cluster-14922.61890,Cluster-14922.10100,Cluster-14922.62563,Cluster-14922.64563,Cluster-14922.61888,Cluster-14922.63359,Cluster-14922.12548,Cluster-14922.40241,Cluster-14922.104015,Cluster-14922.29354,Cluster-14922.44221,Cluster-14922.12549,Cluster-14922.57359,Cluster-14922.82630,Cluster-14922.22796,Cluster-14922.72025,Cluster-14922.68084,Cluster-14922.94258,Cluster-14922.23569,Cluster-14922.4948…
GO:0016888	endodeoxyribonuclease activity, producing 5'-phosphomonoesters	molecular_function	0.00050083	0.013721	7	550	135	52157	Cluster-14922.94258,Cluster-14922.23569,Cluster-14922.29354,Cluster-14922.82630,Cluster-14922.22796,Cluster-14922.44221,Cluster-14922.94257
GO:0030054	cell junction	cellular_component	0.00050826	0.013862	4	550	34	52157	Cluster-14922.34586,Cluster-14922.71337,Cluster-14922.76875,Cluster-14922.61315
GO:0007169	transmembrane receptor protein tyrosine kinase signaling pathway	biological_process	0.00052993	0.014389	3	550	16	52157	Cluster-14922.66706,Cluster-14922.66705,Cluster-14922.40440
GO:0006461	protein complex assembly	biological_process	0.00053817	0.014524	23	550	918	52157	Cluster-14922.83812,Cluster-14922.58561,Cluster-14922.64427,Cluster-14922.83814,Cluster-14922.32949,Cluster-14922.58549,Cluster-14922.85590,Cluster-14922.61315,Cluster-14922.66708,Cluster-14922.61825,Cluster-14922.66706,Cluster-14922.76875,Cluster-14922.61276,Cluster-14922.89849,Cluster-14922.53858,Cluster-14922.32948,Cluster-14922.40440,Cluster-14922.70299,Cluster-14922.66705,Cluster-14922.34586…
GO:0009260	ribonucleotide biosynthetic process	biological_process	0.00054209	0.014524	14	550	453	52157	Cluster-14922.26921,Cluster-14922.57421,Cluster-14922.65460,Cluster-14922.60054,Cluster-14922.85065,Cluster-14922.84021,Cluster-14922.76328,Cluster-14922.76329,Cluster-14922.90096,Cluster-14922.67601,Cluster-14922.32866,Cluster-14922.55768,Cluster-14922.62100,Cluster-14922.56997
GO:0046390	ribose phosphate biosynthetic process	biological_process	0.00054209	0.014524	14	550	453	52157	Cluster-14922.60054,Cluster-14922.85065,Cluster-14922.76328,Cluster-14922.84021,Cluster-14922.26921,Cluster-14922.57421,Cluster-14922.65460,Cluster-14922.55768,Cluster-14922.62100,Cluster-14922.32866,Cluster-14922.56997,Cluster-14922.76329,Cluster-14922.90096,Cluster-14922.67601
GO:0001932	regulation of protein phosphorylation	biological_process	0.00054757	0.014581	8	550	166	52157	Cluster-14922.28474,Cluster-14922.100261,Cluster-14922.89619,Cluster-14922.36633,Cluster-14922.80284,Cluster-14922.74918,Cluster-14922.28472,Cluster-14922.74919
GO:0070271	protein complex biogenesis	biological_process	0.00054899	0.014581	23	550	922	52157	Cluster-14922.71337,Cluster-14922.78385,Cluster-14922.32947,Cluster-14922.34586,Cluster-14922.32948,Cluster-14922.53858,Cluster-14922.40440,Cluster-14922.66705,Cluster-14922.70299,Cluster-14922.61276,Cluster-14922.89849,Cluster-14922.61825,Cluster-14922.66706,Cluster-14922.76875,Cluster-14922.66708,Cluster-14922.32949,Cluster-14922.83814,Cluster-14922.58549,Cluster-14922.61315,Cluster-14922.85590…
GO:0015095	magnesium ion transmembrane transporter activity	molecular_function	0.00056077	0.014765	5	550	70	52157	Cluster-14922.74317,Cluster-14922.77375,Cluster-14922.77141,Cluster-14922.62065,Cluster-14922.67770
GO:0015693	magnesium ion transport	biological_process	0.00056077	0.014765	5	550	70	52157	Cluster-14922.67770,Cluster-14922.62065,Cluster-14922.77375,Cluster-14922.74317,Cluster-14922.77141
GO:0044238	primary metabolic process	biological_process	0.00056734	0.014873	324	550	24252	52157	Cluster-14922.23718,Cluster-14922.66706,Cluster-14922.55985,Cluster-14922.29038,Cluster-14922.86555,Cluster-14922.76062,Cluster-14922.61315,Cluster-14922.56884,Cluster-14922.28679,Cluster-14922.82631,Cluster-14922.82672,Cluster-14922.32947,Cluster-14922.29354,Cluster-14922.72455,Cluster-14922.42616,Cluster-14922.29570,Cluster-14922.66708,Cluster-15430.0,Cluster-14922.56987,Cluster-14922.85634,Clu…
GO:0019866	organelle inner membrane	cellular_component	0.00059353	0.015493	14	550	464	52157	Cluster-14922.60054,Cluster-14922.76328,Cluster-14922.28679,Cluster-14922.28677,Cluster-14922.85059,Cluster-14922.28675,Cluster-14922.65460,Cluster-14922.57421,Cluster-14922.28678,Cluster-14922.56997,Cluster-14922.28676,Cluster-14922.90096,Cluster-14922.76329,Cluster-14922.59355
GO:0072522	purine-containing compound biosynthetic process	biological_process	0.00065279	0.016967	14	550	465	52157	Cluster-14922.60054,Cluster-14922.85065,Cluster-14922.76328,Cluster-14922.84021,Cluster-14922.26921,Cluster-14922.57421,Cluster-14922.65460,Cluster-14922.62100,Cluster-14922.55768,Cluster-14922.32866,Cluster-14922.56997,Cluster-14922.76329,Cluster-14922.90096,Cluster-14922.67601
GO:0034622	cellular macromolecular complex assembly	biological_process	0.00065786	0.017026	20	550	774	52157	Cluster-14922.89849,Cluster-14922.61276,Cluster-14922.70299,Cluster-14922.66705,Cluster-14922.40440,Cluster-14922.53858,Cluster-14922.32948,Cluster-14922.34586,Cluster-14922.32947,Cluster-14922.71337,Cluster-14922.64427,Cluster-14922.83812,Cluster-14922.61315,Cluster-14922.58549,Cluster-14922.32949,Cluster-14922.83814,Cluster-14922.66708,Cluster-14922.66706,Cluster-14922.76875,Cluster-14922.61825
GO:0042325	regulation of phosphorylation	biological_process	0.00066852	0.017229	8	550	171	52157	Cluster-14922.80284,Cluster-14922.89619,Cluster-14922.36633,Cluster-14922.100261,Cluster-14922.28474,Cluster-14922.74919,Cluster-14922.28472,Cluster-14922.74918
GO:0030163	protein catabolic process	biological_process	0.00068461	0.017474	13	550	397	52157	Cluster-14922.58432,Cluster-14922.66341,Cluster-14922.22109,Cluster-14922.78299,Cluster-14922.51769,Cluster-14922.22111,Cluster-14922.82672,Cluster-14922.87915,Cluster-14922.29038,Cluster-14922.22108,Cluster-14922.22107,Cluster-14922.55065,Cluster-14922.59464
GO:0033865	nucleoside bisphosphate metabolic process	biological_process	0.00068955	0.017474	6	550	81	52157	Cluster-14922.84021,Cluster-14922.85065,Cluster-14922.62100,Cluster-14922.32866,Cluster-14922.67601,Cluster-14922.26921
GO:0033875	ribonucleoside bisphosphate metabolic process	biological_process	0.00068955	0.017474	6	550	81	52157	Cluster-14922.62100,Cluster-14922.32866,Cluster-14922.84021,Cluster-14922.85065,Cluster-14922.26921,Cluster-14922.67601
GO:0034032	purine nucleoside bisphosphate metabolic process	biological_process	0.00068955	0.017474	6	550	81	52157	Cluster-14922.84021,Cluster-14922.85065,Cluster-14922.32866,Cluster-14922.62100,Cluster-14922.67601,Cluster-14922.26921
GO:0071822	protein complex subunit organization	biological_process	0.00069868	0.017522	26	550	1069	52157	Cluster-14922.71337,Cluster-14922.32947,Cluster-14922.34586,Cluster-14922.78385,Cluster-14922.40440,Cluster-14922.53858,Cluster-14922.32948,Cluster-14922.70299,Cluster-14922.66705,Cluster-14922.61276,Cluster-14922.89849,Cluster-14922.61825,Cluster-14922.66706,Cluster-14922.76875,Cluster-14922.29472,Cluster-14922.66708,Cluster-14922.83814,Cluster-14922.32949,Cluster-14922.85590,Cluster-14922.58549…
GO:0043189	H4/H2A histone acetyltransferase complex	cellular_component	0.00070009	0.017522	3	550	16	52157	Cluster-14922.70299,Cluster-14922.53858,Cluster-14922.64427
GO:1902562	H4 histone acetyltransferase complex	cellular_component	0.00070009	0.017522	3	550	16	52157	Cluster-14922.70299,Cluster-14922.53858,Cluster-14922.64427
GO:0072546	ER membrane protein complex	cellular_component	0.00074358	0.018535	2	550	3	52157	Cluster-14922.74550,Cluster-14922.66977
GO:0009082	branched-chain amino acid biosynthetic process	biological_process	0.00076875	0.019084	7	550	99	52157	Cluster-14922.65460,Cluster-14922.57421,Cluster-14922.90096,Cluster-14922.76329,Cluster-14922.76328,Cluster-14922.56997,Cluster-14922.60054
GO:0048522	positive regulation of cellular process	biological_process	0.00079204	0.019582	17	550	552	52157	Cluster-14922.66705,Cluster-14922.43339,Cluster-14922.65900,Cluster-14922.40440,Cluster-14922.51769,Cluster-14922.74918,Cluster-14922.78299,Cluster-14922.80284,Cluster-14922.89619,Cluster-14922.100261,Cluster-14922.101265,Cluster-14922.74919,Cluster-14922.66706,Cluster-14922.29038,Cluster-14922.60875,Cluster-14922.66708,Cluster-14922.36633
GO:0023014	signal transduction by protein phosphorylation	biological_process	0.00082214	0.020244	6	550	64	52157	Cluster-14922.100261,Cluster-14922.74919,Cluster-14922.36633,Cluster-14922.89619,Cluster-14922.74918,Cluster-14922.80284
GO:0045263	proton-transporting ATP synthase complex, coupling factor F(o)	cellular_component	0.00086791	0.021144	8	550	187	52157	Cluster-14922.76328,Cluster-14922.60054,Cluster-14922.57421,Cluster-14922.65460,Cluster-14922.56997,Cluster-14922.55768,Cluster-14922.76329,Cluster-14922.90096
GO:0004298	threonine-type endopeptidase activity	molecular_function	0.00086913	0.021144	4	550	59	52157	Cluster-14922.55065,Cluster-14922.59464,Cluster-14922.66341,Cluster-14922.58432
GO:0070003	threonine-type peptidase activity	molecular_function	0.00086913	0.021144	4	550	59	52157	Cluster-14922.58432,Cluster-14922.66341,Cluster-14922.55065,Cluster-14922.59464
GO:0043399	tRNA A64-2'-O-ribosylphosphate transferase activity	molecular_function	0.00091233	0.022107	4	550	24	52157	Cluster-14922.47260,Cluster-14922.62477,Cluster-14922.62503,Cluster-14922.48776
GO:0000276	mitochondrial proton-transporting ATP synthase complex, coupling factor F(o)	cellular_component	0.00092431	0.022308	7	550	148	52157	Cluster-14922.76329,Cluster-14922.90096,Cluster-14922.57421,Cluster-14922.65460,Cluster-14922.60054,Cluster-14922.76328,Cluster-14922.56997
GO:0071704	organic substance metabolic process	biological_process	0.00098383	0.023651	333	550	25341	52157	Cluster-14922.64014,Cluster-14922.20995,Cluster-14922.59520,Cluster-14922.50230,Cluster-14922.10100,Cluster-14922.8373,Cluster-14922.12549,Cluster-14922.51769,Cluster-14922.75311,Cluster-14922.44142,Cluster-14922.61276,Cluster-14922.58432,Cluster-14922.49482,Cluster-14922.72025,Cluster-14922.43533,Cluster-14922.10642,Cluster-14922.50750,Cluster-14922.61297,Cluster-14922.49205,Cluster-14922.9590,C…
GO:0000439	core TFIIH complex	cellular_component	0.0011314	0.027057	4	550	32	52157	Cluster-14922.26107,Cluster-14922.26110,Cluster-14922.26109,Cluster-14922.26115
GO:1901566	organonitrogen compound biosynthetic process	biological_process	0.0011344	0.027057	71	550	4424	52157	Cluster-14922.82632,Cluster-14922.56642,Cluster-14922.72976,Cluster-14922.67601,Cluster-14922.23569,Cluster-14922.94952,Cluster-14922.91547,Cluster-14922.68084,Cluster-14922.29571,Cluster-14922.82630,Cluster-14922.26921,Cluster-6206.0,Cluster-14922.84021,Cluster-14922.85065,Cluster-14922.76686,Cluster-14922.99553,Cluster-14922.33880,Cluster-14922.76685,Cluster-14922.32866,Cluster-14922.53662,Clus…
GO:0065003	macromolecular complex assembly	biological_process	0.0011417	0.027124	23	550	982	52157	Cluster-14922.76875,Cluster-14922.66706,Cluster-14922.61825,Cluster-14922.66708,Cluster-14922.85590,Cluster-14922.58549,Cluster-14922.61315,Cluster-14922.83814,Cluster-14922.32949,Cluster-14922.64427,Cluster-14922.58561,Cluster-14922.83812,Cluster-14922.71337,Cluster-14922.34586,Cluster-14922.32947,Cluster-14922.78385,Cluster-14922.70299,Cluster-14922.66705,Cluster-14922.40440,Cluster-14922.53858…
GO:0009966	regulation of signal transduction	biological_process	0.0011521	0.027264	10	550	239	52157	Cluster-14922.61315,Cluster-14922.74919,Cluster-14922.74918,Cluster-14922.71337,Cluster-14922.76875,Cluster-14922.80284,Cluster-14922.36633,Cluster-14922.89619,Cluster-14922.100261,Cluster-14922.34586
GO:0019988	charged-tRNA amino acid modification	biological_process	0.0011681	0.027536	4	550	28	52157	Cluster-14922.62503,Cluster-14922.48776,Cluster-14922.47260,Cluster-14922.62477
GO:0010646	regulation of cell communication	biological_process	0.001183	0.027781	10	550	242	52157	Cluster-14922.34586,Cluster-14922.100261,Cluster-14922.36633,Cluster-14922.89619,Cluster-14922.76875,Cluster-14922.80284,Cluster-14922.71337,Cluster-14922.74918,Cluster-14922.74919,Cluster-14922.61315
GO:1901363	heterocyclic compound binding	molecular_function	0.0012046	0.028146	254	550	17130	52157	Cluster-14922.20224,Cluster-14922.38776,Cluster-14922.97482,Cluster-14922.57359,Cluster-14922.32454,Cluster-14922.66705,Cluster-14922.51135,Cluster-14922.65226,Cluster-14922.60179,Cluster-14922.72281,Cluster-14922.82209,Cluster-14922.34586,Cluster-14922.78385,Cluster-14922.51851,Cluster-14922.47220,Cluster-14922.64427,Cluster-14922.56780,Cluster-14922.76328,Cluster-14922.66506,Cluster-14922.59574…
GO:0097159	organic cyclic compound binding	molecular_function	0.0012078	0.028146	254	550	17133	52157	Cluster-14922.40087,Cluster-14922.45015,Cluster-14922.81013,Cluster-14922.29858,Cluster-14922.54396,Cluster-6222.4,Cluster-14922.100261,Cluster-14922.79265,Cluster-14922.103472,Cluster-14922.63359,Cluster-14922.100153,Cluster-14922.65460,Cluster-14922.7706,Cluster-14922.47881,Cluster-14922.26065,Cluster-14922.76329,Cluster-14922.84370,Cluster-14922.76875,Cluster-14922.55986,Cluster-14922.87915,Cl…
GO:0023051	regulation of signaling	biological_process	0.0012414	0.028817	10	550	244	52157	Cluster-14922.61315,Cluster-14922.74919,Cluster-14922.74918,Cluster-14922.71337,Cluster-14922.76875,Cluster-14922.80284,Cluster-14922.100261,Cluster-14922.89619,Cluster-14922.36633,Cluster-14922.34586
GO:0051297	centrosome organization	biological_process	0.0012562	0.029051	2	550	7	52157	Cluster-14922.85590,Cluster-14922.58561
GO:0006891	intra-Golgi vesicle-mediated transport	biological_process	0.0013279	0.030591	5	550	69	52157	Cluster-14922.81013,Cluster-14922.51135,Cluster-14922.31418,Cluster-14922.65449,Cluster-14922.43533
GO:0006308	DNA catabolic process	biological_process	0.0013791	0.031651	10	550	289	52157	Cluster-14922.94257,Cluster-14922.44221,Cluster-14922.29354,Cluster-14922.57359,Cluster-14922.72025,Cluster-14922.22796,Cluster-14922.82630,Cluster-14922.62563,Cluster-14922.94258,Cluster-14922.23569
GO:0043170	macromolecule metabolic process	biological_process	0.001564	0.035761	270	550	19464	52157	Cluster-14922.61850,Cluster-14922.81486,Cluster-14922.53758,Cluster-14922.17631,Cluster-14922.74784,Cluster-14922.53757,Cluster-14922.85590,Cluster-14922.50347,Cluster-14922.100396,Cluster-14922.56040,Cluster-14922.62503,Cluster-14922.85251,Cluster-14922.99553,Cluster-14922.60244,Cluster-14922.76686,Cluster-14922.57077,Cluster-14922.74918,Cluster-6206.0,Cluster-14922.70299,Cluster-14922.53690,Clu…
GO:0044421	extracellular region part	cellular_component	0.0016155	0.0368	15	550	545	52157	Cluster-14922.100261,Cluster-14922.28678,Cluster-14922.89619,Cluster-14922.36633,Cluster-14922.28676,Cluster-14922.61888,Cluster-14922.61825,Cluster-14922.80284,Cluster-14922.74919,Cluster-14922.74918,Cluster-14922.28679,Cluster-14922.28677,Cluster-14922.28675,Cluster-14922.85059,Cluster-14922.58549
GO:0050792	regulation of viral process	biological_process	0.0016935	0.038173	4	550	38	52157	Cluster-14922.64563,Cluster-14922.63389,Cluster-14922.61890,Cluster-14922.61888
GO:0005740	mitochondrial envelope	cellular_component	0.0016998	0.038173	19	550	761	52157	Cluster-14922.59355,Cluster-14922.76329,Cluster-14922.90096,Cluster-14922.56997,Cluster-14922.28676,Cluster-14922.50982,Cluster-14922.85059,Cluster-14922.28677,Cluster-14922.76328,Cluster-14922.28679,Cluster-14922.60054,Cluster-14922.91018,Cluster-14922.28984,Cluster-14922.28678,Cluster-14922.57421,Cluster-14922.28675,Cluster-14922.65460,Cluster-14922.43339,Cluster-14922.53760
GO:0016893	endonuclease activity, active with either ribo- or deoxyribonucleic acids and producing 5'-phosphomonoesters	molecular_function	0.0017003	0.038173	12	550	332	52157	Cluster-14922.68084,Cluster-14922.63359,Cluster-14922.82630,Cluster-14922.22796,Cluster-14922.10100,Cluster-14922.94258,Cluster-14922.49482,Cluster-14922.23569,Cluster-14922.94257,Cluster-14922.44221,Cluster-14922.29354,Cluster-14922.50584
GO:0031966	mitochondrial membrane	cellular_component	0.0017009	0.038173	18	550	706	52157	Cluster-14922.50982,Cluster-14922.85059,Cluster-14922.28677,Cluster-14922.28679,Cluster-14922.76328,Cluster-14922.60054,Cluster-14922.59355,Cluster-14922.76329,Cluster-14922.90096,Cluster-14922.28676,Cluster-14922.56997,Cluster-14922.57421,Cluster-14922.28675,Cluster-14922.65460,Cluster-14922.53760,Cluster-14922.91018,Cluster-14922.28678,Cluster-14922.28984
GO:0019220	regulation of phosphate metabolic process	biological_process	0.0017414	0.038795	8	550	209	52157	Cluster-14922.80284,Cluster-14922.28474,Cluster-14922.89619,Cluster-14922.36633,Cluster-14922.100261,Cluster-14922.28472,Cluster-14922.74918,Cluster-14922.74919
GO:0051174	regulation of phosphorus metabolic process	biological_process	0.0017414	0.038795	8	550	209	52157	Cluster-14922.80284,Cluster-14922.28474,Cluster-14922.36633,Cluster-14922.89619,Cluster-14922.100261,Cluster-14922.28472,Cluster-14922.74918,Cluster-14922.74919
GO:0005746	mitochondrial respiratory chain	cellular_component	0.0017675	0.039234	6	550	117	52157	Cluster-14922.28676,Cluster-14922.28679,Cluster-14922.28678,Cluster-14922.85059,Cluster-14922.28675,Cluster-14922.28677
GO:0000990	transcription factor activity, core RNA polymerase binding	molecular_function	0.001789	0.039281	7	550	143	52157	Cluster-14922.47881,Cluster-14922.38775,Cluster-14922.50026,Cluster-14922.107354,Cluster-14922.85251,Cluster-14922.32454,Cluster-14922.38776
GO:0000996	core DNA-dependent RNA polymerase binding promoter specificity activity	molecular_function	0.001789	0.039281	7	550	143	52157	Cluster-14922.107354,Cluster-14922.85251,Cluster-14922.32454,Cluster-14922.38776,Cluster-14922.47881,Cluster-14922.38775,Cluster-14922.50026
GO:0016987	sigma factor activity	molecular_function	0.001789	0.039281	7	550	143	52157	Cluster-14922.32454,Cluster-14922.85251,Cluster-14922.107354,Cluster-14922.38776,Cluster-14922.38775,Cluster-14922.47881,Cluster-14922.50026
GO:0000988	transcription factor activity, protein binding	molecular_function	0.0018074	0.039542	14	550	474	52157	Cluster-14922.8373,Cluster-14922.32454,Cluster-14922.57359,Cluster-14922.38776,Cluster-14922.47881,Cluster-14922.38775,Cluster-14922.50026,Cluster-14922.7639,Cluster-14922.85251,Cluster-14922.107354,Cluster-14922.74959,Cluster-14922.47444,Cluster-14922.62563,Cluster-14922.8372
GO:0016053	organic acid biosynthetic process	biological_process	0.0018375	0.039913	29	550	1291	52157	Cluster-14922.26921,Cluster-14922.65460,Cluster-14922.57421,Cluster-14922.29354,Cluster-14922.7706,Cluster-14922.42615,Cluster-14922.84021,Cluster-14922.85065,Cluster-14922.79335,Cluster-14922.99553,Cluster-14922.32866,Cluster-14922.62100,Cluster-14922.82632,Cluster-14922.60054,Cluster-14922.79336,Cluster-14922.76328,Cluster-14922.94257,Cluster-14922.90096,Cluster-14922.76329,Cluster-14922.42616,…
GO:0046394	carboxylic acid biosynthetic process	biological_process	0.0018375	0.039913	29	550	1291	52157	Cluster-14922.79335,Cluster-14922.99553,Cluster-14922.62100,Cluster-14922.32866,Cluster-14922.26921,Cluster-14922.65460,Cluster-14922.57421,Cluster-14922.29354,Cluster-14922.7706,Cluster-14922.84021,Cluster-14922.42615,Cluster-14922.85065,Cluster-14922.90096,Cluster-14922.76329,Cluster-14922.42616,Cluster-14922.72976,Cluster-14922.67601,Cluster-14922.94258,Cluster-14922.23569,Cluster-14922.82630,…
GO:0043085	positive regulation of catalytic activity	biological_process	0.001877	0.040625	6	550	84	52157	Cluster-14922.74919,Cluster-14922.100261,Cluster-14922.89619,Cluster-14922.36633,Cluster-14922.74918,Cluster-14922.80284
GO:0044093	positive regulation of molecular function	biological_process	0.0019001	0.040981	6	550	85	52157	Cluster-14922.80284,Cluster-14922.74918,Cluster-14922.36633,Cluster-14922.89619,Cluster-14922.100261,Cluster-14922.74919
GO:0016817	hydrolase activity, acting on acid anhydrides	molecular_function	0.0019823	0.042603	64	550	3046	52157	Cluster-14922.55065,Cluster-14922.104036,Cluster-14922.85636,Cluster-14922.43533,Cluster-14922.35511,Cluster-14922.76875,Cluster-14922.66341,Cluster-14922.49205,Cluster-14922.85634,Cluster-6222.2,Cluster-14922.79265,Cluster-14922.59520,Cluster-6222.4,Cluster-14922.29858,Cluster-14922.54396,Cluster-14922.45015,Cluster-14922.81013,Cluster-14922.58432,Cluster-14922.61276,Cluster-14922.100153,Cluster…
GO:0004536	deoxyribonuclease activity	molecular_function	0.0019989	0.042808	10	550	295	52157	Cluster-14922.62563,Cluster-14922.22796,Cluster-14922.82630,Cluster-14922.72025,Cluster-14922.94258,Cluster-14922.23569,Cluster-14922.29354,Cluster-14922.44221,Cluster-14922.94257,Cluster-14922.57359
GO:0005839	proteasome core complex	cellular_component	0.0020244	0.043202	4	550	74	52157	Cluster-14922.55065,Cluster-14922.59464,Cluster-14922.58432,Cluster-14922.66341
GO:0006950	response to stress	biological_process	0.0020458	0.043435	55	550	3002	52157	Cluster-14922.61825,Cluster-14922.107042,Cluster-14922.78085,Cluster-14922.23718,Cluster-14922.72805,Cluster-14922.94258,Cluster-14922.43093,Cluster-14922.22796,Cluster-14922.36633,Cluster-14922.26115,Cluster-14922.28677,Cluster-14922.59778,Cluster-14922.61315,Cluster-14922.74919,Cluster-14922.79336,Cluster-14922.40641,Cluster-14922.26109,Cluster-14922.28679,Cluster-14922.94257,Cluster-14922.2914…
GO:0009057	macromolecule catabolic process	biological_process	0.0020496	0.043435	23	550	1016	52157	Cluster-14922.55065,Cluster-14922.72025,Cluster-14922.22796,Cluster-14922.22107,Cluster-14922.82630,Cluster-14922.22108,Cluster-14922.29038,Cluster-14922.23569,Cluster-14922.87915,Cluster-14922.94258,Cluster-14922.94257,Cluster-14922.66341,Cluster-14922.59464,Cluster-14922.62563,Cluster-14922.82672,Cluster-14922.44221,Cluster-14922.22111,Cluster-14922.51769,Cluster-14922.22109,Cluster-14922.29354…
GO:0065009	regulation of molecular function	biological_process	0.0021227	0.044827	14	550	479	52157	Cluster-14922.80284,Cluster-14922.29038,Cluster-14922.40087,Cluster-14922.76385,Cluster-14922.56040,Cluster-14922.28474,Cluster-14922.89619,Cluster-14922.36633,Cluster-14922.100261,Cluster-14922.28472,Cluster-14922.51769,Cluster-14922.74918,Cluster-14922.78299,Cluster-14922.74919
GO:0004540	ribonuclease activity	molecular_function	0.0021348	0.044926	13	550	354	52157	Cluster-14922.50584,Cluster-14922.104013,Cluster-14922.26073,Cluster-14922.74784,Cluster-14922.12549,Cluster-14922.53281,Cluster-14922.10100,Cluster-14922.12548,Cluster-14922.63359,Cluster-14922.68084,Cluster-14922.104015,Cluster-14922.40241,Cluster-14922.49482
GO:0005942	phosphatidylinositol 3-kinase complex	cellular_component	0.0023046	0.047676	3	550	23	52157	Cluster-14922.57421,Cluster-14922.76329,Cluster-14922.60054
GO:0005944	phosphatidylinositol 3-kinase complex, class IB	cellular_component	0.0023046	0.047676	3	550	23	52157	Cluster-14922.57421,Cluster-14922.76329,Cluster-14922.60054
GO:0035014	phosphatidylinositol 3-kinase regulator activity	molecular_function	0.0023046	0.047676	3	550	23	52157	Cluster-14922.60054,Cluster-14922.57421,Cluster-14922.76329
GO:0046935	1-phosphatidylinositol-3-kinase regulator activity	molecular_function	0.0023046	0.047676	3	550	23	52157	Cluster-14922.57421,Cluster-14922.76329,Cluster-14922.60054
GO:0097651	phosphatidylinositol 3-kinase complex, class I	cellular_component	0.0023046	0.047676	3	550	23	52157	Cluster-14922.60054,Cluster-14922.76329,Cluster-14922.57421
GO:0007154	cell communication	biological_process	0.0023437	0.04805	67	550	3861	52157	Cluster-14922.67646,Cluster-14922.66508,Cluster-14922.32948,Cluster-14922.61032,Cluster-14922.66705,Cluster-14922.89619,Cluster-14922.34586,Cluster-14922.63408,Cluster-14922.47220,Cluster-14922.73712,Cluster-14922.43063,Cluster-14922.74919,Cluster-14922.25886,Cluster-14922.43726,Cluster-14922.66506,Cluster-14922.85483,Cluster-14922.61825,Cluster-14922.84670,Cluster-14922.83811,Cluster-14922.85065…
GO:0009967	positive regulation of signal transduction	biological_process	0.002348	0.04805	6	550	106	52157	Cluster-14922.80284,Cluster-14922.74918,Cluster-14922.36633,Cluster-14922.89619,Cluster-14922.100261,Cluster-14922.74919
GO:0023056	positive regulation of signaling	biological_process	0.002348	0.04805	6	550	106	52157	Cluster-14922.74918,Cluster-14922.89619,Cluster-14922.36633,Cluster-14922.74919,Cluster-14922.100261,Cluster-14922.80284
GO:0009451	RNA modification	biological_process	0.0023579	0.04805	22	550	828	52157	Cluster-14922.73714,Cluster-14922.76875,Cluster-14922.62477,Cluster-14922.64379,Cluster-14922.47260,Cluster-14922.56884,Cluster-14922.94132,Cluster-14922.73715,Cluster-14922.61315,Cluster-14922.67759,Cluster-14922.44141,Cluster-14922.98964,Cluster-14922.44144,Cluster-14922.62503,Cluster-14922.71337,Cluster-14922.73713,Cluster-14922.34586,Cluster-14922.48776,Cluster-14922.45163,Cluster-14922.44142…
GO:0008017	microtubule binding	molecular_function	0.0023622	0.04805	14	550	336	52157	Cluster-14922.86555,Cluster-14922.47516,Cluster-14922.45014,Cluster-14922.85483,Cluster-14922.38563,Cluster-14922.29858,Cluster-14922.45015,Cluster-14922.94990,Cluster-14922.47515,Cluster-14922.67646,Cluster-14922.97407,Cluster-14922.45019,Cluster-14922.3316,Cluster-14922.84290
GO:0044429	mitochondrial part	cellular_component	0.0023959	0.048573	19	550	808	52157	Cluster-14922.28677,Cluster-14922.50982,Cluster-14922.85059,Cluster-14922.60054,Cluster-14922.28679,Cluster-14922.76328,Cluster-14922.76329,Cluster-14922.90096,Cluster-14922.59355,Cluster-14922.28676,Cluster-14922.56997,Cluster-14922.43339,Cluster-14922.57421,Cluster-14922.65460,Cluster-14922.28675,Cluster-14922.53760,Cluster-14922.28984,Cluster-14922.28678,Cluster-14922.91018
GO:0010647	positive regulation of cell communication	biological_process	0.0024047	0.048589	6	550	107	52157	Cluster-14922.36633,Cluster-14922.89619,Cluster-14922.74919,Cluster-14922.100261,Cluster-14922.74918,Cluster-14922.80284
GO:0045502	dynein binding	molecular_function	0.0024297	0.048931	7	550	160	52157	Cluster-14922.78299,Cluster-14922.51769,Cluster-14922.65418,Cluster-14922.51429,Cluster-14922.29038,Cluster-14922.55985,Cluster-14922.55986
GO:0004520	endodeoxyribonuclease activity	molecular_function	0.0024453	0.049083	7	550	170	52157	Cluster-14922.44221,Cluster-14922.94257,Cluster-14922.29354,Cluster-14922.22796,Cluster-14922.82630,Cluster-14922.94258,Cluster-14922.23569
GO:0006284	base-excision repair	biological_process	0.0025997	0.052006	6	550	79	52157	Cluster-14922.28678,Cluster-14922.28679,Cluster-14922.28676,Cluster-14922.28677,Cluster-14922.85059,Cluster-14922.28675
GO:0004779	sulfate adenylyltransferase activity	molecular_function	0.0026166	0.052006	2	550	10	52157	Cluster-14922.62292,Cluster-14922.58626
GO:0004781	sulfate adenylyltransferase (ATP) activity	molecular_function	0.0026166	0.052006	2	550	10	52157	Cluster-14922.62292,Cluster-14922.58626
GO:0003774	motor activity	molecular_function	0.0026955	0.053401	14	550	313	52157	Cluster-14922.45015,Cluster-14922.81013,Cluster-14922.47515,Cluster-14922.31418,Cluster-14922.43533,Cluster-14922.47516,Cluster-14922.45014,Cluster-14922.29858,Cluster-14922.38563,Cluster-14922.51135,Cluster-14922.84290,Cluster-14922.3316,Cluster-14922.45019,Cluster-14922.97407
GO:0005753	mitochondrial proton-transporting ATP synthase complex	cellular_component	0.0027546	0.054395	7	550	175	52157	Cluster-14922.60054,Cluster-14922.76328,Cluster-14922.56997,Cluster-14922.90096,Cluster-14922.76329,Cluster-14922.65460,Cluster-14922.57421
GO:0005875	microtubule associated complex	cellular_component	0.0027959	0.055031	10	550	262	52157	Cluster-14922.85590,Cluster-14922.78299,Cluster-14922.65418,Cluster-14922.58561,Cluster-14922.51769,Cluster-14922.51429,Cluster-14922.55986,Cluster-14922.55985,Cluster-14922.29038,Cluster-14922.78385
GO:0044085	cellular component biogenesis	biological_process	0.0029115	0.057121	48	550	3180	52157	Cluster-14922.58549,Cluster-14922.85590,Cluster-14922.83814,Cluster-14922.32949,Cluster-14922.44144,Cluster-14922.50584,Cluster-14922.83812,Cluster-14922.76875,Cluster-14922.68084,Cluster-14922.66708,Cluster-14922.63789,Cluster-14922.65024,Cluster-14922.70299,Cluster-14922.73134,Cluster-14922.89849,Cluster-14922.75311,Cluster-14922.44142,Cluster-14922.61276,Cluster-14922.23719,Cluster-14922.71337…
GO:0044764	multi-organism cellular process	biological_process	0.0029528	0.057746	31	550	1454	52157	Cluster-14922.89849,Cluster-14922.44221,Cluster-14922.29354,Cluster-14922.31828,Cluster-14922.103570,Cluster-14922.61999,Cluster-14922.45163,Cluster-14922.32948,Cluster-14922.61888,Cluster-14922.32947,Cluster-14922.61890,Cluster-14922.63389,Cluster-14922.7407,Cluster-14922.64563,Cluster-6222.4,Cluster-14922.82631,Cluster-14922.83812,Cluster-14922.82632,Cluster-14922.56884,Cluster-6222.1,Cluster-1…
GO:0031325	positive regulation of cellular metabolic process	biological_process	0.002982	0.05813	11	550	337	52157	Cluster-14922.51769,Cluster-14922.74918,Cluster-14922.78299,Cluster-14922.101265,Cluster-14922.74919,Cluster-14922.80284,Cluster-14922.29038,Cluster-14922.60875,Cluster-14922.36633,Cluster-14922.89619,Cluster-14922.100261
GO:0043604	amide biosynthetic process	biological_process	0.0030014	0.05832	44	550	2590	52157	Cluster-14922.73134,Cluster-14922.26921,Cluster-6206.0,Cluster-14922.76686,Cluster-14922.75311,Cluster-14922.84021,Cluster-14922.47881,Cluster-14922.85065,Cluster-14922.23719,Cluster-14922.99553,Cluster-14922.76685,Cluster-14922.32866,Cluster-14922.33880,Cluster-14922.50584,Cluster-14922.76142,Cluster-14922.94952,Cluster-14922.29570,Cluster-14922.67601,Cluster-14922.29571,Cluster-14922.22107,Clus…
GO:0007186	G-protein coupled receptor signaling pathway	biological_process	0.0035662	0.069075	16	550	558	52157	Cluster-14922.36633,Cluster-14922.47444,Cluster-14922.74959,Cluster-14922.74919,Cluster-14922.62100,Cluster-14922.32866,Cluster-14922.89619,Cluster-14922.100261,Cluster-14922.59520,Cluster-14922.63408,Cluster-14922.80284,Cluster-14922.85065,Cluster-14922.84021,Cluster-14922.74918,Cluster-14922.26921,Cluster-14922.100153
GO:0003678	DNA helicase activity	molecular_function	0.0036821	0.071094	18	550	524	52157	Cluster-14922.78085,Cluster-14922.26107,Cluster-14922.76875,Cluster-14922.43093,Cluster-14922.26115,Cluster-14922.85636,Cluster-6222.2,Cluster-14922.85634,Cluster-6222.1,Cluster-14922.61315,Cluster-14922.26109,Cluster-14922.29147,Cluster-14922.71337,Cluster-14922.60244,Cluster-14922.26110,Cluster-6222.4,Cluster-14922.34586,Cluster-14922.103570
GO:0005657	replication fork	cellular_component	0.0037134	0.071471	19	550	592	52157	Cluster-14922.29147,Cluster-14922.26109,Cluster-14922.61315,Cluster-14922.85634,Cluster-6222.1,Cluster-6222.2,Cluster-14922.85636,Cluster-14922.26115,Cluster-14922.43093,Cluster-14922.26107,Cluster-14922.76875,Cluster-14922.78085,Cluster-14922.61276,Cluster-14922.103570,Cluster-14922.34586,Cluster-14922.26110,Cluster-6222.4,Cluster-14922.60244,Cluster-14922.71337
GO:0051726	regulation of cell cycle	biological_process	0.0037941	0.072794	7	550	201	52157	Cluster-14922.53471,Cluster-14922.78299,Cluster-14922.28474,Cluster-14922.28472,Cluster-14922.51769,Cluster-14922.54874,Cluster-14922.29038
GO:0045259	proton-transporting ATP synthase complex	cellular_component	0.0038459	0.073402	8	550	244	52157	Cluster-14922.60054,Cluster-14922.76328,Cluster-14922.65460,Cluster-14922.57421,Cluster-14922.55768,Cluster-14922.56997,Cluster-14922.90096,Cluster-14922.76329
GO:0070008	serine-type exopeptidase activity	molecular_function	0.0038499	0.073402	10	550	283	52157	Cluster-14922.94258,Cluster-14922.23569,Cluster-14922.82631,Cluster-14922.22796,Cluster-14922.82630,Cluster-14922.82632,Cluster-14922.44221,Cluster-14922.94257,Cluster-14922.29354,Cluster-14922.66564
GO:0043903	regulation of symbiosis, encompassing mutualism through parasitism	biological_process	0.0040528	0.076984	4	550	47	52157	Cluster-14922.61888,Cluster-14922.63389,Cluster-14922.61890,Cluster-14922.64563
GO:0048518	positive regulation of biological process	biological_process	0.0040631	0.076984	17	550	643	52157	Cluster-14922.74919,Cluster-14922.101265,Cluster-14922.29038,Cluster-14922.66706,Cluster-14922.60875,Cluster-14922.66708,Cluster-14922.36633,Cluster-14922.66705,Cluster-14922.40440,Cluster-14922.43339,Cluster-14922.65900,Cluster-14922.74918,Cluster-14922.51769,Cluster-14922.78299,Cluster-14922.80284,Cluster-14922.100261,Cluster-14922.89619
GO:0010608	posttranscriptional regulation of gene expression	biological_process	0.0043948	0.08301	17	550	523	52157	Cluster-14922.20224,Cluster-14922.76686,Cluster-14922.65900,Cluster-6206.0,Cluster-14922.33880,Cluster-14922.76685,Cluster-14922.23719,Cluster-14922.76142,Cluster-14922.43359,Cluster-14922.101265,Cluster-14922.53662,Cluster-14922.59778,Cluster-14922.29571,Cluster-14922.23718,Cluster-14922.29570,Cluster-14922.107042,Cluster-14922.94952
GO:0043043	peptide biosynthetic process	biological_process	0.0044522	0.083834	36	550	2178	52157	Cluster-14922.53662,Cluster-14922.59778,Cluster-14922.43726,Cluster-14922.59574,Cluster-14922.43359,Cluster-14922.101265,Cluster-14922.32092,Cluster-14922.23718,Cluster-14922.22108,Cluster-14922.107042,Cluster-14922.65848,Cluster-8614.1,Cluster-4876.0,Cluster-14922.56431,Cluster-14922.61032,Cluster-14922.22111,Cluster-14922.22109,Cluster-14922.20224,Cluster-14922.51851,Cluster-14922.103087,Cluste…
GO:0009165	nucleotide biosynthetic process	biological_process	0.0047913	0.08939	15	550	620	52157	Cluster-14922.56997,Cluster-14922.62100,Cluster-14922.55768,Cluster-14922.32866,Cluster-14922.64014,Cluster-14922.67601,Cluster-14922.76329,Cluster-14922.90096,Cluster-14922.85065,Cluster-14922.76328,Cluster-14922.84021,Cluster-14922.60054,Cluster-14922.57421,Cluster-14922.65460,Cluster-14922.26921
GO:1901293	nucleoside phosphate biosynthetic process	biological_process	0.0047913	0.08939	15	550	620	52157	Cluster-14922.26921,Cluster-14922.65460,Cluster-14922.57421,Cluster-14922.60054,Cluster-14922.76328,Cluster-14922.84021,Cluster-14922.85065,Cluster-14922.90096,Cluster-14922.76329,Cluster-14922.67601,Cluster-14922.64014,Cluster-14922.55768,Cluster-14922.62100,Cluster-14922.32866,Cluster-14922.56997
GO:1902531	regulation of intracellular signal transduction	biological_process	0.00482	0.08965	6	550	107	52157	Cluster-14922.80284,Cluster-14922.74919,Cluster-14922.100261,Cluster-14922.36633,Cluster-14922.89619,Cluster-14922.74918
GO:0042802	identical protein binding	molecular_function	0.0048866	0.090611	10	550	312	52157	Cluster-14922.87763,Cluster-14922.55986,Cluster-14922.55985,Cluster-14922.29038,Cluster-14922.51429,Cluster-14922.72897,Cluster-14922.65418,Cluster-14922.51769,Cluster-14922.78299,Cluster-14922.52049
GO:0005787	signal peptidase complex	cellular_component	0.0052018	0.095501	4	550	65	52157	Cluster-14922.94952,Cluster-14922.33880,Cluster-14922.76686,Cluster-14922.76685
GO:0006465	signal peptide processing	biological_process	0.0052018	0.095501	4	550	65	52157	Cluster-14922.33880,Cluster-14922.76686,Cluster-14922.76685,Cluster-14922.94952
GO:0015985	energy coupled proton transport, down electrochemical gradient	biological_process	0.0052132	0.095501	8	550	263	52157	Cluster-14922.55768,Cluster-14922.56997,Cluster-14922.76329,Cluster-14922.90096,Cluster-14922.60054,Cluster-14922.76328,Cluster-14922.57421,Cluster-14922.65460
GO:0015986	ATP synthesis coupled proton transport	biological_process	0.0052132	0.095501	8	550	263	52157	Cluster-14922.76328,Cluster-14922.60054,Cluster-14922.65460,Cluster-14922.57421,Cluster-14922.56997,Cluster-14922.55768,Cluster-14922.90096,Cluster-14922.76329
GO:0006260	DNA replication	biological_process	0.0054236	0.099057	29	550	1294	52157	Cluster-14922.82630,Cluster-14922.22796,Cluster-14922.76875,Cluster-14922.94258,Cluster-14922.23569,Cluster-14922.73714,Cluster-14922.64427,Cluster-14922.25886,Cluster-1298.0,Cluster-14922.94257,Cluster-14922.73712,Cluster-14922.73715,Cluster-14922.61315,Cluster-14922.94132,Cluster-14922.43726,Cluster-14922.34586,Cluster-14922.7407,Cluster-14922.105563,Cluster-14922.73713,Cluster-14922.71337,Clus…
GO:0019199	transmembrane receptor protein kinase activity	molecular_function	0.0055243	0.10047	3	550	27	52157	Cluster-14922.40440,Cluster-14922.66705,Cluster-14922.66706
GO:0044427	chromosomal part	cellular_component	0.0055338	0.10047	30	550	1264	52157	Cluster-14922.26109,Cluster-14922.29147,Cluster-14922.64427,Cluster-14922.94257,Cluster-14922.85634,Cluster-6222.1,Cluster-14922.61315,Cluster-14922.27828,Cluster-6222.2,Cluster-14922.85636,Cluster-14922.26115,Cluster-14922.43093,Cluster-14922.82630,Cluster-14922.22796,Cluster-14922.78085,Cluster-14922.94258,Cluster-14922.23569,Cluster-14922.26107,Cluster-14922.76875,Cluster-14922.44221,Cluster-1…
GO:0001510	RNA methylation	biological_process	0.0056908	0.10093	8	550	199	52157	Cluster-14922.44141,Cluster-14922.44142,Cluster-14922.31828,Cluster-14922.44144,Cluster-14922.56884,Cluster-14922.45163,Cluster-14922.67759,Cluster-14922.64379
GO:0005788	endoplasmic reticulum lumen	cellular_component	0.0060248	0.10093	2	550	7	52157	Cluster-14922.74919,Cluster-14922.36633
GO:0005737	cytoplasm	cellular_component	0.0061374	0.10093	95	550	6773	52157	Cluster-14922.60054,Cluster-14922.50584,Cluster-14922.76142,Cluster-6222.2,Cluster-14922.72701,Cluster-14922.85059,Cluster-14922.51707,Cluster-14922.22107,Cluster-14922.28676,Cluster-14922.65024,Cluster-14922.56997,Cluster-14922.43533,Cluster-14922.65449,Cluster-14922.84370,Cluster-14922.76329,Cluster-14922.59355,Cluster-14922.29570,Cluster-14922.82956,Cluster-14922.61276,Cluster-14922.47881,Clus…
GO:0008152	metabolic process	biological_process	0.0061592	0.10093	367	550	29761	52157	Cluster-14922.65022,Cluster-14922.2110,Cluster-14922.14005,Cluster-14922.82822,Cluster-14922.12548,Cluster-14922.29863,Cluster-14922.59778,Cluster-14922.50026,Cluster-14922.25760,Cluster-14922.73714,Cluster-14922.90096,Cluster-14922.31418,Cluster-14922.47516,Cluster-14922.41646,Cluster-14922.35646,Cluster-14922.8549,Cluster-14922.75686,Cluster-14922.88217,Cluster-14922.47059,Cluster-14922.101458,…
GO:0000079	regulation of cyclin-dependent protein serine/threonine kinase activity	biological_process	0.0061831	0.10093	2	550	19	52157	Cluster-14922.28474,Cluster-14922.28472
GO:0071900	regulation of protein serine/threonine kinase activity	biological_process	0.0061831	0.10093	2	550	19	52157	Cluster-14922.28474,Cluster-14922.28472
GO:1904029	regulation of cyclin-dependent protein kinase activity	biological_process	0.0061831	0.10093	2	550	19	52157	Cluster-14922.28474,Cluster-14922.28472
GO:0007094	mitotic spindle assembly checkpoint	biological_process	0.0061897	0.10093	3	550	33	52157	Cluster-14922.29038,Cluster-14922.78299,Cluster-14922.51769
GO:0009895	negative regulation of catabolic process	biological_process	0.0061897	0.10093	3	550	33	52157	Cluster-14922.51769,Cluster-14922.78299,Cluster-14922.29038
GO:0031330	negative regulation of cellular catabolic process	biological_process	0.0061897	0.10093	3	550	33	52157	Cluster-14922.51769,Cluster-14922.78299,Cluster-14922.29038
GO:0031396	regulation of protein ubiquitination	biological_process	0.0061897	0.10093	3	550	33	52157	Cluster-14922.29038,Cluster-14922.51769,Cluster-14922.78299
GO:0031397	negative regulation of protein ubiquitination	biological_process	0.0061897	0.10093	3	550	33	52157	Cluster-14922.78299,Cluster-14922.51769,Cluster-14922.29038
GO:0031577	spindle checkpoint	biological_process	0.0061897	0.10093	3	550	33	52157	Cluster-14922.51769,Cluster-14922.78299,Cluster-14922.29038
GO:0032435	negative regulation of proteasomal ubiquitin-dependent protein catabolic process	biological_process	0.0061897	0.10093	3	550	33	52157	Cluster-14922.29038,Cluster-14922.51769,Cluster-14922.78299
GO:0033046	negative regulation of sister chromatid segregation	biological_process	0.0061897	0.10093	3	550	33	52157	Cluster-14922.29038,Cluster-14922.51769,Cluster-14922.78299
GO:0033048	negative regulation of mitotic sister chromatid segregation	biological_process	0.0061897	0.10093	3	550	33	52157	Cluster-14922.51769,Cluster-14922.78299,Cluster-14922.29038
GO:0042177	negative regulation of protein catabolic process	biological_process	0.0061897	0.10093	3	550	33	52157	Cluster-14922.51769,Cluster-14922.78299,Cluster-14922.29038
GO:0045839	negative regulation of mitotic nuclear division	biological_process	0.0061897	0.10093	3	550	33	52157	Cluster-14922.29038,Cluster-14922.51769,Cluster-14922.78299
GO:0045841	negative regulation of mitotic metaphase/anaphase transition	biological_process	0.0061897	0.10093	3	550	33	52157	Cluster-14922.78299,Cluster-14922.51769,Cluster-14922.29038
GO:0051340	regulation of ligase activity	biological_process	0.0061897	0.10093	3	550	33	52157	Cluster-14922.29038,Cluster-14922.51769,Cluster-14922.78299
GO:0051352	negative regulation of ligase activity	biological_process	0.0061897	0.10093	3	550	33	52157	Cluster-14922.29038,Cluster-14922.51769,Cluster-14922.78299
GO:0051436	negative regulation of ubiquitin-protein ligase activity involved in mitotic cell cycle	biological_process	0.0061897	0.10093	3	550	33	52157	Cluster-14922.29038,Cluster-14922.78299,Cluster-14922.51769
GO:0051438	regulation of ubiquitin-protein transferase activity	biological_process	0.0061897	0.10093	3	550	33	52157	Cluster-14922.78299,Cluster-14922.51769,Cluster-14922.29038
GO:0051439	regulation of ubiquitin-protein ligase activity involved in mitotic cell cycle	biological_process	0.0061897	0.10093	3	550	33	52157	Cluster-14922.51769,Cluster-14922.78299,Cluster-14922.29038
GO:0051444	negative regulation of ubiquitin-protein transferase activity	biological_process	0.0061897	0.10093	3	550	33	52157	Cluster-14922.78299,Cluster-14922.51769,Cluster-14922.29038
GO:0051985	negative regulation of chromosome segregation	biological_process	0.0061897	0.10093	3	550	33	52157	Cluster-14922.29038,Cluster-14922.51769,Cluster-14922.78299
GO:0071173	spindle assembly checkpoint	biological_process	0.0061897	0.10093	3	550	33	52157	Cluster-14922.29038,Cluster-14922.51769,Cluster-14922.78299
GO:0071174	mitotic spindle checkpoint	biological_process	0.0061897	0.10093	3	550	33	52157	Cluster-14922.29038,Cluster-14922.78299,Cluster-14922.51769
GO:1901799	negative regulation of proteasomal protein catabolic process	biological_process	0.0061897	0.10093	3	550	33	52157	Cluster-14922.51769,Cluster-14922.78299,Cluster-14922.29038
GO:1902100	negative regulation of metaphase/anaphase transition of cell cycle	biological_process	0.0061897	0.10093	3	550	33	52157	Cluster-14922.78299,Cluster-14922.51769,Cluster-14922.29038
GO:1903051	negative regulation of proteolysis involved in cellular protein catabolic process	biological_process	0.0061897	0.10093	3	550	33	52157	Cluster-14922.29038,Cluster-14922.78299,Cluster-14922.51769
GO:1903320	regulation of protein modification by small protein conjugation or removal	biological_process	0.0061897	0.10093	3	550	33	52157	Cluster-14922.51769,Cluster-14922.78299,Cluster-14922.29038
GO:1903321	negative regulation of protein modification by small protein conjugation or removal	biological_process	0.0061897	0.10093	3	550	33	52157	Cluster-14922.51769,Cluster-14922.78299,Cluster-14922.29038
GO:1903363	negative regulation of cellular protein catabolic process	biological_process	0.0061897	0.10093	3	550	33	52157	Cluster-14922.78299,Cluster-14922.51769,Cluster-14922.29038
GO:1904666	regulation of ubiquitin protein ligase activity	biological_process	0.0061897	0.10093	3	550	33	52157	Cluster-14922.51769,Cluster-14922.78299,Cluster-14922.29038
GO:1904667	negative regulation of ubiquitin protein ligase activity	biological_process	0.0061897	0.10093	3	550	33	52157	Cluster-14922.51769,Cluster-14922.78299,Cluster-14922.29038
GO:2000816	negative regulation of mitotic sister chromatid separation	biological_process	0.0061897	0.10093	3	550	33	52157	Cluster-14922.29038,Cluster-14922.51769,Cluster-14922.78299
GO:2001251	negative regulation of chromosome organization	biological_process	0.0061897	0.10093	3	550	33	52157	Cluster-14922.29038,Cluster-14922.78299,Cluster-14922.51769
GO:0005794	Golgi apparatus	cellular_component	0.0062147	0.10106	11	550	297	52157	Cluster-14922.81013,Cluster-14922.32092,Cluster-14922.81486,Cluster-14922.31418,Cluster-14922.65449,Cluster-14922.43533,Cluster-14922.48544,Cluster-14922.70299,Cluster-14922.51135,Cluster-14922.53858,Cluster-14922.64427
GO:0006302	double-strand break repair	biological_process	0.006292	0.10205	5	550	74	52157	Cluster-14922.20224,Cluster-14922.107042,Cluster-14922.59778,Cluster-14922.82956,Cluster-14922.23718
GO:0055082	cellular chemical homeostasis	biological_process	0.0063633	0.10278	6	550	105	52157	Cluster-14922.80284,Cluster-14922.89619,Cluster-14922.36633,Cluster-14922.74919,Cluster-14922.100261,Cluster-14922.74918
GO:0051784	negative regulation of nuclear division	biological_process	0.0063712	0.10278	3	550	34	52157	Cluster-14922.29038,Cluster-14922.51769,Cluster-14922.78299
GO:0051348	negative regulation of transferase activity	biological_process	0.0066285	0.10665	3	550	36	52157	Cluster-14922.78299,Cluster-14922.51769,Cluster-14922.29038
GO:0008378	galactosyltransferase activity	molecular_function	0.0070177	0.11262	4	550	84	52157	Cluster-14922.81486,Cluster-14922.48544,Cluster-14922.76062,Cluster-14922.38825
GO:0042803	protein homodimerization activity	molecular_function	0.0072725	0.1164	8	550	236	52157	Cluster-14922.65418,Cluster-14922.51769,Cluster-14922.78299,Cluster-14922.52049,Cluster-14922.55985,Cluster-14922.29038,Cluster-14922.55986,Cluster-14922.51429
GO:0031400	negative regulation of protein modification process	biological_process	0.0075301	0.11993	3	550	39	52157	Cluster-14922.51769,Cluster-14922.78299,Cluster-14922.29038
GO:0051705	multi-organism behavior	biological_process	0.0075325	0.11993	3	550	36	52157	Cluster-14922.15385,Cluster-14922.67594,Cluster-14922.55986
GO:2001070	starch binding	molecular_function	0.0077643	0.12273	5	550	64	52157	Cluster-14922.65848,Cluster-14922.71227,Cluster-14922.82209,Cluster-14922.84370,Cluster-14922.59574
GO:0006417	regulation of translation	biological_process	0.0077737	0.12273	16	550	511	52157	Cluster-14922.76686,Cluster-14922.20224,Cluster-6206.0,Cluster-14922.76685,Cluster-14922.33880,Cluster-14922.23719,Cluster-14922.101265,Cluster-14922.43359,Cluster-14922.76142,Cluster-14922.59778,Cluster-14922.53662,Cluster-14922.29571,Cluster-14922.94952,Cluster-14922.107042,Cluster-14922.29570,Cluster-14922.23718
GO:0034248	regulation of cellular amide metabolic process	biological_process	0.0077737	0.12273	16	550	511	52157	Cluster-14922.20224,Cluster-14922.76686,Cluster-6206.0,Cluster-14922.33880,Cluster-14922.76685,Cluster-14922.23719,Cluster-14922.76142,Cluster-14922.101265,Cluster-14922.43359,Cluster-14922.53662,Cluster-14922.59778,Cluster-14922.29571,Cluster-14922.29570,Cluster-14922.23718,Cluster-14922.94952,Cluster-14922.107042
GO:1901988	negative regulation of cell cycle phase transition	biological_process	0.0078091	0.12273	3	550	38	52157	Cluster-14922.29038,Cluster-14922.78299,Cluster-14922.51769
GO:1901991	negative regulation of mitotic cell cycle phase transition	biological_process	0.0078091	0.12273	3	550	38	52157	Cluster-14922.78299,Cluster-14922.51769,Cluster-14922.29038
GO:0008537	proteasome activator complex	cellular_component	0.0082127	0.12874	2	550	13	52157	Cluster-14922.36992,Cluster-14922.60179
GO:0009741	response to brassinosteroid	biological_process	0.0084908	0.13275	1	550	2	52157	Cluster-14922.57333
GO:0048583	regulation of response to stimulus	biological_process	0.0085209	0.13288	10	550	344	52157	Cluster-14922.74918,Cluster-14922.74919,Cluster-14922.61315,Cluster-14922.34586,Cluster-14922.100261,Cluster-14922.36633,Cluster-14922.89619,Cluster-14922.76875,Cluster-14922.80284,Cluster-14922.71337
GO:0005885	Arp2/3 protein complex	cellular_component	0.0086153	0.13401	4	550	45	52157	Cluster-14922.66705,Cluster-14922.66706,Cluster-14922.40440,Cluster-14922.66708
GO:0022624	proteasome accessory complex	cellular_component	0.0086434	0.13411	2	550	14	52157	Cluster-14922.36992,Cluster-14922.60179
GO:0008173	RNA methyltransferase activity	molecular_function	0.0086906	0.1342	8	550	231	52157	Cluster-14922.58651,Cluster-14922.44142,Cluster-14922.44141,Cluster-14922.44144,Cluster-14922.73715,Cluster-14922.94132,Cluster-14922.73714,Cluster-14922.73713
GO:0009893	positive regulation of metabolic process	biological_process	0.0086934	0.1342	11	550	384	52157	Cluster-14922.74918,Cluster-14922.51769,Cluster-14922.74919,Cluster-14922.101265,Cluster-14922.78299,Cluster-14922.100261,Cluster-14922.89619,Cluster-14922.36633,Cluster-14922.29038,Cluster-14922.80284,Cluster-14922.60875
GO:0061630	ubiquitin protein ligase activity	molecular_function	0.0089762	0.13786	6	550	146	52157	Cluster-14922.61999,Cluster-14922.56073,Cluster-14922.26109,Cluster-14922.59464,Cluster-14922.26115,Cluster-14922.26110
GO:0061659	ubiquitin-like protein ligase activity	molecular_function	0.0089762	0.13786	6	550	146	52157	Cluster-14922.61999,Cluster-14922.56073,Cluster-14922.26109,Cluster-14922.59464,Cluster-14922.26115,Cluster-14922.26110
GO:0003777	microtubule motor activity	molecular_function	0.00902	0.13802	10	550	198	52157	Cluster-14922.84290,Cluster-14922.3316,Cluster-14922.45019,Cluster-14922.97407,Cluster-14922.45015,Cluster-14922.47515,Cluster-14922.47516,Cluster-14922.29858,Cluster-14922.45014,Cluster-14922.38563
GO:0004519	endonuclease activity	molecular_function	0.0090318	0.13802	13	550	492	52157	Cluster-14922.63359,Cluster-14922.68084,Cluster-14922.22796,Cluster-14922.82630,Cluster-14922.10100,Cluster-14922.94258,Cluster-14922.23569,Cluster-14922.49482,Cluster-14922.94257,Cluster-14922.44221,Cluster-14922.50584,Cluster-14922.29354,Cluster-14922.53281
GO:0070652	HAUS complex	cellular_component	0.0091895	0.14008	3	550	22	52157	Cluster-14922.78385,Cluster-14922.58561,Cluster-14922.85590
GO:0010948	negative regulation of cell cycle process	biological_process	0.0092943	0.14132	3	550	43	52157	Cluster-14922.29038,Cluster-14922.51769,Cluster-14922.78299
GO:0009119	ribonucleoside metabolic process	biological_process	0.00942	0.14287	23	550	1320	52157	Cluster-14922.32866,Cluster-14922.62100,Cluster-14922.55768,Cluster-12456.0,Cluster-14922.28313,Cluster-14922.85065,Cluster-14922.84021,Cluster-14922.44142,Cluster-14922.26921,Cluster-14922.57421,Cluster-14922.65460,Cluster-14922.53074,Cluster-14922.56997,Cluster-14922.76329,Cluster-14922.90096,Cluster-14922.67601,Cluster-14922.44144,Cluster-14922.60054,Cluster-14922.75001,Cluster-14576.0,Cluster…
GO:0030286	dynein complex	cellular_component	0.0095785	0.14492	7	550	181	52157	Cluster-14922.78299,Cluster-14922.51769,Cluster-14922.65418,Cluster-14922.51429,Cluster-14922.55986,Cluster-14922.29038,Cluster-14922.55985
GO:0051090	regulation of sequence-specific DNA binding transcription factor activity	biological_process	0.0097051	0.14619	3	550	24	52157	Cluster-14922.56040,Cluster-14922.76385,Cluster-14922.40087
GO:0071973	bacterial-type flagellum-dependent cell motility	biological_process	0.0097106	0.14619	4	550	58	52157	Cluster-14922.43533,Cluster-14922.31418,Cluster-14922.51135,Cluster-14922.81013
GO:0030838	positive regulation of actin filament polymerization	biological_process	0.010134	0.15073	4	550	49	52157	Cluster-14922.66708,Cluster-14922.40440,Cluster-14922.66706,Cluster-14922.66705
GO:0034314	Arp2/3 complex-mediated actin nucleation	biological_process	0.010134	0.15073	4	550	49	52157	Cluster-14922.66705,Cluster-14922.66706,Cluster-14922.40440,Cluster-14922.66708
GO:0045010	actin nucleation	biological_process	0.010134	0.15073	4	550	49	52157	Cluster-14922.40440,Cluster-14922.66706,Cluster-14922.66705,Cluster-14922.66708
GO:0006518	peptide metabolic process	biological_process	0.01015	0.15073	36	550	2327	52157	Cluster-14922.65848,Cluster-8614.1,Cluster-4876.0,Cluster-14922.107042,Cluster-14922.32092,Cluster-14922.23718,Cluster-14922.22108,Cluster-14922.43359,Cluster-14922.101265,Cluster-14922.59778,Cluster-14922.43726,Cluster-14922.59574,Cluster-14922.53662,Cluster-14922.51851,Cluster-14922.103087,Cluster-14922.82672,Cluster-14922.20224,Cluster-14922.22109,Cluster-14922.22111,Cluster-14922.56431,Cluste…
GO:0000413	protein peptidyl-prolyl isomerization	biological_process	0.010161	0.15073	4	550	102	52157	Cluster-14922.1114,Cluster-14922.1113,Cluster-14392.0,Cluster-3099.0
GO:0003755	peptidyl-prolyl cis-trans isomerase activity	molecular_function	0.010161	0.15073	4	550	102	52157	Cluster-14922.1114,Cluster-14392.0,Cluster-3099.0,Cluster-14922.1113
GO:0031967	organelle envelope	cellular_component	0.010265	0.1519	19	550	937	52157	Cluster-14922.43339,Cluster-14922.57421,Cluster-14922.28675,Cluster-14922.65460,Cluster-14922.53760,Cluster-14922.28984,Cluster-14922.28678,Cluster-14922.91018,Cluster-14922.28677,Cluster-14922.50982,Cluster-14922.85059,Cluster-14922.60054,Cluster-14922.76328,Cluster-14922.28679,Cluster-14922.76329,Cluster-14922.90096,Cluster-14922.59355,Cluster-14922.56997,Cluster-14922.28676
GO:0045861	negative regulation of proteolysis	biological_process	0.010355	0.15286	3	550	44	52157	Cluster-14922.51769,Cluster-14922.78299,Cluster-14922.29038
GO:0007165	signal transduction	biological_process	0.010442	0.15377	59	550	3570	52157	Cluster-14922.53758,Cluster-14922.66341,Cluster-14922.58549,Cluster-14922.85590,Cluster-14922.49205,Cluster-14922.47444,Cluster-14922.55065,Cluster-14922.76875,Cluster-14922.1113,Cluster-14922.39878,Cluster-14922.85065,Cluster-14922.74918,Cluster-14922.84021,Cluster-14922.47881,Cluster-14922.58432,Cluster-14922.102752,Cluster-14922.100153,Cluster-14922.26921,Cluster-14922.63359,Cluster-14922.5952…
GO:0018208	peptidyl-proline modification	biological_process	0.010516	0.15427	4	550	104	52157	Cluster-14922.1114,Cluster-3099.0,Cluster-14392.0,Cluster-14922.1113
GO:0044700	single organism signaling	biological_process	0.010527	0.15427	59	550	3574	52157	Cluster-14922.39878,Cluster-14922.1113,Cluster-14922.76875,Cluster-14922.55065,Cluster-14922.47444,Cluster-14922.49205,Cluster-14922.85590,Cluster-14922.58549,Cluster-14922.53758,Cluster-14922.66341,Cluster-14922.71337,Cluster-14922.39879,Cluster-14922.80284,Cluster-14922.100261,Cluster-14922.55768,Cluster-14922.76417,Cluster-14922.32866,Cluster-14922.91018,Cluster-14922.79265,Cluster-14922.59520…
GO:0048584	positive regulation of response to stimulus	biological_process	0.010589	0.15449	6	550	139	52157	Cluster-14922.74918,Cluster-14922.74919,Cluster-14922.100261,Cluster-14922.36633,Cluster-14922.89619,Cluster-14922.80284
GO:0043933	macromolecular complex subunit organization	biological_process	0.010592	0.15449	27	550	1406	52157	Cluster-14922.32949,Cluster-14922.83814,Cluster-14922.58549,Cluster-14922.85590,Cluster-14922.61315,Cluster-14922.101265,Cluster-14922.83812,Cluster-14922.76142,Cluster-14922.58561,Cluster-14922.64427,Cluster-14922.61825,Cluster-14922.66706,Cluster-14922.76875,Cluster-14922.66708,Cluster-14922.29472,Cluster-14922.53858,Cluster-14922.40440,Cluster-14922.32948,Cluster-14922.66705,Cluster-14922.7029…
GO:0007093	mitotic cell cycle checkpoint	biological_process	0.010743	0.15632	3	550	39	52157	Cluster-14922.78299,Cluster-14922.51769,Cluster-14922.29038
GO:0004523	RNA-DNA hybrid ribonuclease activity	molecular_function	0.010841	0.15736	5	550	91	52157	Cluster-14922.49482,Cluster-14922.68084,Cluster-14922.63359,Cluster-14922.10100,Cluster-14922.50584
GO:0044283	small molecule biosynthetic process	biological_process	0.010881	0.15746	34	550	1889	52157	Cluster-14922.91547,Cluster-14922.56997,Cluster-14922.50750,Cluster-14922.82630,Cluster-14922.42616,Cluster-14922.72976,Cluster-14922.67601,Cluster-14922.23569,Cluster-14922.76329,Cluster-14922.60054,Cluster-14922.82632,Cluster-14922.32866,Cluster-14922.99553,Cluster-14922.79335,Cluster-14922.84021,Cluster-14922.85065,Cluster-14922.7706,Cluster-14922.65460,Cluster-14922.26921,Cluster-14922.53074,…
GO:0016717	oxidoreductase activity, acting on paired donors, with oxidation of a pair of donors resulting in the reduction of molecular oxygen to two molecules of water	molecular_function	0.010899	0.15746	3	550	47	52157	Cluster-14922.8549,Cluster-14922.91677,Cluster-14922.91675
GO:0023052	signaling	biological_process	0.010978	0.15822	59	550	3585	52157	Cluster-14922.61315,Cluster-14922.43726,Cluster-14922.66506,Cluster-14922.25886,Cluster-14922.74919,Cluster-14922.43063,Cluster-14922.73712,Cluster-14922.66706,Cluster-14922.74959,Cluster-14922.84670,Cluster-14922.61825,Cluster-14922.47221,Cluster-14922.86555,Cluster-14922.85483,Cluster-14922.85549,Cluster-14922.36633,Cluster-14922.66705,Cluster-14922.40440,Cluster-14922.61032,Cluster-14922.66508…
GO:1901681	sulfur compound binding	molecular_function	0.011009	0.1583	6	550	151	52157	Cluster-14922.28677,Cluster-14922.28675,Cluster-14922.85059,Cluster-14922.28678,Cluster-14922.28679,Cluster-14922.28676
GO:0097367	carbohydrate derivative binding	molecular_function	0.011192	0.16055	131	550	7549	52157	Cluster-14922.77903,Cluster-14922.47515,Cluster-14922.88400,Cluster-14922.43063,Cluster-14922.79336,Cluster-14922.74919,Cluster-14922.89619,Cluster-14922.63408,Cluster-14922.77879,Cluster-14922.66508,Cluster-14922.53758,Cluster-14922.65418,Cluster-14922.53757,Cluster-14922.32866,Cluster-14922.50347,Cluster-14922.62563,Cluster-14922.56040,Cluster-14922.71337,Cluster-14922.105563,Cluster-14922.6024…
GO:0034061	DNA polymerase activity	molecular_function	0.011351	0.16104	11	550	317	52157	Cluster-14922.73714,Cluster-14922.20665,Cluster-14922.73713,Cluster-14922.47881,Cluster-14922.58651,Cluster-14922.25886,Cluster-14922.73712,Cluster-14922.94132,Cluster-14922.73715,Cluster-14922.61032,Cluster-14922.43726
GO:0030545	receptor regulator activity	molecular_function	0.011359	0.16104	2	550	11	52157	Cluster-14922.73712,Cluster-14922.25886
GO:0030547	receptor inhibitor activity	molecular_function	0.011359	0.16104	2	550	11	52157	Cluster-14922.73712,Cluster-14922.25886
GO:0030548	acetylcholine receptor regulator activity	molecular_function	0.011359	0.16104	2	550	11	52157	Cluster-14922.73712,Cluster-14922.25886
GO:0030550	acetylcholine receptor inhibitor activity	molecular_function	0.011359	0.16104	2	550	11	52157	Cluster-14922.25886,Cluster-14922.73712
GO:0016859	cis-trans isomerase activity	molecular_function	0.011587	0.16389	4	550	103	52157	Cluster-14922.1113,Cluster-14392.0,Cluster-3099.0,Cluster-14922.1114
GO:0006511	ubiquitin-dependent protein catabolic process	biological_process	0.011922	0.16802	9	550	310	52157	Cluster-14922.78299,Cluster-14922.22109,Cluster-14922.22111,Cluster-14922.51769,Cluster-14922.22107,Cluster-14922.82672,Cluster-14922.22108,Cluster-14922.29038,Cluster-14922.87915
GO:0019941	modification-dependent protein catabolic process	biological_process	0.011962	0.16802	9	550	311	52157	Cluster-14922.22107,Cluster-14922.22108,Cluster-14922.29038,Cluster-14922.87915,Cluster-14922.82672,Cluster-14922.22111,Cluster-14922.51769,Cluster-14922.22109,Cluster-14922.78299
GO:0043632	modification-dependent macromolecule catabolic process	biological_process	0.011962	0.16802	9	550	311	52157	Cluster-14922.78299,Cluster-14922.22109,Cluster-14922.22111,Cluster-14922.51769,Cluster-14922.82672,Cluster-14922.22108,Cluster-14922.29038,Cluster-14922.87915,Cluster-14922.22107
GO:0006754	ATP biosynthetic process	biological_process	0.012283	0.17214	8	550	289	52157	Cluster-14922.55768,Cluster-14922.56997,Cluster-14922.90096,Cluster-14922.76329,Cluster-14922.60054,Cluster-14922.76328,Cluster-14922.65460,Cluster-14922.57421
GO:0044267	cellular protein metabolic process	biological_process	0.012453	0.17411	117	550	7969	52157	Cluster-14922.100261,Cluster-14922.101458,Cluster-14922.55790,Cluster-14922.23719,Cluster-14922.58432,Cluster-5687.0,Cluster-14922.88217,Cluster-14922.47881,Cluster-14922.75311,Cluster-14922.44142,Cluster-14922.51769,Cluster-14922.73134,Cluster-14922.8373,Cluster-14922.48776,Cluster-14922.22107,Cluster-14922.55065,Cluster-14922.55001,Cluster-14922.10642,Cluster-14922.72455,Cluster-14922.29570,Clu…
GO:0016972	thiol oxidase activity	molecular_function	0.012901	0.17997	4	550	63	52157	Cluster-14922.40743,Cluster-14922.41646,Cluster-14922.100414,Cluster-14922.88400
GO:0045930	negative regulation of mitotic cell cycle	biological_process	0.012947	0.18019	3	550	44	52157	Cluster-14922.78299,Cluster-14922.51769,Cluster-14922.29038
GO:0005694	chromosome	cellular_component	0.013029	0.18061	31	550	1390	52157	Cluster-14922.78085,Cluster-14922.26107,Cluster-14922.94258,Cluster-14922.23569,Cluster-14922.76875,Cluster-14922.43093,Cluster-14922.22796,Cluster-14922.82630,Cluster-14922.26115,Cluster-14922.85636,Cluster-6222.2,Cluster-14922.85634,Cluster-6222.1,Cluster-14922.61315,Cluster-14922.27828,Cluster-14922.26109,Cluster-14922.29147,Cluster-14922.94257,Cluster-14922.64427,Cluster-14922.71337,Cluster-1…
GO:0042254	ribosome biogenesis	biological_process	0.013036	0.18061	24	550	1650	52157	Cluster-14922.44144,Cluster-14922.50584,Cluster-14922.44141,Cluster-14922.59778,Cluster-14922.67759,Cluster-14922.56884,Cluster-8614.1,Cluster-14922.64379,Cluster-14922.65848,Cluster-14922.68084,Cluster-14922.65024,Cluster-4876.0,Cluster-14922.107042,Cluster-14922.32092,Cluster-14922.23718,Cluster-14922.20224,Cluster-14922.31828,Cluster-14922.44142,Cluster-14922.75311,Cluster-14922.73134,Cluster-…
GO:0016670	oxidoreductase activity, acting on a sulfur group of donors, oxygen as acceptor	molecular_function	0.013436	0.18487	4	550	65	52157	Cluster-14922.88400,Cluster-14922.40743,Cluster-14922.41646,Cluster-14922.100414
GO:0009142	nucleoside triphosphate biosynthetic process	biological_process	0.013496	0.18487	8	550	300	52157	Cluster-14922.76329,Cluster-14922.90096,Cluster-14922.55768,Cluster-14922.56997,Cluster-14922.57421,Cluster-14922.65460,Cluster-14922.60054,Cluster-14922.76328
GO:0009145	purine nucleoside triphosphate biosynthetic process	biological_process	0.013496	0.18487	8	550	300	52157	Cluster-14922.56997,Cluster-14922.55768,Cluster-14922.76329,Cluster-14922.90096,Cluster-14922.76328,Cluster-14922.60054,Cluster-14922.57421,Cluster-14922.65460
GO:0009201	ribonucleoside triphosphate biosynthetic process	biological_process	0.013496	0.18487	8	550	300	52157	Cluster-14922.56997,Cluster-14922.55768,Cluster-14922.76329,Cluster-14922.90096,Cluster-14922.76328,Cluster-14922.60054,Cluster-14922.57421,Cluster-14922.65460
GO:0009206	purine ribonucleoside triphosphate biosynthetic process	biological_process	0.013496	0.18487	8	550	300	52157	Cluster-14922.57421,Cluster-14922.65460,Cluster-14922.60054,Cluster-14922.76328,Cluster-14922.76329,Cluster-14922.90096,Cluster-14922.55768,Cluster-14922.56997
GO:0000746	conjugation	biological_process	0.013615	0.18609	4	550	74	52157	Cluster-6222.4,Cluster-6222.2,Cluster-14922.103570,Cluster-6222.1
GO:0044003	modification by symbiont of host morphology or physiology	biological_process	0.013708	0.18693	8	550	247	52157	Cluster-14922.82631,Cluster-14922.23569,Cluster-14922.22796,Cluster-14922.82630,Cluster-14922.61999,Cluster-14922.82632,Cluster-14922.29354,Cluster-14922.44221
GO:0010604	positive regulation of macromolecule metabolic process	biological_process	0.014425	0.19627	8	550	238	52157	Cluster-14922.74918,Cluster-14922.101265,Cluster-14922.74919,Cluster-14922.89619,Cluster-14922.36633,Cluster-14922.100261,Cluster-14922.80284,Cluster-14922.60875
GO:0015630	microtubule cytoskeleton	cellular_component	0.014493	0.19676	20	550	782	52157	Cluster-14922.45014,Cluster-14922.47516,Cluster-14922.51429,Cluster-14922.47515,Cluster-14922.55986,Cluster-14922.55985,Cluster-14922.29038,Cluster-14922.97407,Cluster-14922.58561,Cluster-14922.65418,Cluster-14922.84290,Cluster-14922.3316,Cluster-14922.85590,Cluster-14922.45019,Cluster-14922.29858,Cluster-14922.38563,Cluster-14922.78385,Cluster-14922.45015,Cluster-14922.78299,Cluster-14922.51769
GO:0042278	purine nucleoside metabolic process	biological_process	0.014626	0.19737	22	550	1292	52157	Cluster-14922.44142,Cluster-14922.84021,Cluster-14922.28313,Cluster-14922.85065,Cluster-14922.65460,Cluster-14922.57421,Cluster-14922.26921,Cluster-14922.32866,Cluster-14922.62100,Cluster-14922.55768,Cluster-12456.0,Cluster-14922.44141,Cluster-14576.0,Cluster-14922.76328,Cluster-14922.75001,Cluster-14922.60054,Cluster-14922.44144,Cluster-14922.56997,Cluster-14922.53074,Cluster-14922.67601,Cluster…
GO:0046128	purine ribonucleoside metabolic process	biological_process	0.014626	0.19737	22	550	1292	52157	Cluster-14922.75001,Cluster-14576.0,Cluster-14922.44141,Cluster-14922.76328,Cluster-14922.44144,Cluster-14922.60054,Cluster-14922.67601,Cluster-14922.76329,Cluster-14922.90096,Cluster-14922.53074,Cluster-14922.56997,Cluster-14922.57421,Cluster-14922.65460,Cluster-14922.26921,Cluster-14922.85065,Cluster-14922.28313,Cluster-14922.84021,Cluster-14922.44142,Cluster-12456.0,Cluster-14922.32866,Cluster…
GO:0051817	modification of morphology or physiology of other organism involved in symbiotic interaction	biological_process	0.014636	0.19737	8	550	249	52157	Cluster-14922.82630,Cluster-14922.22796,Cluster-14922.82631,Cluster-14922.23569,Cluster-14922.29354,Cluster-14922.44221,Cluster-14922.61999,Cluster-14922.82632
GO:0001076	transcription factor activity, RNA polymerase II transcription factor binding	molecular_function	0.014733	0.1978	7	550	222	52157	Cluster-14922.47444,Cluster-14922.62563,Cluster-14922.8372,Cluster-14922.8373,Cluster-14922.7639,Cluster-14922.57359,Cluster-14922.74959
GO:0001104	RNA polymerase II transcription cofactor activity	molecular_function	0.014733	0.1978	7	550	222	52157	Cluster-14922.7639,Cluster-14922.8373,Cluster-14922.57359,Cluster-14922.74959,Cluster-14922.62563,Cluster-14922.8372,Cluster-14922.47444
GO:0006914	autophagy	biological_process	0.014828	0.19864	10	550	413	52157	Cluster-14922.70299,Cluster-14922.53858,Cluster-15430.0,Cluster-14922.51769,Cluster-14922.64427,Cluster-14922.78299,Cluster-14922.29038,Cluster-14922.55986,Cluster-14922.51429,Cluster-14922.78385
GO:0043603	cellular amide metabolic process	biological_process	0.014966	0.19937	44	550	2851	52157	Cluster-14922.61032,Cluster-14922.56431,Cluster-14922.22109,Cluster-14922.20224,Cluster-14922.22111,Cluster-14922.82672,Cluster-14922.103087,Cluster-14922.51851,Cluster-14922.62100,Cluster-14922.59574,Cluster-14922.59778,Cluster-14922.43726,Cluster-14922.53662,Cluster-14922.101265,Cluster-14922.43359,Cluster-14922.107042,Cluster-14922.22108,Cluster-14922.23718,Cluster-14922.32092,Cluster-4876.0,C…
GO:0017119	Golgi transport complex	cellular_component	0.014977	0.19937	4	550	58	52157	Cluster-14922.31418,Cluster-14922.51135,Cluster-14922.81013,Cluster-14922.43533
GO:0032269	negative regulation of cellular protein metabolic process	biological_process	0.015014	0.19937	3	550	61	52157	Cluster-14922.29038,Cluster-14922.51769,Cluster-14922.78299
GO:0051248	negative regulation of protein metabolic process	biological_process	0.015014	0.19937	3	550	61	52157	Cluster-14922.29038,Cluster-14922.78299,Cluster-14922.51769
GO:0035821	modification of morphology or physiology of other organism	biological_process	0.015563	0.20622	8	550	257	52157	Cluster-14922.61999,Cluster-14922.82632,Cluster-14922.44221,Cluster-14922.29354,Cluster-14922.23569,Cluster-14922.82631,Cluster-14922.82630,Cluster-14922.22796
GO:0019901	protein kinase binding	molecular_function	0.015848	0.20899	3	550	55	52157	Cluster-14922.78299,Cluster-14922.28472,Cluster-14922.28474
GO:0006364	rRNA processing	biological_process	0.015877	0.20899	8	550	273	52157	Cluster-14922.44141,Cluster-14922.44142,Cluster-14922.31828,Cluster-14922.44144,Cluster-14922.56884,Cluster-14922.45163,Cluster-14922.67759,Cluster-14922.64379
GO:0016072	rRNA metabolic process	biological_process	0.015877	0.20899	8	550	273	52157	Cluster-14922.44142,Cluster-14922.44141,Cluster-14922.44144,Cluster-14922.31828,Cluster-14922.56884,Cluster-14922.45163,Cluster-14922.67759,Cluster-14922.64379
GO:0007015	actin filament organization	biological_process	0.01591	0.20899	5	550	105	52157	Cluster-14922.66708,Cluster-14922.29472,Cluster-14922.40440,Cluster-14922.66705,Cluster-14922.66706
GO:0008408	3'-5' exonuclease activity	molecular_function	0.016092	0.21093	7	550	159	52157	Cluster-14922.104015,Cluster-14922.12549,Cluster-14922.40241,Cluster-14922.74784,Cluster-14922.26073,Cluster-14922.12548,Cluster-14922.104013
GO:0009987	cellular process	biological_process	0.016332	0.21358	377	550	30778	52157	Cluster-14922.15385,Cluster-14922.61825,Cluster-14922.77903,Cluster-14922.83811,Cluster-14922.88211,Cluster-14922.74919,Cluster-14922.79336,Cluster-14922.106833,Cluster-14922.64392,Cluster-14922.26109,Cluster-14922.61878,Cluster-14922.44491,Cluster-14922.42996,Cluster-14922.53700,Cluster-14922.61888,Cluster-14922.60166,Cluster-14922.83028,Cluster-14922.45431,Cluster-14922.100271,Cluster-14922.778…
GO:0004871	signal transducer activity	molecular_function	0.016365	0.21358	21	550	901	52157	Cluster-14922.58549,Cluster-14922.85590,Cluster-14922.61315,Cluster-14922.47444,Cluster-14922.1113,Cluster-14922.66706,Cluster-14922.74959,Cluster-14922.76875,Cluster-14922.84021,Cluster-14922.85065,Cluster-14922.26921,Cluster-14922.40440,Cluster-14922.100153,Cluster-14922.66705,Cluster-14922.32866,Cluster-14922.8372,Cluster-14922.62100,Cluster-14922.34586,Cluster-14922.59520,Cluster-14922.63408,…
GO:0022613	ribonucleoprotein complex biogenesis	biological_process	0.017092	0.2226	24	550	1687	52157	Cluster-14922.44142,Cluster-14922.75311,Cluster-14922.20224,Cluster-14922.31828,Cluster-14922.45163,Cluster-14922.73134,Cluster-14922.23719,Cluster-14922.103087,Cluster-14922.51851,Cluster-14922.44141,Cluster-14922.50584,Cluster-14922.44144,Cluster-14922.56884,Cluster-14922.67759,Cluster-14922.59778,Cluster-4876.0,Cluster-14922.65024,Cluster-8614.1,Cluster-14922.65848,Cluster-14922.64379,Cluster-…
GO:0051129	negative regulation of cellular component organization	biological_process	0.01735	0.22548	4	550	93	52157	Cluster-14922.29038,Cluster-14922.78299,Cluster-14922.72025,Cluster-14922.51769
GO:0050790	regulation of catalytic activity	biological_process	0.018252	0.2367	11	550	454	52157	Cluster-14922.51769,Cluster-14922.28472,Cluster-14922.74918,Cluster-14922.78299,Cluster-14922.74919,Cluster-14922.80284,Cluster-14922.29038,Cluster-14922.28474,Cluster-14922.89619,Cluster-14922.36633,Cluster-14922.100261
GO:0005840	ribosome	cellular_component	0.018542	0.23951	23	550	1634	52157	Cluster-14922.73134,Cluster-6206.0,Cluster-14922.20224,Cluster-14922.75311,Cluster-14922.103087,Cluster-14922.51851,Cluster-14922.23719,Cluster-14922.59778,Cluster-14922.53662,Cluster-14922.101265,Cluster-14922.50584,Cluster-14922.43359,Cluster-14922.76142,Cluster-14922.107042,Cluster-14922.29570,Cluster-14922.32092,Cluster-14922.23718,Cluster-14922.29571,Cluster-14922.65024,Cluster-4876.0,Cluste…
GO:0009116	nucleoside metabolic process	biological_process	0.018577	0.23951	23	550	1411	52157	Cluster-12456.0,Cluster-14922.55768,Cluster-14922.32866,Cluster-14922.62100,Cluster-14922.65460,Cluster-14922.57421,Cluster-14922.26921,Cluster-14922.44142,Cluster-14922.84021,Cluster-14922.28313,Cluster-14922.85065,Cluster-14922.67601,Cluster-14922.90096,Cluster-14922.76329,Cluster-14922.56997,Cluster-14922.53074,Cluster-14922.98964,Cluster-14576.0,Cluster-14922.44141,Cluster-14922.76328,Cluster…
GO:0005615	extracellular space	cellular_component	0.018605	0.23951	9	550	316	52157	Cluster-14922.80284,Cluster-14922.61825,Cluster-14922.61888,Cluster-14922.89619,Cluster-14922.36633,Cluster-14922.100261,Cluster-14922.58549,Cluster-14922.74918,Cluster-14922.74919
GO:0031975	envelope	cellular_component	0.018627	0.23951	19	550	987	52157	Cluster-14922.59355,Cluster-14922.90096,Cluster-14922.76329,Cluster-14922.56997,Cluster-14922.28676,Cluster-14922.85059,Cluster-14922.50982,Cluster-14922.28677,Cluster-14922.28679,Cluster-14922.76328,Cluster-14922.60054,Cluster-14922.91018,Cluster-14922.28678,Cluster-14922.28984,Cluster-14922.65460,Cluster-14922.28675,Cluster-14922.57421,Cluster-14922.43339,Cluster-14922.53760
GO:0016592	mediator complex	cellular_component	0.018734	0.24037	7	550	234	52157	Cluster-14922.8372,Cluster-14922.62563,Cluster-14922.47444,Cluster-14922.74959,Cluster-14922.57359,Cluster-14922.7639,Cluster-14922.8373
GO:0009288	bacterial-type flagellum	cellular_component	0.019363	0.24792	4	550	85	52157	Cluster-14922.51135,Cluster-14922.81013,Cluster-14922.31418,Cluster-14922.43533
GO:0051225	spindle assembly	biological_process	0.02037	0.26028	3	550	31	52157	Cluster-14922.78385,Cluster-14922.58561,Cluster-14922.85590
GO:0007018	microtubule-based movement	biological_process	0.020459	0.26086	10	550	225	52157	Cluster-14922.45019,Cluster-14922.3316,Cluster-14922.84290,Cluster-14922.97407,Cluster-14922.45015,Cluster-14922.47515,Cluster-14922.47516,Cluster-14922.45014,Cluster-14922.29858,Cluster-14922.38563
GO:0051782	negative regulation of cell division	biological_process	0.020948	0.26653	3	550	48	52157	Cluster-14922.29038,Cluster-14922.78299,Cluster-14922.51769
GO:0043900	regulation of multi-organism process	biological_process	0.021011	0.26678	4	550	103	52157	Cluster-14922.61888,Cluster-14922.63389,Cluster-14922.61890,Cluster-14922.64563
GO:0098803	respiratory chain complex	cellular_component	0.021214	0.26879	8	550	287	52157	Cluster-12456.0,Cluster-14922.28678,Cluster-14922.28676,Cluster-14922.28677,Cluster-14922.85059,Cluster-14922.28675,Cluster-14576.0,Cluster-14922.28679
GO:0004527	exonuclease activity	molecular_function	0.021327	0.26967	10	550	315	52157	Cluster-14922.40241,Cluster-14922.104015,Cluster-14922.72025,Cluster-14922.12548,Cluster-14922.62563,Cluster-14922.57359,Cluster-14922.12549,Cluster-14922.26073,Cluster-14922.74784,Cluster-14922.104013
GO:0044070	regulation of anion transport	biological_process	0.0215	0.27091	1	550	4	52157	Cluster-14922.91018
GO:0005578	proteinaceous extracellular matrix	cellular_component	0.021544	0.27091	6	550	225	52157	Cluster-14922.28679,Cluster-14922.28676,Cluster-14922.28678,Cluster-14922.28675,Cluster-14922.85059,Cluster-14922.28677
GO:0003676	nucleic acid binding	molecular_function	0.021558	0.27091	143	550	9574	52157	Cluster-14922.35309,Cluster-14922.47505,Cluster-14922.98238,Cluster-14922.53858,Cluster-14922.57421,Cluster-14922.60651,Cluster-14922.94990,Cluster-14922.39484,Cluster-14922.69929,Cluster-14922.82529,Cluster-14922.40641,Cluster-14922.88074,Cluster-14922.7558,Cluster-14922.36633,Cluster-14922.65142,Cluster-14922.86030,Cluster-14922.86555,Cluster-14922.23718,Cluster-14922.68730,Cluster-14922.57420,…
GO:0033177	proton-transporting two-sector ATPase complex, proton-transporting domain	cellular_component	0.022532	0.28256	8	550	349	52157	Cluster-14922.57421,Cluster-14922.65460,Cluster-14922.60054,Cluster-14922.76328,Cluster-14922.76329,Cluster-14922.90096,Cluster-14922.55768,Cluster-14922.56997
GO:0019900	kinase binding	molecular_function	0.022807	0.28542	3	550	64	52157	Cluster-14922.28474,Cluster-14922.28472,Cluster-14922.78299
GO:0060089	molecular transducer activity	molecular_function	0.023451	0.29287	21	550	947	52157	Cluster-14922.85065,Cluster-14922.84021,Cluster-14922.26921,Cluster-14922.40440,Cluster-14922.66705,Cluster-14922.100153,Cluster-14922.8372,Cluster-14922.62100,Cluster-14922.32866,Cluster-14922.34586,Cluster-14922.59520,Cluster-14922.71337,Cluster-14922.63408,Cluster-14922.61315,Cluster-14922.58549,Cluster-14922.85590,Cluster-14922.47444,Cluster-14922.66706,Cluster-14922.76875,Cluster-14922.74959…
GO:0070469	respiratory chain	cellular_component	0.023524	0.29319	8	550	295	52157	Cluster-14922.28677,Cluster-14922.85059,Cluster-14922.28675,Cluster-14576.0,Cluster-14922.28679,Cluster-12456.0,Cluster-14922.28678,Cluster-14922.28676
GO:0034655	nucleobase-containing compound catabolic process	biological_process	0.023734	0.2952	10	550	419	52157	Cluster-14922.94258,Cluster-14922.23569,Cluster-14922.72025,Cluster-14922.22796,Cluster-14922.82630,Cluster-14922.62563,Cluster-14922.57359,Cluster-14922.94257,Cluster-14922.44221,Cluster-14922.29354
GO:1901657	glycosyl compound metabolic process	biological_process	0.024758	0.3073	23	550	1441	52157	Cluster-12456.0,Cluster-14922.32866,Cluster-14922.62100,Cluster-14922.55768,Cluster-14922.26921,Cluster-14922.65460,Cluster-14922.57421,Cluster-14922.44142,Cluster-14922.84021,Cluster-14922.28313,Cluster-14922.85065,Cluster-14922.90096,Cluster-14922.76329,Cluster-14922.67601,Cluster-14922.56997,Cluster-14922.53074,Cluster-14922.60054,Cluster-14922.44144,Cluster-14576.0,Cluster-14922.98964,Cluster…
GO:0031012	extracellular matrix	cellular_component	0.024914	0.3086	6	550	239	52157	Cluster-14922.28677,Cluster-14922.85059,Cluster-14922.28675,Cluster-14922.28678,Cluster-14922.28676,Cluster-14922.28679
GO:0006357	regulation of transcription from RNA polymerase II promoter	biological_process	0.025618	0.31668	7	550	259	52157	Cluster-14922.8373,Cluster-14922.7639,Cluster-14922.57359,Cluster-14922.74959,Cluster-14922.47444,Cluster-14922.62563,Cluster-14922.8372
GO:0009127	purine nucleoside monophosphate biosynthetic process	biological_process	0.025896	0.31882	8	550	334	52157	Cluster-14922.55768,Cluster-14922.56997,Cluster-14922.90096,Cluster-14922.76329,Cluster-14922.60054,Cluster-14922.76328,Cluster-14922.65460,Cluster-14922.57421
GO:0009168	purine ribonucleoside monophosphate biosynthetic process	biological_process	0.025896	0.31882	8	550	334	52157	Cluster-14922.65460,Cluster-14922.57421,Cluster-14922.60054,Cluster-14922.76328,Cluster-14922.90096,Cluster-14922.76329,Cluster-14922.55768,Cluster-14922.56997
GO:0004003	ATP-dependent DNA helicase activity	molecular_function	0.026057	0.31992	4	550	59	52157	Cluster-14922.26110,Cluster-14922.26109,Cluster-14922.26115,Cluster-14922.26107
GO:0019048	modulation by virus of host morphology or physiology	biological_process	0.026142	0.31992	7	550	218	52157	Cluster-14922.44221,Cluster-14922.29354,Cluster-14922.82630,Cluster-14922.22796,Cluster-14922.82632,Cluster-14922.23569,Cluster-14922.82631
GO:0006289	nucleotide-excision repair	biological_process	0.026143	0.31992	4	550	90	52157	Cluster-14922.26107,Cluster-14922.26110,Cluster-14922.26115,Cluster-14922.26109
GO:0017076	purine nucleotide binding	molecular_function	0.026634	0.32528	126	550	7421	52157	Cluster-14922.31418,Cluster-14922.22108,Cluster-14922.52059,Cluster-14922.55985,Cluster-14922.66706,Cluster-14922.74959,Cluster-14922.85549,Cluster-14922.45014,Cluster-14922.43093,Cluster-14922.34552,Cluster-14922.36633,Cluster-14922.92849,Cluster-14922.47516,Cluster-14922.47221,Cluster-14922.74027,Cluster-14922.61315,Cluster-14922.67186,Cluster-14922.97407,Cluster-14922.40641,Cluster-14922.62994…
GO:0048519	negative regulation of biological process	biological_process	0.027333	0.33315	11	550	509	52157	Cluster-14922.29038,Cluster-14922.80284,Cluster-14922.100261,Cluster-14922.89619,Cluster-14922.36633,Cluster-14922.72025,Cluster-14922.65900,Cluster-14922.74919,Cluster-14922.78299,Cluster-14922.74918,Cluster-14922.51769
GO:0015098	molybdate ion transmembrane transporter activity	molecular_function	0.027944	0.33924	3	550	56	52157	Cluster-14922.55065,Cluster-14922.66341,Cluster-14922.58432
GO:0015689	molybdate ion transport	biological_process	0.027944	0.33924	3	550	56	52157	Cluster-14922.55065,Cluster-14922.58432,Cluster-14922.66341
GO:1901607	alpha-amino acid biosynthetic process	biological_process	0.028626	0.34682	16	550	758	52157	Cluster-14922.50750,Cluster-14922.91547,Cluster-14922.82630,Cluster-14922.22796,Cluster-14922.23569,Cluster-14922.94258,Cluster-14922.42616,Cluster-14922.72976,Cluster-14922.94257,Cluster-14922.79336,Cluster-14922.82632,Cluster-14922.99553,Cluster-14922.79335,Cluster-14922.42615,Cluster-14922.7706,Cluster-14922.29354
GO:0030246	carbohydrate binding	molecular_function	0.028735	0.34745	12	550	466	52157	Cluster-14922.54061,Cluster-14922.60064,Cluster-14922.66705,Cluster-14922.40440,Cluster-14922.59574,Cluster-14922.71227,Cluster-14922.65848,Cluster-14922.61850,Cluster-14922.82209,Cluster-14922.8372,Cluster-14922.66706,Cluster-14922.84370
GO:0008064	regulation of actin polymerization or depolymerization	biological_process	0.029463	0.34815	4	550	77	52157	Cluster-14922.66708,Cluster-14922.66706,Cluster-14922.66705,Cluster-14922.40440
GO:0008154	actin polymerization or depolymerization	biological_process	0.029463	0.34815	4	550	77	52157	Cluster-14922.66708,Cluster-14922.66705,Cluster-14922.66706,Cluster-14922.40440
GO:0030041	actin filament polymerization	biological_process	0.029463	0.34815	4	550	77	52157	Cluster-14922.66706,Cluster-14922.66705,Cluster-14922.40440,Cluster-14922.66708
GO:0030832	regulation of actin filament length	biological_process	0.029463	0.34815	4	550	77	52157	Cluster-14922.66708,Cluster-14922.66706,Cluster-14922.66705,Cluster-14922.40440
GO:0030833	regulation of actin filament polymerization	biological_process	0.029463	0.34815	4	550	77	52157	Cluster-14922.66705,Cluster-14922.66706,Cluster-14922.40440,Cluster-14922.66708
GO:0032535	regulation of cellular component size	biological_process	0.029463	0.34815	4	550	77	52157	Cluster-14922.66708,Cluster-14922.66706,Cluster-14922.66705,Cluster-14922.40440
GO:0032956	regulation of actin cytoskeleton organization	biological_process	0.029463	0.34815	4	550	77	52157	Cluster-14922.66706,Cluster-14922.66705,Cluster-14922.40440,Cluster-14922.66708
GO:0032970	regulation of actin filament-based process	biological_process	0.029463	0.34815	4	550	77	52157	Cluster-14922.66708,Cluster-14922.40440,Cluster-14922.66705,Cluster-14922.66706
GO:1901137	carbohydrate derivative biosynthetic process	biological_process	0.029638	0.34815	22	550	1220	52157	Cluster-14922.98964,Cluster-14922.76328,Cluster-14922.60054,Cluster-14922.48544,Cluster-14922.76062,Cluster-14922.82823,Cluster-14922.56997,Cluster-14922.81486,Cluster-14922.67601,Cluster-14922.76329,Cluster-14922.90096,Cluster-14922.85065,Cluster-14922.84021,Cluster-14922.57421,Cluster-14922.53690,Cluster-14922.65460,Cluster-14922.26921,Cluster-14922.62100,Cluster-14922.55768,Cluster-14922.32866…
GO:0000295	adenine nucleotide transmembrane transporter activity	molecular_function	0.029709	0.34815	2	550	18	52157	Cluster-14922.74027,Cluster-14922.29472
GO:0005346	purine ribonucleotide transmembrane transporter activity	molecular_function	0.029709	0.34815	2	550	18	52157	Cluster-14922.74027,Cluster-14922.29472
GO:0005347	ATP transmembrane transporter activity	molecular_function	0.029709	0.34815	2	550	18	52157	Cluster-14922.74027,Cluster-14922.29472
GO:0005471	ATP:ADP antiporter activity	molecular_function	0.029709	0.34815	2	550	18	52157	Cluster-14922.74027,Cluster-14922.29472
GO:0015211	purine nucleoside transmembrane transporter activity	molecular_function	0.029709	0.34815	2	550	18	52157	Cluster-14922.74027,Cluster-14922.29472
GO:0015216	purine nucleotide transmembrane transporter activity	molecular_function	0.029709	0.34815	2	550	18	52157	Cluster-14922.29472,Cluster-14922.74027
GO:0015217	ADP transmembrane transporter activity	molecular_function	0.029709	0.34815	2	550	18	52157	Cluster-14922.29472,Cluster-14922.74027
GO:0060147	regulation of posttranscriptional gene silencing	biological_process	0.030323	0.35399	1	550	1	52157	Cluster-14922.65900
GO:0060148	positive regulation of posttranscriptional gene silencing	biological_process	0.030323	0.35399	1	550	1	52157	Cluster-14922.65900
GO:0004332	fructose-bisphosphate aldolase activity	molecular_function	0.030689	0.35757	2	550	25	52157	Cluster-14922.53074,Cluster-14922.75001
GO:0006412	translation	biological_process	0.031011	0.36063	31	550	2104	52157	Cluster-14922.75311,Cluster-14922.22111,Cluster-14922.76686,Cluster-14922.22109,Cluster-14922.20224,Cluster-6206.0,Cluster-14922.73134,Cluster-14922.33880,Cluster-14922.76685,Cluster-14922.23719,Cluster-14922.51851,Cluster-14922.82672,Cluster-14922.103087,Cluster-14922.76142,Cluster-14922.43359,Cluster-14922.50584,Cluster-14922.101265,Cluster-14922.53662,Cluster-14922.59778,Cluster-8614.1,Cluster…
GO:0034660	ncRNA metabolic process	biological_process	0.031564	0.36636	28	550	1483	52157	Cluster-14922.22108,Cluster-14922.73714,Cluster-14922.76875,Cluster-14922.62477,Cluster-14922.64379,Cluster-14922.47260,Cluster-14922.22107,Cluster-14922.94132,Cluster-14922.53281,Cluster-14922.56884,Cluster-14922.73715,Cluster-14922.61315,Cluster-14922.67759,Cluster-14922.44141,Cluster-14922.98964,Cluster-14922.44144,Cluster-14922.82672,Cluster-14922.62503,Cluster-14922.73713,Cluster-14922.71337…
GO:0015215	nucleotide transmembrane transporter activity	molecular_function	0.031633	0.36646	2	550	20	52157	Cluster-14922.74027,Cluster-14922.29472
GO:0009452	7-methylguanosine RNA capping	biological_process	0.031836	0.36741	5	550	103	52157	Cluster-14922.31828,Cluster-14922.64379,Cluster-14922.67759,Cluster-14922.56884,Cluster-14922.45163
GO:0036260	RNA capping	biological_process	0.031836	0.36741	5	550	103	52157	Cluster-14922.45163,Cluster-14922.56884,Cluster-14922.67759,Cluster-14922.64379,Cluster-14922.31828
GO:0007166	cell surface receptor signaling pathway	biological_process	0.031972	0.36828	10	550	345	52157	Cluster-14922.28984,Cluster-14922.85483,Cluster-14922.63359,Cluster-14922.91018,Cluster-14922.86555,Cluster-14922.94990,Cluster-14922.66706,Cluster-14922.67646,Cluster-14922.40440,Cluster-14922.66705
GO:0045786	negative regulation of cell cycle	biological_process	0.032075	0.36877	3	550	76	52157	Cluster-14922.78299,Cluster-14922.51769,Cluster-14922.29038
GO:0044444	cytoplasmic part	cellular_component	0.032196	0.36946	76	550	5639	52157	Cluster-14922.81486,Cluster-14922.94952,Cluster-14922.91675,Cluster-14922.68084,Cluster-14922.29571,Cluster-6222.1,Cluster-14922.43681,Cluster-14922.59464,Cluster-14922.33880,Cluster-14922.76685,Cluster-14922.70299,Cluster-6206.0,Cluster-14922.76686,Cluster-14922.107042,Cluster-4876.0,Cluster-14922.53662,Cluster-14922.50982,Cluster-14922.48544,Cluster-14922.28677,Cluster-14922.76328,Cluster-14922…
GO:0004386	helicase activity	molecular_function	0.032259	0.36949	21	550	792	52157	Cluster-14922.29147,Cluster-14922.26109,Cluster-6222.2,Cluster-14922.61315,Cluster-6222.1,Cluster-14922.85634,Cluster-14922.43093,Cluster-14922.26115,Cluster-14922.85636,Cluster-14922.26107,Cluster-14922.76875,Cluster-14922.78085,Cluster-14922.61276,Cluster-14922.103570,Cluster-14922.100153,Cluster-6222.4,Cluster-14922.26110,Cluster-14922.34586,Cluster-14922.71337,Cluster-14922.63408,Cluster-1492…
GO:0015301	anion:anion antiporter activity	molecular_function	0.032467	0.37118	2	550	20	52157	Cluster-14922.74027,Cluster-14922.29472
GO:0004733	pyridoxamine-phosphate oxidase activity	molecular_function	0.033036	0.37697	2	550	23	52157	Cluster-14922.100414,Cluster-14922.88400
GO:0005129	granulocyte macrophage colony-stimulating factor receptor binding	molecular_function	0.033125	0.37728	1	550	1	52157	Cluster-14922.55768
GO:0007167	enzyme linked receptor protein signaling pathway	biological_process	0.033317	0.37812	3	550	59	52157	Cluster-14922.66706,Cluster-14922.66705,Cluster-14922.40440
GO:0001539	cilium or flagellum-dependent cell motility	biological_process	0.033386	0.37812	4	550	73	52157	Cluster-14922.43533,Cluster-14922.31418,Cluster-14922.51135,Cluster-14922.81013
GO:0097588	archaeal or bacterial-type flagellum-dependent cell motility	biological_process	0.033386	0.37812	4	550	73	52157	Cluster-14922.51135,Cluster-14922.81013,Cluster-14922.31418,Cluster-14922.43533
GO:0003677	DNA binding	molecular_function	0.033905	0.38329	95	550	5994	52157	Cluster-14922.68084,Cluster-14922.61850,Cluster-14922.29571,Cluster-14922.107976,Cluster-14922.41178,Cluster-14922.17631,Cluster-14922.56642,Cluster-14922.60789,Cluster-6222.1,Cluster-14922.60064,Cluster-14922.3316,Cluster-14922.84290,Cluster-14922.71227,Cluster-14922.59464,Cluster-14922.63041,Cluster-14922.85251,Cluster-14922.105563,Cluster-14922.106832,Cluster-14922.74918,Cluster-14922.92805,Cl…
GO:0007051	spindle organization	biological_process	0.034572	0.38955	3	550	47	52157	Cluster-14922.58561,Cluster-14922.78385,Cluster-14922.85590
GO:0022627	cytosolic small ribosomal subunit	cellular_component	0.034587	0.38955	1	550	12	52157	Cluster-14922.32092
GO:0032553	ribonucleotide binding	molecular_function	0.034878	0.3921	125	550	7438	52157	Cluster-14922.56040,Cluster-14922.62563,Cluster-14922.50347,Cluster-14922.32866,Cluster-14922.76417,Cluster-14922.60244,Cluster-14922.80897,Cluster-14922.80284,Cluster-14922.105563,Cluster-14922.76385,Cluster-14922.71337,Cluster-14922.74918,Cluster-14922.84021,Cluster-14922.85065,Cluster-14922.26063,Cluster-14922.102752,Cluster-14922.26921,Cluster-6206.0,Cluster-14922.67601,Cluster-14922.72976,Cl…
GO:0015605	organophosphate ester transmembrane transporter activity	molecular_function	0.03508	0.39364	2	550	23	52157	Cluster-14922.74027,Cluster-14922.29472
GO:0007008	outer mitochondrial membrane organization	biological_process	0.036568	0.40776	2	550	31	52157	Cluster-14922.50982,Cluster-14922.53760
GO:0045040	protein import into mitochondrial outer membrane	biological_process	0.036568	0.40776	2	550	31	52157	Cluster-14922.50982,Cluster-14922.53760
GO:0090151	establishment of protein localization to mitochondrial membrane	biological_process	0.036568	0.40776	2	550	31	52157	Cluster-14922.53760,Cluster-14922.50982
GO:0044248	cellular catabolic process	biological_process	0.037149	0.40776	30	550	1863	52157	Cluster-14922.55065,Cluster-14922.72025,Cluster-14922.22107,Cluster-14922.82630,Cluster-14922.22796,Cluster-14922.22108,Cluster-14922.29038,Cluster-14922.55986,Cluster-14922.87915,Cluster-14922.94258,Cluster-14922.23569,Cluster-14922.51429,Cluster-14922.94257,Cluster-14922.64427,Cluster-14922.66341,Cluster-15430.0,Cluster-14922.78385,Cluster-14922.59464,Cluster-14922.62563,Cluster-14922.82672,Clu…
GO:0009156	ribonucleoside monophosphate biosynthetic process	biological_process	0.037217	0.40776	8	550	360	52157	Cluster-14922.76328,Cluster-14922.60054,Cluster-14922.57421,Cluster-14922.65460,Cluster-14922.56997,Cluster-14922.55768,Cluster-14922.76329,Cluster-14922.90096
GO:0051130	positive regulation of cellular component organization	biological_process	0.037255	0.40776	5	550	125	52157	Cluster-14922.66708,Cluster-14922.101265,Cluster-14922.66706,Cluster-14922.66705,Cluster-14922.40440
GO:0016846	carbon-sulfur lyase activity	molecular_function	0.037311	0.40776	3	550	58	52157	Cluster-14922.74694,Cluster-14922.73614,Cluster-14922.13891
GO:0007617	mating behavior	biological_process	0.037314	0.40776	2	550	29	52157	Cluster-14922.67594,Cluster-14922.15385
GO:0019098	reproductive behavior	biological_process	0.037314	0.40776	2	550	29	52157	Cluster-14922.15385,Cluster-14922.67594
GO:0044705	multi-organism reproductive behavior	biological_process	0.037314	0.40776	2	550	29	52157	Cluster-14922.15385,Cluster-14922.67594
GO:0006452	translational frameshifting	biological_process	0.03741	0.40776	1	550	10	52157	Cluster-14922.101265
GO:0034250	positive regulation of cellular amide metabolic process	biological_process	0.03741	0.40776	1	550	10	52157	Cluster-14922.101265
GO:0043243	positive regulation of protein complex disassembly	biological_process	0.03741	0.40776	1	550	10	52157	Cluster-14922.101265
GO:0045727	positive regulation of translation	biological_process	0.03741	0.40776	1	550	10	52157	Cluster-14922.101265
GO:0045901	positive regulation of translational elongation	biological_process	0.03741	0.40776	1	550	10	52157	Cluster-14922.101265
GO:0045905	positive regulation of translational termination	biological_process	0.03741	0.40776	1	550	10	52157	Cluster-14922.101265
GO:0001871	pattern binding	molecular_function	0.037791	0.41043	6	550	192	52157	Cluster-14922.59574,Cluster-14922.84370,Cluster-14922.82209,Cluster-14922.8372,Cluster-14922.71227,Cluster-14922.65848
GO:0030247	polysaccharide binding	molecular_function	0.037791	0.41043	6	550	192	52157	Cluster-14922.65848,Cluster-14922.71227,Cluster-14922.8372,Cluster-14922.82209,Cluster-14922.84370,Cluster-14922.59574
GO:0015939	pantothenate metabolic process	biological_process	0.038211	0.41317	6	550	179	52157	Cluster-14922.84021,Cluster-14922.85065,Cluster-14922.62100,Cluster-14922.32866,Cluster-14922.67601,Cluster-14922.26921
GO:0015940	pantothenate biosynthetic process	biological_process	0.038211	0.41317	6	550	179	52157	Cluster-14922.26921,Cluster-14922.67601,Cluster-14922.62100,Cluster-14922.32866,Cluster-14922.85065,Cluster-14922.84021
GO:0034508	centromere complex assembly	biological_process	0.038247	0.41317	4	550	111	52157	Cluster-14922.61276,Cluster-14922.64427,Cluster-14922.53858,Cluster-14922.70299
GO:0010639	negative regulation of organelle organization	biological_process	0.039037	0.42096	3	550	70	52157	Cluster-14922.51769,Cluster-14922.78299,Cluster-14922.29038
GO:0022607	cellular component assembly	biological_process	0.039401	0.42413	24	550	1442	52157	Cluster-14922.71337,Cluster-14922.78385,Cluster-14922.32947,Cluster-14922.34586,Cluster-14922.53858,Cluster-14922.40440,Cluster-14922.32948,Cluster-14922.70299,Cluster-14922.66705,Cluster-14922.61276,Cluster-14922.89849,Cluster-14922.61825,Cluster-14922.66706,Cluster-14922.76875,Cluster-14922.63789,Cluster-14922.66708,Cluster-14922.32949,Cluster-14922.83814,Cluster-14922.58549,Cluster-14922.85590…
GO:0016667	oxidoreductase activity, acting on a sulfur group of donors	molecular_function	0.039755	0.42719	7	550	333	52157	Cluster-14922.40743,Cluster-14922.45431,Cluster-14922.86030,Cluster-14922.41646,Cluster-14922.100414,Cluster-14922.45926,Cluster-14922.88400
GO:0043086	negative regulation of catalytic activity	biological_process	0.040449	0.43311	3	550	86	52157	Cluster-14922.51769,Cluster-14922.78299,Cluster-14922.29038
GO:0044092	negative regulation of molecular function	biological_process	0.040449	0.43311	3	550	86	52157	Cluster-14922.29038,Cluster-14922.51769,Cluster-14922.78299
GO:0045182	translation regulator activity	molecular_function	0.040869	0.43684	9	550	212	52157	Cluster-14922.20224,Cluster-14922.76686,Cluster-14922.59778,Cluster-14922.76685,Cluster-14922.33880,Cluster-14922.94952,Cluster-14922.107042,Cluster-14922.23719,Cluster-14922.23718
GO:0016887	ATPase activity	molecular_function	0.041418	0.44193	31	550	1490	52157	Cluster-14922.85634,Cluster-14922.66341,Cluster-14922.26109,Cluster-14922.74132,Cluster-14922.29147,Cluster-14922.35511,Cluster-14922.26107,Cluster-14922.43093,Cluster-14922.34552,Cluster-14922.55065,Cluster-14922.104036,Cluster-14922.26115,Cluster-14922.85636,Cluster-14922.26921,Cluster-14922.100153,Cluster-14922.57359,Cluster-14922.102752,Cluster-14922.67057,Cluster-14922.26063,Cluster-14922.58…
GO:0009507	chloroplast	cellular_component	0.042005	0.44742	7	550	496	52157	Cluster-14922.97286,Cluster-6222.4,Cluster-14922.103570,Cluster-6222.1,Cluster-14922.107354,Cluster-6222.2,Cluster-14922.91675
GO:0032555	purine ribonucleotide binding	molecular_function	0.043511	0.46265	123	550	7341	52157	Cluster-14922.100153,Cluster-14922.8373,Cluster-14922.58432,Cluster-14922.7706,Cluster-14922.29148,Cluster-14922.26065,Cluster-14922.40087,Cluster-14922.55790,Cluster-14922.45015,Cluster-14922.79335,Cluster-14922.39879,Cluster-14922.81013,Cluster-6222.4,Cluster-14922.100261,Cluster-14922.54396,Cluster-14922.29858,Cluster-14922.59520,Cluster-14922.79265,Cluster-15430.0,Cluster-6222.2,Cluster-14922…
GO:0008238	exopeptidase activity	molecular_function	0.044832	0.47586	10	550	433	52157	Cluster-14922.82632,Cluster-14922.66564,Cluster-14922.29354,Cluster-14922.94257,Cluster-14922.44221,Cluster-14922.82631,Cluster-14922.94258,Cluster-14922.23569,Cluster-14922.82630,Cluster-14922.22796
GO:0019725	cellular homeostasis	biological_process	0.045121	0.4781	8	550	394	52157	Cluster-14922.87763,Cluster-14922.36633,Cluster-14922.89619,Cluster-14922.100261,Cluster-14922.80284,Cluster-14922.74918,Cluster-14922.74919,Cluster-14922.101044
GO:0006259	DNA metabolic process	biological_process	0.045377	0.47997	59	550	3399	52157	Cluster-14922.44221,Cluster-14922.20224,Cluster-14922.29354,Cluster-14922.28675,Cluster-14922.57359,Cluster-14922.61032,Cluster-14922.53858,Cluster-14922.34586,Cluster-14922.26110,Cluster-14922.28678,Cluster-14922.7407,Cluster-14922.20665,Cluster-14922.73713,Cluster-14922.40641,Cluster-14922.26109,Cluster-14922.28679,Cluster-14922.64427,Cluster-14922.25886,Cluster-14922.29147,Cluster-14922.94257,…
GO:0007623	circadian rhythm	biological_process	0.04596	0.48529	3	550	47	52157	Cluster-14922.47881,Cluster-14922.61032,Cluster-14922.43726
GO:0005385	zinc ion transmembrane transporter activity	molecular_function	0.048108	0.50622	1	550	4	52157	Cluster-14922.49260
GO:0071577	zinc II ion transmembrane transport	biological_process	0.048108	0.50622	1	550	4	52157	Cluster-14922.49260
GO:0030029	actin filament-based process	biological_process	0.050532	0.52989	5	550	151	52157	Cluster-14922.29472,Cluster-14922.66708,Cluster-14922.66706,Cluster-14922.66705,Cluster-14922.40440
GO:0030036	actin cytoskeleton organization	biological_process	0.050532	0.52989	5	550	151	52157	Cluster-14922.66708,Cluster-14922.29472,Cluster-14922.66706,Cluster-14922.66705,Cluster-14922.40440
GO:0034593	phosphatidylinositol bisphosphate phosphatase activity	molecular_function	0.050976	0.52997	2	550	23	52157	Cluster-14922.31418,Cluster-14922.43533
GO:0034596	phosphatidylinositol phosphate 4-phosphatase activity	molecular_function	0.050976	0.52997	2	550	23	52157	Cluster-14922.43533,Cluster-14922.31418
GO:0034597	phosphatidylinositol-4,5-bisphosphate 4-phosphatase activity	molecular_function	0.050976	0.52997	2	550	23	52157	Cluster-14922.43533,Cluster-14922.31418
GO:0046839	phospholipid dephosphorylation	biological_process	0.050976	0.52997	2	550	23	52157	Cluster-14922.31418,Cluster-14922.43533
GO:0046856	phosphatidylinositol dephosphorylation	biological_process	0.050976	0.52997	2	550	23	52157	Cluster-14922.31418,Cluster-14922.43533
GO:0009378	four-way junction helicase activity	molecular_function	0.051674	0.53449	10	550	341	52157	Cluster-14922.29147,Cluster-14922.85634,Cluster-14922.61315,Cluster-14922.34586,Cluster-14922.85636,Cluster-14922.43093,Cluster-14922.78085,Cluster-14922.60244,Cluster-14922.76875,Cluster-14922.71337
GO:0009379	Holliday junction helicase complex	cellular_component	0.051674	0.53449	10	550	341	52157	Cluster-14922.29147,Cluster-14922.61315,Cluster-14922.85634,Cluster-14922.43093,Cluster-14922.34586,Cluster-14922.85636,Cluster-14922.71337,Cluster-14922.76875,Cluster-14922.78085,Cluster-14922.60244
GO:0048476	Holliday junction resolvase complex	cellular_component	0.051674	0.53449	10	550	341	52157	Cluster-14922.85634,Cluster-14922.61315,Cluster-14922.29147,Cluster-14922.71337,Cluster-14922.60244,Cluster-14922.78085,Cluster-14922.76875,Cluster-14922.43093,Cluster-14922.85636,Cluster-14922.34586
GO:0033043	regulation of organelle organization	biological_process	0.052066	0.53763	7	550	233	52157	Cluster-14922.29038,Cluster-14922.66706,Cluster-14922.66705,Cluster-14922.40440,Cluster-14922.66708,Cluster-14922.51769,Cluster-14922.78299
GO:0034470	ncRNA processing	biological_process	0.052195	0.53805	23	550	1188	52157	Cluster-14922.67759,Cluster-14922.94132,Cluster-14922.53281,Cluster-14922.56884,Cluster-14922.73715,Cluster-14922.61315,Cluster-14922.44144,Cluster-14922.98964,Cluster-14922.44141,Cluster-14922.73714,Cluster-14922.76875,Cluster-14922.47260,Cluster-14922.62477,Cluster-14922.64379,Cluster-14922.45163,Cluster-14922.48776,Cluster-14922.31828,Cluster-14922.44142,Cluster-14922.58651,Cluster-14922.62503…
GO:0005874	microtubule	cellular_component	0.052403	0.53834	10	550	273	52157	Cluster-14922.84290,Cluster-14922.3316,Cluster-14922.45019,Cluster-14922.97407,Cluster-14922.45015,Cluster-14922.47515,Cluster-14922.47516,Cluster-14922.38563,Cluster-14922.45014,Cluster-14922.29858
GO:0007289	spermatid nucleus differentiation	biological_process	0.052488	0.53834	1	550	7	52157	Cluster-14922.63041
GO:0035092	sperm chromatin condensation	biological_process	0.052488	0.53834	1	550	7	52157	Cluster-14922.63041
GO:1990204	oxidoreductase complex	cellular_component	0.052908	0.54173	6	550	270	52157	Cluster-14922.28678,Cluster-14922.28679,Cluster-14922.28676,Cluster-14922.28677,Cluster-14922.28675,Cluster-14922.85059
GO:0001883	purine nucleoside binding	molecular_function	0.053312	0.54403	122	550	7333	52157	Cluster-14922.26063,Cluster-14922.84021,Cluster-14922.74918,Cluster-14922.85065,Cluster-14922.26921,Cluster-6206.0,Cluster-14922.102752,Cluster-14922.50347,Cluster-14922.62563,Cluster-14922.76417,Cluster-14922.32866,Cluster-14922.56040,Cluster-14922.76385,Cluster-14922.71337,Cluster-14922.60244,Cluster-14922.80897,Cluster-14922.80284,Cluster-14922.105563,Cluster-14922.53758,Cluster-14922.65418,Cl…
GO:0032550	purine ribonucleoside binding	molecular_function	0.053312	0.54403	122	550	7333	52157	Cluster-14922.65418,Cluster-14922.53758,Cluster-6222.1,Cluster-14922.3316,Cluster-14922.36992,Cluster-14922.84290,Cluster-14922.58549,Cluster-14922.53757,Cluster-14922.67601,Cluster-14922.72976,Cluster-14922.54776,Cluster-14922.84021,Cluster-14922.74918,Cluster-14922.85065,Cluster-14922.26063,Cluster-14922.102752,Cluster-14922.26921,Cluster-6206.0,Cluster-14922.56040,Cluster-14922.50347,Cluster-1…
GO:0048511	rhythmic process	biological_process	0.053457	0.54459	3	550	57	52157	Cluster-14922.47881,Cluster-14922.43726,Cluster-14922.61032
GO:0050497	transferase activity, transferring alkylthio groups	molecular_function	0.053974	0.54637	1	550	7	52157	Cluster-14922.99553
GO:0050524	coenzyme-B sulfoethylthiotransferase activity	molecular_function	0.053974	0.54637	1	550	7	52157	Cluster-14922.99553
GO:0032549	ribonucleoside binding	molecular_function	0.054114	0.54637	122	550	7336	52157	Cluster-14922.29147,Cluster-14922.62994,Cluster-14922.40641,Cluster-14922.97407,Cluster-14922.67186,Cluster-14922.61315,Cluster-14922.74027,Cluster-14922.47516,Cluster-14922.47221,Cluster-14922.92849,Cluster-14922.34552,Cluster-14922.43093,Cluster-14922.36633,Cluster-14922.85549,Cluster-14922.45014,Cluster-14922.66706,Cluster-14922.22108,Cluster-14922.55985,Cluster-14922.52059,Cluster-14922.31418…
GO:0098519	nucleotide phosphatase activity, acting on free nucleotides	molecular_function	0.054127	0.54637	7	550	190	52157	Cluster-14922.71337,Cluster-14922.63408,Cluster-14922.76875,Cluster-14922.61315,Cluster-14922.100153,Cluster-14922.26063,Cluster-14922.34586
GO:0004190	aspartic-type endopeptidase activity	molecular_function	0.05417	0.54637	11	550	478	52157	Cluster-14922.82822,Cluster-14922.47059,Cluster-14922.64492,Cluster-14922.82823,Cluster-14922.53690,Cluster-14922.81443,Cluster-14922.42311,Cluster-14922.83637,Cluster-14922.87009,Cluster-14922.81444,Cluster-14922.17631
GO:0070001	aspartic-type peptidase activity	molecular_function	0.05417	0.54637	11	550	478	52157	Cluster-14922.87009,Cluster-14922.81444,Cluster-14922.17631,Cluster-14922.53690,Cluster-14922.81443,Cluster-14922.83637,Cluster-14922.42311,Cluster-14922.64492,Cluster-14922.82823,Cluster-14922.82822,Cluster-14922.47059
GO:0004571	mannosyl-oligosaccharide 1,2-alpha-mannosidase activity	molecular_function	0.054615	0.54904	2	550	26	52157	Cluster-14922.49957,Cluster-14922.47410
GO:0015924	mannosyl-oligosaccharide mannosidase activity	molecular_function	0.054615	0.54904	2	550	26	52157	Cluster-14922.47410,Cluster-14922.49957
GO:0008135	translation factor activity, RNA binding	molecular_function	0.054985	0.55185	7	550	284	52157	Cluster-14922.76142,Cluster-14922.43359,Cluster-14922.101265,Cluster-14922.29571,Cluster-14922.53662,Cluster-14922.29570,Cluster-6206.0
GO:0001882	nucleoside binding	molecular_function	0.055134	0.55243	122	550	7341	52157	Cluster-14922.29858,Cluster-6222.4,Cluster-14922.54396,Cluster-14922.100261,Cluster-14922.59520,Cluster-14922.79265,Cluster-14922.40087,Cluster-14922.55790,Cluster-14922.81013,Cluster-14922.45015,Cluster-14922.39879,Cluster-14922.79335,Cluster-14922.58432,Cluster-14922.7706,Cluster-14922.29148,Cluster-14922.26065,Cluster-14922.100153,Cluster-14922.8373,Cluster-14922.22107,Cluster-14922.85636,Clus…
GO:0004417	hydroxyethylthiazole kinase activity	molecular_function	0.057009	0.564	1	550	7	52157	Cluster-14922.39969
GO:0007091	metaphase/anaphase transition of mitotic cell cycle	biological_process	0.057623	0.564	3	550	63	52157	Cluster-14922.78299,Cluster-14922.51769,Cluster-14922.29038
GO:0010965	regulation of mitotic sister chromatid separation	biological_process	0.057623	0.564	3	550	63	52157	Cluster-14922.78299,Cluster-14922.51769,Cluster-14922.29038
GO:0030071	regulation of mitotic metaphase/anaphase transition	biological_process	0.057623	0.564	3	550	63	52157	Cluster-14922.29038,Cluster-14922.78299,Cluster-14922.51769
GO:0031145	anaphase-promoting complex-dependent proteasomal ubiquitin-dependent protein catabolic process	biological_process	0.057623	0.564	3	550	63	52157	Cluster-14922.78299,Cluster-14922.51769,Cluster-14922.29038
GO:0032434	regulation of proteasomal ubiquitin-dependent protein catabolic process	biological_process	0.057623	0.564	3	550	63	52157	Cluster-14922.29038,Cluster-14922.51769,Cluster-14922.78299
GO:0033044	regulation of chromosome organization	biological_process	0.057623	0.564	3	550	63	52157	Cluster-14922.29038,Cluster-14922.78299,Cluster-14922.51769
GO:0033045	regulation of sister chromatid segregation	biological_process	0.057623	0.564	3	550	63	52157	Cluster-14922.51769,Cluster-14922.78299,Cluster-14922.29038
GO:0033047	regulation of mitotic sister chromatid segregation	biological_process	0.057623	0.564	3	550	63	52157	Cluster-14922.78299,Cluster-14922.51769,Cluster-14922.29038
GO:0044784	metaphase/anaphase transition of cell cycle	biological_process	0.057623	0.564	3	550	63	52157	Cluster-14922.29038,Cluster-14922.51769,Cluster-14922.78299
GO:0051304	chromosome separation	biological_process	0.057623	0.564	3	550	63	52157	Cluster-14922.78299,Cluster-14922.51769,Cluster-14922.29038
GO:0051306	mitotic sister chromatid separation	biological_process	0.057623	0.564	3	550	63	52157	Cluster-14922.29038,Cluster-14922.78299,Cluster-14922.51769
GO:0051983	regulation of chromosome segregation	biological_process	0.057623	0.564	3	550	63	52157	Cluster-14922.29038,Cluster-14922.51769,Cluster-14922.78299
GO:1902099	regulation of metaphase/anaphase transition of cell cycle	biological_process	0.057623	0.564	3	550	63	52157	Cluster-14922.51769,Cluster-14922.78299,Cluster-14922.29038
GO:0005739	mitochondrion	cellular_component	0.057812	0.564	20	550	1236	52157	Cluster-14922.28984,Cluster-14922.28678,Cluster-14922.91018,Cluster-14922.59464,Cluster-14922.43339,Cluster-14922.28675,Cluster-14922.65460,Cluster-14922.57421,Cluster-14922.53760,Cluster-14922.90096,Cluster-14922.76329,Cluster-14922.59355,Cluster-14922.28676,Cluster-14922.56997,Cluster-14922.28677,Cluster-14922.50982,Cluster-14922.85059,Cluster-14922.60054,Cluster-14922.76328,Cluster-14922.28679
GO:0000075	cell cycle checkpoint	biological_process	0.057999	0.564	3	550	88	52157	Cluster-14922.78299,Cluster-14922.51769,Cluster-14922.29038
GO:0061136	regulation of proteasomal protein catabolic process	biological_process	0.058051	0.564	3	550	64	52157	Cluster-14922.29038,Cluster-14922.78299,Cluster-14922.51769
GO:1903050	regulation of proteolysis involved in cellular protein catabolic process	biological_process	0.058051	0.564	3	550	64	52157	Cluster-14922.29038,Cluster-14922.51769,Cluster-14922.78299
GO:1903362	regulation of cellular protein catabolic process	biological_process	0.058051	0.564	3	550	64	52157	Cluster-14922.29038,Cluster-14922.78299,Cluster-14922.51769
GO:0033202	DNA helicase complex	cellular_component	0.059185	0.5741	10	550	353	52157	Cluster-14922.76875,Cluster-14922.60244,Cluster-14922.78085,Cluster-14922.71337,Cluster-14922.85636,Cluster-14922.34586,Cluster-14922.43093,Cluster-14922.61315,Cluster-14922.85634,Cluster-14922.29147
GO:0030554	adenyl nucleotide binding	molecular_function	0.059624	0.57744	116	550	6901	52157	Cluster-14922.92849,Cluster-14922.47516,Cluster-14922.47221,Cluster-14922.45014,Cluster-14922.85549,Cluster-14922.34552,Cluster-14922.43093,Cluster-14922.36633,Cluster-14922.52059,Cluster-14922.22108,Cluster-14922.55985,Cluster-14922.66706,Cluster-14922.31418,Cluster-14922.40641,Cluster-14922.62994,Cluster-14922.29147,Cluster-14922.97407,Cluster-14922.74027,Cluster-14922.67186,Cluster-14922.61315…
GO:0010333	terpene synthase activity	molecular_function	0.059771	0.57794	2	550	57	52157	Cluster-14922.104544,Cluster-14922.4491
GO:0009081	branched-chain amino acid metabolic process	biological_process	0.060124	0.58044	7	550	263	52157	Cluster-14922.76328,Cluster-14922.56997,Cluster-14922.60054,Cluster-14922.65460,Cluster-14922.57421,Cluster-14922.90096,Cluster-14922.76329
GO:0043161	proteasome-mediated ubiquitin-dependent protein catabolic process	biological_process	0.0603	0.58047	4	550	121	52157	Cluster-14922.78299,Cluster-14922.51769,Cluster-14922.87915,Cluster-14922.29038
GO:0007286	spermatid development	biological_process	0.060414	0.58047	1	550	10	52157	Cluster-14922.63041
GO:0048515	spermatid differentiation	biological_process	0.060414	0.58047	1	550	10	52157	Cluster-14922.63041
GO:0010498	proteasomal protein catabolic process	biological_process	0.060864	0.58387	4	550	123	52157	Cluster-14922.29038,Cluster-14922.87915,Cluster-14922.78299,Cluster-14922.51769
GO:0008757	S-adenosylmethionine-dependent methyltransferase activity	molecular_function	0.061138	0.58558	9	550	422	52157	Cluster-14922.58651,Cluster-14922.28313,Cluster-14922.44142,Cluster-14922.44141,Cluster-14922.44144,Cluster-14922.73715,Cluster-14922.94132,Cluster-14922.73714,Cluster-14922.73713
GO:0006808	regulation of nitrogen utilization	biological_process	0.061399	0.58623	1	550	14	52157	Cluster-14922.95962
GO:0019740	nitrogen utilization	biological_process	0.061399	0.58623	1	550	14	52157	Cluster-14922.95962
GO:0006020	inositol metabolic process	biological_process	0.061498	0.58625	2	550	51	52157	Cluster-14922.53074,Cluster-14922.75001
GO:0052866	phosphatidylinositol phosphate phosphatase activity	molecular_function	0.061789	0.5881	2	550	26	52157	Cluster-14922.43533,Cluster-14922.31418
GO:0051704	multi-organism process	biological_process	0.062351	0.59253	47	550	3074	52157	Cluster-6222.2,Cluster-14922.32949,Cluster-14922.83814,Cluster-6222.1,Cluster-14922.82632,Cluster-14922.83812,Cluster-14922.48866,Cluster-14922.42616,Cluster-14922.72976,Cluster-14922.82956,Cluster-14922.55986,Cluster-14922.23569,Cluster-14922.82630,Cluster-14922.63789,Cluster-14922.50750,Cluster-14922.72025,Cluster-14922.7706,Cluster-14922.89849,Cluster-14922.79335,Cluster-14922.64563,Cluster-62…
GO:0047134	protein-disulfide reductase activity	molecular_function	0.062981	0.59758	3	550	90	52157	Cluster-14922.45926,Cluster-14922.86030,Cluster-14922.45431
GO:0006928	movement of cell or subcellular component	biological_process	0.063609	0.6026	14	550	525	52157	Cluster-14922.47515,Cluster-14922.31418,Cluster-14922.81013,Cluster-14922.45015,Cluster-14922.38563,Cluster-14922.45014,Cluster-14922.29858,Cluster-14922.43533,Cluster-14922.47516,Cluster-14922.3316,Cluster-14922.84290,Cluster-14922.51135,Cluster-14922.45019,Cluster-14922.97407
GO:0019031	viral envelope	cellular_component	0.064355	0.60778	10	550	448	52157	Cluster-14922.34586,Cluster-14922.28984,Cluster-14922.83028,Cluster-14922.76875,Cluster-14922.71337,Cluster-14922.58501,Cluster-14922.20940,Cluster-14922.58549,Cluster-14922.61315,Cluster-14922.34009
GO:0036338	viral membrane	cellular_component	0.064355	0.60778	10	550	448	52157	Cluster-14922.34586,Cluster-14922.28984,Cluster-14922.76875,Cluster-14922.83028,Cluster-14922.71337,Cluster-14922.58501,Cluster-14922.58549,Cluster-14922.61315,Cluster-14922.20940,Cluster-14922.34009
GO:0007088	regulation of mitotic nuclear division	biological_process	0.064733	0.6104	3	550	68	52157	Cluster-14922.51769,Cluster-14922.78299,Cluster-14922.29038
GO:0032559	adenyl ribonucleotide binding	molecular_function	0.064839	0.61045	115	550	6837	52157	Cluster-14922.26063,Cluster-14922.85065,Cluster-14922.74918,Cluster-14922.84021,Cluster-14922.26921,Cluster-14922.102752,Cluster-14922.32866,Cluster-14922.76417,Cluster-14922.50347,Cluster-14922.62563,Cluster-14922.56040,Cluster-14922.71337,Cluster-14922.76385,Cluster-14922.105563,Cluster-14922.80284,Cluster-14922.80897,Cluster-14922.60244,Cluster-14922.65418,Cluster-14922.36992,Cluster-14922.331…
GO:0009150	purine ribonucleotide metabolic process	biological_process	0.065026	0.61126	18	550	1200	52157	Cluster-14922.56997,Cluster-14922.53074,Cluster-14922.90096,Cluster-14922.76329,Cluster-14922.67601,Cluster-14922.60054,Cluster-14922.76328,Cluster-14576.0,Cluster-14922.75001,Cluster-14922.32866,Cluster-14922.62100,Cluster-14922.55768,Cluster-12456.0,Cluster-14922.84021,Cluster-14922.85065,Cluster-14922.26921,Cluster-14922.65460,Cluster-14922.57421
GO:0007006	mitochondrial membrane organization	biological_process	0.065241	0.61234	2	550	49	52157	Cluster-14922.53760,Cluster-14922.50982
GO:0051783	regulation of nuclear division	biological_process	0.065369	0.6126	3	550	69	52157	Cluster-14922.51769,Cluster-14922.78299,Cluster-14922.29038
GO:0008138	protein tyrosine/serine/threonine phosphatase activity	molecular_function	0.06574	0.61512	4	550	92	52157	Cluster-14922.48776,Cluster-14922.62503,Cluster-14922.62477,Cluster-14922.47260
GO:0046983	protein dimerization activity	molecular_function	0.065877	0.61546	16	550	926	52157	Cluster-14922.42616,Cluster-14922.51903,Cluster-14922.55985,Cluster-14922.29038,Cluster-14922.72976,Cluster-14922.55986,Cluster-14922.51429,Cluster-14922.50750,Cluster-14922.52049,Cluster-14922.65418,Cluster-14922.79336,Cluster-14922.79335,Cluster-14922.42615,Cluster-14922.51769,Cluster-14922.78299,Cluster-14922.7706
GO:0016567	protein ubiquitination	biological_process	0.066436	0.61973	15	550	737	52157	Cluster-14922.26109,Cluster-14922.44481,Cluster-14922.65418,Cluster-14922.51769,Cluster-14922.78299,Cluster-14922.61999,Cluster-14922.56073,Cluster-14922.59464,Cluster-14922.26115,Cluster-14922.42996,Cluster-14922.26110,Cluster-14922.55985,Cluster-14922.29038,Cluster-14922.55986,Cluster-14922.51961
GO:0006829	zinc II ion transport	biological_process	0.066737	0.62159	1	550	6	52157	Cluster-14922.49260
GO:0032446	protein modification by small protein conjugation	biological_process	0.068199	0.62988	15	550	745	52157	Cluster-14922.55986,Cluster-14922.51961,Cluster-14922.29038,Cluster-14922.55985,Cluster-14922.26110,Cluster-14922.26115,Cluster-14922.42996,Cluster-14922.59464,Cluster-14922.56073,Cluster-14922.61999,Cluster-14922.78299,Cluster-14922.65418,Cluster-14922.51769,Cluster-14922.44481,Cluster-14922.26109
GO:0004719	protein-L-isoaspartate (D-aspartate) O-methyltransferase activity	molecular_function	0.068238	0.62988	4	550	130	52157	Cluster-14922.44144,Cluster-14922.28313,Cluster-14922.44142,Cluster-14922.44141
GO:0044451	nucleoplasm part	cellular_component	0.068272	0.62988	11	550	558	52157	Cluster-14922.64427,Cluster-14922.8373,Cluster-14922.57359,Cluster-14922.70299,Cluster-14922.53858,Cluster-14922.70539,Cluster-14922.47444,Cluster-14922.62563,Cluster-14922.8372,Cluster-14922.7639,Cluster-14922.74959
GO:0009536	plastid	cellular_component	0.06832	0.62988	7	550	594	52157	Cluster-6222.4,Cluster-14922.97286,Cluster-6222.2,Cluster-14922.91675,Cluster-14922.103570,Cluster-6222.1,Cluster-14922.107354
GO:0006508	proteolysis	biological_process	0.068324	0.62988	38	550	2327	52157	Cluster-14922.22109,Cluster-14922.29354,Cluster-14922.78299,Cluster-14922.44221,Cluster-14922.22111,Cluster-4309.0,Cluster-14922.82822,Cluster-14922.82631,Cluster-14922.82672,Cluster-14922.94257,Cluster-14922.22796,Cluster-14922.26115,Cluster-14922.82823,Cluster-14922.94258,Cluster-14922.29038,Cluster-14922.22108,Cluster-14922.58432,Cluster-14922.76686,Cluster-14922.51769,Cluster-14922.53690,Clus…
GO:0006464	cellular protein modification process	biological_process	0.068729	0.62988	81	550	5212	52157	Cluster-14922.34586,Cluster-14922.42996,Cluster-14922.28474,Cluster-14922.89619,Cluster-14922.26110,Cluster-14922.51961,Cluster-14922.51851,Cluster-14922.28472,Cluster-14922.77879,Cluster-14922.100271,Cluster-14922.101459,Cluster-14922.66705,Cluster-14922.61999,Cluster-14922.88215,Cluster-14922.61032,Cluster-14922.26115,Cluster-14922.100397,Cluster-14922.1114,Cluster-14922.88216,Cluster-14922.472…
GO:0036211	protein modification process	biological_process	0.068729	0.62988	81	550	5212	52157	Cluster-14922.66706,Cluster-14922.22108,Cluster-14922.55985,Cluster-14922.29038,Cluster-14922.62477,Cluster-14922.36633,Cluster-14922.101737,Cluster-14922.67186,Cluster-14922.61315,Cluster-3099.0,Cluster-14922.76062,Cluster-14922.44481,Cluster-14922.44141,Cluster-14922.82672,Cluster-14922.38825,Cluster-14922.8372,Cluster-14922.40440,Cluster-14922.22111,Cluster-14922.78299,Cluster-14922.22109,Clus…
GO:0051382	kinetochore assembly	biological_process	0.068781	0.62988	3	550	82	52157	Cluster-14922.53858,Cluster-14922.70299,Cluster-14922.64427
GO:0051383	kinetochore organization	biological_process	0.068781	0.62988	3	550	82	52157	Cluster-14922.64427,Cluster-14922.53858,Cluster-14922.70299
GO:0016668	oxidoreductase activity, acting on a sulfur group of donors, NAD(P) as acceptor	molecular_function	0.069216	0.62988	3	550	95	52157	Cluster-14922.45926,Cluster-14922.45431,Cluster-14922.86030
GO:0006366	transcription from RNA polymerase II promoter	biological_process	0.069217	0.62988	8	550	408	52157	Cluster-14922.70539,Cluster-14922.47444,Cluster-14922.62563,Cluster-14922.8372,Cluster-14922.7639,Cluster-14922.74959,Cluster-14922.8373,Cluster-14922.57359
GO:0005654	nucleoplasm	cellular_component	0.069255	0.62988	11	550	559	52157	Cluster-14922.70299,Cluster-14922.57359,Cluster-14922.8373,Cluster-14922.53858,Cluster-14922.64427,Cluster-14922.74959,Cluster-14922.7639,Cluster-14922.47444,Cluster-14922.70539,Cluster-14922.8372,Cluster-14922.62563
GO:0031334	positive regulation of protein complex assembly	biological_process	0.069285	0.62988	4	550	94	52157	Cluster-14922.66708,Cluster-14922.40440,Cluster-14922.66705,Cluster-14922.66706
GO:0032273	positive regulation of protein polymerization	biological_process	0.069285	0.62988	4	550	94	52157	Cluster-14922.66708,Cluster-14922.40440,Cluster-14922.66705,Cluster-14922.66706
GO:0044089	positive regulation of cellular component biogenesis	biological_process	0.069285	0.62988	4	550	94	52157	Cluster-14922.66708,Cluster-14922.66706,Cluster-14922.66705,Cluster-14922.40440
GO:0051495	positive regulation of cytoskeleton organization	biological_process	0.069285	0.62988	4	550	94	52157	Cluster-14922.40440,Cluster-14922.66706,Cluster-14922.66705,Cluster-14922.66708
GO:0044770	cell cycle phase transition	biological_process	0.07025	0.63486	3	550	73	52157	Cluster-14922.51769,Cluster-14922.78299,Cluster-14922.29038
GO:0044772	mitotic cell cycle phase transition	biological_process	0.07025	0.63486	3	550	73	52157	Cluster-14922.29038,Cluster-14922.51769,Cluster-14922.78299
GO:1901987	regulation of cell cycle phase transition	biological_process	0.07025	0.63486	3	550	73	52157	Cluster-14922.78299,Cluster-14922.51769,Cluster-14922.29038
GO:1901990	regulation of mitotic cell cycle phase transition	biological_process	0.07025	0.63486	3	550	73	52157	Cluster-14922.29038,Cluster-14922.51769,Cluster-14922.78299
GO:0006399	tRNA metabolic process	biological_process	0.071675	0.64677	23	550	1233	52157	Cluster-14922.73713,Cluster-14922.71337,Cluster-14922.62503,Cluster-14922.82672,Cluster-14922.34586,Cluster-14922.48776,Cluster-14922.22109,Cluster-14922.58651,Cluster-14922.44142,Cluster-14922.22111,Cluster-14922.76875,Cluster-14922.22108,Cluster-14922.73714,Cluster-14922.22107,Cluster-14922.47260,Cluster-14922.62477,Cluster-14922.73715,Cluster-14922.61315,Cluster-14922.53281,Cluster-14922.94132…
GO:0043412	macromolecule modification	biological_process	0.071994	0.64869	92	550	6050	52157	Cluster-14922.82672,Cluster-14922.38825,Cluster-14922.8372,Cluster-14922.40440,Cluster-14922.45163,Cluster-14922.22109,Cluster-14922.78299,Cluster-14922.31828,Cluster-14922.22111,Cluster-14922.73714,Cluster-14922.22108,Cluster-14922.55985,Cluster-14922.29038,Cluster-14922.66706,Cluster-14922.101737,Cluster-14922.36633,Cluster-14922.62477,Cluster-14922.64379,Cluster-14922.76062,Cluster-14922.67759…
GO:0009751	response to salicylic acid	biological_process	0.072477	0.64869	1	550	9	52157	Cluster-14922.65900
GO:0003735	structural constituent of ribosome	molecular_function	0.072716	0.64869	16	550	1303	52157	Cluster-14922.73134,Cluster-14922.75311,Cluster-14922.20224,Cluster-14922.23719,Cluster-14922.103087,Cluster-14922.51851,Cluster-14922.59778,Cluster-14922.50584,Cluster-14922.23718,Cluster-14922.32092,Cluster-14922.107042,Cluster-14922.65024,Cluster-4876.0,Cluster-14922.68084,Cluster-8614.1,Cluster-14922.65848
GO:0030100	regulation of endocytosis	biological_process	0.072861	0.64869	1	550	9	52157	Cluster-14922.72025
GO:0045806	negative regulation of endocytosis	biological_process	0.072861	0.64869	1	550	9	52157	Cluster-14922.72025
GO:0050764	regulation of phagocytosis	biological_process	0.072861	0.64869	1	550	9	52157	Cluster-14922.72025
GO:0050765	negative regulation of phagocytosis	biological_process	0.072861	0.64869	1	550	9	52157	Cluster-14922.72025
GO:0043022	ribosome binding	molecular_function	0.072916	0.64869	1	550	18	52157	Cluster-14922.101265
GO:0030234	enzyme regulator activity	molecular_function	0.07294	0.64869	15	550	874	52157	Cluster-14922.95962,Cluster-14922.52049,Cluster-14922.57421,Cluster-14922.61315,Cluster-14922.57359,Cluster-14922.60054,Cluster-14922.52667,Cluster-14922.75001,Cluster-14922.54146,Cluster-14922.76329,Cluster-14922.71337,Cluster-14922.76875,Cluster-14922.7407,Cluster-14922.78385,Cluster-14922.34586
GO:0006163	purine nucleotide metabolic process	biological_process	0.072953	0.64869	18	550	1209	52157	Cluster-14922.65460,Cluster-14922.57421,Cluster-14922.26921,Cluster-14922.84021,Cluster-14922.85065,Cluster-12456.0,Cluster-14922.32866,Cluster-14922.62100,Cluster-14922.55768,Cluster-14576.0,Cluster-14922.76328,Cluster-14922.75001,Cluster-14922.60054,Cluster-14922.67601,Cluster-14922.90096,Cluster-14922.76329,Cluster-14922.56997,Cluster-14922.53074
GO:0000228	nuclear chromosome	cellular_component	0.07334	0.65118	8	550	298	52157	Cluster-14922.44221,Cluster-14922.94257,Cluster-14922.29354,Cluster-14922.94258,Cluster-14922.23569,Cluster-14922.63041,Cluster-14922.22796,Cluster-14922.82630
GO:0097305	response to alcohol	biological_process	0.074035	0.65639	1	550	21	52157	Cluster-14922.57333
GO:0010638	positive regulation of organelle organization	biological_process	0.074406	0.65871	4	550	100	52157	Cluster-14922.40440,Cluster-14922.66706,Cluster-14922.66705,Cluster-14922.66708
GO:0009259	ribonucleotide metabolic process	biological_process	0.07551	0.66752	18	550	1225	52157	Cluster-14922.60054,Cluster-14922.75001,Cluster-14576.0,Cluster-14922.76328,Cluster-14922.53074,Cluster-14922.56997,Cluster-14922.76329,Cluster-14922.90096,Cluster-14922.67601,Cluster-14922.85065,Cluster-14922.84021,Cluster-14922.26921,Cluster-14922.57421,Cluster-14922.65460,Cluster-14922.32866,Cluster-14922.62100,Cluster-14922.55768,Cluster-12456.0
GO:0009124	nucleoside monophosphate biosynthetic process	biological_process	0.077451	0.68368	8	550	400	52157	Cluster-14922.65460,Cluster-14922.57421,Cluster-14922.60054,Cluster-14922.76328,Cluster-14922.90096,Cluster-14922.76329,Cluster-14922.55768,Cluster-14922.56997
GO:0019538	protein metabolic process	biological_process	0.077899	0.68664	140	550	10206	52157	Cluster-4309.0,Cluster-14922.82631,Cluster-14922.38825,Cluster-14922.82672,Cluster-14922.29354,Cluster-14922.22111,Cluster-14922.36633,Cluster-14922.101737,Cluster-8614.1,Cluster-14922.23718,Cluster-14922.66706,Cluster-14922.55985,Cluster-14922.29038,Cluster-3099.0,Cluster-14922.76062,Cluster-14922.67186,Cluster-14922.61315,Cluster-14922.55790,Cluster-14922.58432,Cluster-14922.51769,Cluster-14922…
GO:0051128	regulation of cellular component organization	biological_process	0.078695	0.69266	10	550	411	52157	Cluster-14922.72025,Cluster-14922.66708,Cluster-14922.66706,Cluster-14922.29038,Cluster-14922.78299,Cluster-14922.101265,Cluster-14922.51769,Cluster-14922.76142,Cluster-14922.40440,Cluster-14922.66705
GO:1902494	catalytic complex	cellular_component	0.0789	0.69344	52	550	3249	52157	Cluster-14922.61315,Cluster-14922.43726,Cluster-14922.28677,Cluster-14922.29147,Cluster-14922.64427,Cluster-14922.44481,Cluster-14922.28679,Cluster-14922.29038,Cluster-14922.78085,Cluster-14922.55985,Cluster-14922.51429,Cluster-14922.43093,Cluster-14922.57421,Cluster-14922.57359,Cluster-14922.28675,Cluster-14922.61999,Cluster-14922.65900,Cluster-14922.53858,Cluster-14922.61032,Cluster-14922.78299…
GO:0051087	chaperone binding	molecular_function	0.079013	0.69344	3	550	101	52157	Cluster-14922.57077,Cluster-14922.57076,Cluster-14922.52049
GO:0007618	mating	biological_process	0.079987	0.70098	2	550	42	52157	Cluster-14922.67594,Cluster-14922.15385
GO:0009896	positive regulation of catabolic process	biological_process	0.080597	0.70328	3	550	102	52157	Cluster-14922.29038,Cluster-14922.78299,Cluster-14922.51769
GO:0010508	positive regulation of autophagy	biological_process	0.080597	0.70328	3	550	102	52157	Cluster-14922.78299,Cluster-14922.51769,Cluster-14922.29038
GO:0031331	positive regulation of cellular catabolic process	biological_process	0.080597	0.70328	3	550	102	52157	Cluster-14922.51769,Cluster-14922.78299,Cluster-14922.29038
GO:0046500	S-adenosylmethionine metabolic process	biological_process	0.0821	0.71471	4	550	150	52157	Cluster-14922.44144,Cluster-14922.44141,Cluster-14922.44142,Cluster-14922.28313
GO:0004857	enzyme inhibitor activity	molecular_function	0.082179	0.71471	7	550	398	52157	Cluster-14922.75001,Cluster-14922.34586,Cluster-14922.54146,Cluster-14922.71337,Cluster-14922.57359,Cluster-14922.76875,Cluster-14922.61315
GO:0000070	mitotic sister chromatid segregation	biological_process	0.082376	0.71471	3	550	68	52157	Cluster-14922.51769,Cluster-14922.78299,Cluster-14922.29038
GO:0000819	sister chromatid segregation	biological_process	0.082376	0.71471	3	550	68	52157	Cluster-14922.78299,Cluster-14922.51769,Cluster-14922.29038
GO:0005245	voltage-gated calcium channel activity	molecular_function	0.083287	0.72158	1	550	9	52157	Cluster-14922.59464
GO:0046488	phosphatidylinositol metabolic process	biological_process	0.085085	0.73611	8	550	335	52157	Cluster-14922.62475,Cluster-14922.56987,Cluster-14922.54234,Cluster-14922.61297,Cluster-14922.43533,Cluster-14922.63383,Cluster-14922.31418,Cluster-14922.62473
GO:0016441	posttranscriptional gene silencing	biological_process	0.085234	0.73635	1	550	5	52157	Cluster-14922.65900
GO:0098542	defense response to other organism	biological_process	0.085595	0.73843	7	550	358	52157	Cluster-14922.42615,Cluster-14922.50750,Cluster-14922.79336,Cluster-14922.7706,Cluster-14922.72976,Cluster-14922.42616,Cluster-14922.79335
GO:0016192	vesicle-mediated transport	biological_process	0.085809	0.73922	25	550	1168	52157	Cluster-14922.51135,Cluster-14922.61276,Cluster-14922.20224,Cluster-14922.81013,Cluster-14922.23719,Cluster-14922.71337,Cluster-14922.34586,Cluster-14922.74410,Cluster-14922.82958,Cluster-14922.61315,Cluster-14922.51707,Cluster-14922.59778,Cluster-14922.72701,Cluster-14922.43681,Cluster-14922.31490,Cluster-14922.48866,Cluster-14922.24803,Cluster-14922.23718,Cluster-14922.76875,Cluster-14922.82956…
GO:0008614	pyridoxine metabolic process	biological_process	0.086355	0.74166	2	550	28	52157	Cluster-14922.88400,Cluster-14922.100414
GO:0008615	pyridoxine biosynthetic process	biological_process	0.086355	0.74166	2	550	28	52157	Cluster-14922.100414,Cluster-14922.88400
GO:0070925	organelle assembly	biological_process	0.086555	0.74166	6	550	260	52157	Cluster-14922.64427,Cluster-14922.58561,Cluster-14922.78385,Cluster-14922.53858,Cluster-14922.85590,Cluster-14922.70299
GO:0000123	histone acetyltransferase complex	cellular_component	0.086824	0.74166	3	550	73	52157	Cluster-14922.64427,Cluster-14922.53858,Cluster-14922.70299
GO:0031248	protein acetyltransferase complex	cellular_component	0.086824	0.74166	3	550	73	52157	Cluster-14922.64427,Cluster-14922.53858,Cluster-14922.70299
GO:1902493	acetyltransferase complex	cellular_component	0.086824	0.74166	3	550	73	52157	Cluster-14922.64427,Cluster-14922.70299,Cluster-14922.53858
GO:0016788	hydrolase activity, acting on ester bonds	molecular_function	0.087088	0.74288	41	550	2592	52157	Cluster-14922.12548,Cluster-14922.61888,Cluster-14922.34586,Cluster-14922.61890,Cluster-14922.63408,Cluster-14922.40241,Cluster-14922.44221,Cluster-14922.29354,Cluster-14922.57359,Cluster-14922.58252,Cluster-14922.62477,Cluster-14922.47260,Cluster-14922.22796,Cluster-14922.94258,Cluster-14922.31418,Cluster-14922.94257,Cluster-14922.61315,Cluster-14922.63359,Cluster-14922.62563,Cluster-14922.10100…
GO:0006560	proline metabolic process	biological_process	0.088549	0.75428	5	550	205	52157	Cluster-14922.22108,Cluster-14922.82672,Cluster-14922.22111,Cluster-14922.22109,Cluster-14922.22107
GO:0007224	smoothened signaling pathway	biological_process	0.089683	0.76287	2	550	40	52157	Cluster-14922.28984,Cluster-14922.91018
GO:0048878	chemical homeostasis	biological_process	0.090254	0.76665	6	550	218	52157	Cluster-14922.80284,Cluster-14922.100261,Cluster-14922.74919,Cluster-14922.89619,Cluster-14922.36633,Cluster-14922.74918
GO:0007346	regulation of mitotic cell cycle	biological_process	0.091024	0.77212	3	550	87	52157	Cluster-14922.51769,Cluster-14922.78299,Cluster-14922.29038
GO:0044454	nuclear chromosome part	cellular_component	0.091807	0.7731	7	550	261	52157	Cluster-14922.94257,Cluster-14922.44221,Cluster-14922.22796,Cluster-14922.82630,Cluster-14922.29354,Cluster-14922.23569,Cluster-14922.94258
GO:0051701	interaction with host	biological_process	0.091853	0.7731	9	550	433	52157	Cluster-14922.82630,Cluster-14922.22796,Cluster-14922.72025,Cluster-14922.82631,Cluster-14922.23569,Cluster-14922.29354,Cluster-14922.44221,Cluster-14922.61999,Cluster-14922.82632
GO:0019693	ribose phosphate metabolic process	biological_process	0.091943	0.7731	20	550	1419	52157	Cluster-14922.64014,Cluster-12456.0,Cluster-14922.62100,Cluster-14922.32866,Cluster-14922.55768,Cluster-14922.65460,Cluster-14922.57421,Cluster-14922.26921,Cluster-14922.84021,Cluster-14922.85065,Cluster-14922.67601,Cluster-14922.90096,Cluster-14922.76329,Cluster-14922.56997,Cluster-14922.53074,Cluster-14922.58896,Cluster-14922.76328,Cluster-14576.0,Cluster-14922.75001,Cluster-14922.60054
GO:0065004	protein-DNA complex assembly	biological_process	0.092354	0.7731	4	550	183	52157	Cluster-14922.53858,Cluster-14922.70299,Cluster-14922.61276,Cluster-14922.64427
GO:0071824	protein-DNA complex subunit organization	biological_process	0.092354	0.7731	4	550	183	52157	Cluster-14922.70299,Cluster-14922.53858,Cluster-14922.64427,Cluster-14922.61276
GO:0042176	regulation of protein catabolic process	biological_process	0.092467	0.7731	3	550	77	52157	Cluster-14922.29038,Cluster-14922.51769,Cluster-14922.78299
GO:0035737	injection of substance in to other organism	biological_process	0.092666	0.7731	1	550	7	52157	Cluster-14922.55986
GO:0035738	envenomation resulting in modification of morphology or physiology of other organism	biological_process	0.092666	0.7731	1	550	7	52157	Cluster-14922.55986
GO:0044559	envenomation resulting in modulation of voltage-gated potassium channel activity in other organism	biological_process	0.092666	0.7731	1	550	7	52157	Cluster-14922.55986
GO:0044560	envenomation resulting in modulation of ion channel activity in other organism	biological_process	0.092666	0.7731	1	550	7	52157	Cluster-14922.55986
GO:0044562	envenomation resulting in negative regulation of voltage-gated potassium channel activity in other organism	biological_process	0.092666	0.7731	1	550	7	52157	Cluster-14922.55986
GO:0044564	envenomation resulting in occlusion of the pore of voltage-gated potassium channel in other organism	biological_process	0.092666	0.7731	1	550	7	52157	Cluster-14922.55986
GO:0043207	response to external biotic stimulus	biological_process	0.094487	0.78558	8	550	438	52157	Cluster-14922.65900,Cluster-14922.79336,Cluster-14922.7706,Cluster-14922.42615,Cluster-14922.42616,Cluster-14922.79335,Cluster-14922.72976,Cluster-14922.50750
GO:0051707	response to other organism	biological_process	0.094487	0.78558	8	550	438	52157	Cluster-14922.7706,Cluster-14922.79336,Cluster-14922.42615,Cluster-14922.65900,Cluster-14922.50750,Cluster-14922.72976,Cluster-14922.42616,Cluster-14922.79335
GO:0030162	regulation of proteolysis	biological_process	0.094548	0.78558	3	550	83	52157	Cluster-14922.29038,Cluster-14922.51769,Cluster-14922.78299
GO:0090407	organophosphate biosynthetic process	biological_process	0.094805	0.78578	16	550	995	52157	Cluster-14922.64014,Cluster-14922.62100,Cluster-14922.55768,Cluster-14922.32866,Cluster-14922.26921,Cluster-14922.65460,Cluster-14922.57421,Cluster-14922.84021,Cluster-14922.85065,Cluster-14922.90096,Cluster-14922.76329,Cluster-14922.67601,Cluster-14922.56997,Cluster-14922.60054,Cluster-14922.56642,Cluster-14922.76328
GO:0046700	heterocycle catabolic process	biological_process	0.094831	0.78578	10	550	538	52157	Cluster-14922.94258,Cluster-14922.23569,Cluster-14922.72025,Cluster-14922.62563,Cluster-14922.82630,Cluster-14922.22796,Cluster-14922.57359,Cluster-14922.44221,Cluster-14922.94257,Cluster-14922.29354
GO:0031090	organelle membrane	cellular_component	0.095172	0.78753	28	550	1688	52157	Cluster-14922.28679,Cluster-14922.76328,Cluster-14922.60054,Cluster-14922.85059,Cluster-14922.50982,Cluster-14922.28677,Cluster-14922.28676,Cluster-14922.56997,Cluster-14922.65449,Cluster-11342.0,Cluster-14922.59355,Cluster-14922.94952,Cluster-14922.90096,Cluster-14922.76329,Cluster-5947.0,Cluster-14922.53760,Cluster-14922.76686,Cluster-14922.61276,Cluster-14922.65460,Cluster-14922.28675,Cluster-…
GO:0009505	plant-type cell wall	cellular_component	0.096673	0.79887	1	550	19	52157	Cluster-14922.57333
GO:0010340	carboxyl-O-methyltransferase activity	molecular_function	0.09748	0.80335	4	550	156	52157	Cluster-14922.44144,Cluster-14922.28313,Cluster-14922.44141,Cluster-14922.44142
GO:0051998	protein carboxyl O-methyltransferase activity	molecular_function	0.09748	0.80335	4	550	156	52157	Cluster-14922.28313,Cluster-14922.44142,Cluster-14922.44141,Cluster-14922.44144
GO:0016838	carbon-oxygen lyase activity, acting on phosphates	molecular_function	0.098005	0.80659	2	550	75	52157	Cluster-14922.104544,Cluster-14922.4491
GO:0044428	nuclear part	cellular_component	0.098624	0.80797	33	550	2126	52157	Cluster-14922.53281,Cluster-14922.56073,Cluster-14922.47444,Cluster-14922.82630,Cluster-14922.23569,Cluster-14922.26107,Cluster-14922.61276,Cluster-14922.70299,Cluster-14922.8373,Cluster-14922.63041,Cluster-14922.70539,Cluster-14922.59464,Cluster-14922.62563,Cluster-14922.7639,Cluster-14922.44481,Cluster-14922.64427,Cluster-14922.94257,Cluster-14922.26109,Cluster-14922.101044,Cluster-14922.26115,…
GO:0032865	ERMES complex	cellular_component	0.098705	0.80797	1	550	10	52157	Cluster-14922.91018
GO:0044232	organelle membrane contact site	cellular_component	0.098705	0.80797	1	550	10	52157	Cluster-14922.91018
GO:0044233	ER-mitochondrion membrane contact site	cellular_component	0.098705	0.80797	1	550	10	52157	Cluster-14922.91018
GO:0003712	transcription cofactor activity	molecular_function	0.09887	0.80824	7	550	330	52157	Cluster-14922.47444,Cluster-14922.62563,Cluster-14922.8372,Cluster-14922.7639,Cluster-14922.8373,Cluster-14922.74959,Cluster-14922.57359
GO:0000989	transcription factor activity, transcription factor binding	molecular_function	0.099209	0.80992	7	550	331	52157	Cluster-14922.8372,Cluster-14922.62563,Cluster-14922.47444,Cluster-14922.74959,Cluster-14922.57359,Cluster-14922.8373,Cluster-14922.7639
GO:0010564	regulation of cell cycle process	biological_process	0.10143	0.82694	3	550	99	52157	Cluster-14922.78299,Cluster-14922.51769,Cluster-14922.29038
GO:0016055	Wnt signaling pathway	biological_process	0.10234	0.83321	5	550	149	52157	Cluster-14922.94990,Cluster-14922.85483,Cluster-14922.67646,Cluster-14922.86555,Cluster-14922.63359
GO:0006352	DNA-templated transcription, initiation	biological_process	0.10314	0.83862	8	550	390	52157	Cluster-14922.70539,Cluster-14922.85251,Cluster-14922.107354,Cluster-14922.50026,Cluster-14922.38775,Cluster-14922.47881,Cluster-14922.38776,Cluster-14922.32454
GO:0006525	arginine metabolic process	biological_process	0.10363	0.84152	5	550	217	52157	Cluster-14922.22111,Cluster-14922.22109,Cluster-14922.22107,Cluster-14922.22108,Cluster-14922.82672
GO:0019008	molybdopterin synthase complex	cellular_component	0.10457	0.84803	1	550	9	52157	Cluster-14922.56642
GO:0060968	regulation of gene silencing	biological_process	0.10632	0.85666	1	550	7	52157	Cluster-14922.65900
GO:0030529	ribonucleoprotein complex	cellular_component	0.10652	0.85666	25	550	2024	52157	Cluster-14922.23719,Cluster-14922.103087,Cluster-14922.51851,Cluster-14922.75311,Cluster-14922.20224,Cluster-14922.73134,Cluster-6206.0,Cluster-14922.51554,Cluster-4876.0,Cluster-14922.65024,Cluster-14922.68084,Cluster-8614.1,Cluster-14922.65848,Cluster-14922.29571,Cluster-14922.29570,Cluster-14922.32092,Cluster-14922.23718,Cluster-14922.107042,Cluster-14922.76142,Cluster-14922.50584,Cluster-1492…
GO:0006336	DNA replication-independent nucleosome assembly	biological_process	0.10684	0.85666	1	550	10	52157	Cluster-14922.61276
GO:0031055	chromatin remodeling at centromere	biological_process	0.10684	0.85666	1	550	10	52157	Cluster-14922.61276
GO:0034080	CENP-A containing nucleosome assembly	biological_process	0.10684	0.85666	1	550	10	52157	Cluster-14922.61276
GO:0034724	DNA replication-independent nucleosome organization	biological_process	0.10684	0.85666	1	550	10	52157	Cluster-14922.61276
GO:0043486	histone exchange	biological_process	0.10684	0.85666	1	550	10	52157	Cluster-14922.61276
GO:0061641	CENP-A containing chromatin organization	biological_process	0.10684	0.85666	1	550	10	52157	Cluster-14922.61276
GO:0043414	macromolecule methylation	biological_process	0.10691	0.85666	9	550	424	52157	Cluster-14922.44141,Cluster-14922.44142,Cluster-14922.28313,Cluster-14922.31828,Cluster-14922.44144,Cluster-14922.56884,Cluster-14922.45163,Cluster-14922.67759,Cluster-14922.64379
GO:0008479	queuine tRNA-ribosyltransferase activity	molecular_function	0.10798	0.86405	1	550	14	52157	Cluster-14922.98964
GO:0051287	NAD binding	molecular_function	0.10811	0.86405	9	550	423	52157	Cluster-14922.50750,Cluster-14922.58896,Cluster-14922.79335,Cluster-14922.42616,Cluster-14922.72976,Cluster-14922.42615,Cluster-14922.7706,Cluster-14922.79336,Cluster-14922.58549
GO:0052855	ADP-dependent NAD(P)H-hydrate dehydratase activity	molecular_function	0.11081	0.88413	1	550	7	52157	Cluster-14922.39969
GO:0050290	sphingomyelin phosphodiesterase D activity	molecular_function	0.11092	0.88413	1	550	8	52157	Cluster-14922.27828
GO:0043168	anion binding	molecular_function	0.11261	0.89649	135	550	8628	52157	Cluster-14922.45019,Cluster-14922.66506,Cluster-14922.55002,Cluster-14922.28677,Cluster-14922.58252,Cluster-14922.78085,Cluster-14922.61529,Cluster-14922.84670,Cluster-14922.66705,Cluster-14922.51135,Cluster-14922.57359,Cluster-14922.28675,Cluster-14922.60179,Cluster-14922.34586,Cluster-14922.28678,Cluster-14922.47220,Cluster-14922.51851,Cluster-14922.43681,Cluster-14922.36992,Cluster-14922.84290…
GO:0006935	chemotaxis	biological_process	0.1141	0.90711	4	550	145	52157	Cluster-14922.31418,Cluster-14922.81013,Cluster-14922.51135,Cluster-14922.43533
GO:0032271	regulation of protein polymerization	biological_process	0.11675	0.92487	4	550	122	52157	Cluster-14922.40440,Cluster-14922.66706,Cluster-14922.66705,Cluster-14922.66708
GO:0043254	regulation of protein complex assembly	biological_process	0.11675	0.92487	4	550	122	52157	Cluster-14922.40440,Cluster-14922.66705,Cluster-14922.66706,Cluster-14922.66708
GO:0044270	cellular nitrogen compound catabolic process	biological_process	0.11679	0.92487	10	550	548	52157	Cluster-14922.72025,Cluster-14922.62563,Cluster-14922.22796,Cluster-14922.82630,Cluster-14922.23569,Cluster-14922.94258,Cluster-14922.44221,Cluster-14922.94257,Cluster-14922.29354,Cluster-14922.57359
GO:0070838	divalent metal ion transport	biological_process	0.11742	0.92869	8	550	422	52157	Cluster-14922.59464,Cluster-14922.77141,Cluster-14922.62065,Cluster-14922.67770,Cluster-14922.54146,Cluster-14922.74317,Cluster-14922.77375,Cluster-14922.49260
GO:0042364	water-soluble vitamin biosynthetic process	biological_process	0.11826	0.93408	11	550	526	52157	Cluster-14922.32866,Cluster-14922.62100,Cluster-14922.91547,Cluster-14922.67601,Cluster-14922.99553,Cluster-14922.88400,Cluster-14922.100414,Cluster-14922.84021,Cluster-14922.39969,Cluster-14922.85065,Cluster-14922.26921
GO:0008033	tRNA processing	biological_process	0.11918	0.94016	18	550	938	52157	Cluster-14922.44142,Cluster-14922.58651,Cluster-14922.48776,Cluster-14922.34586,Cluster-14922.62503,Cluster-14922.73713,Cluster-14922.71337,Cluster-14922.98964,Cluster-14922.44141,Cluster-14922.44144,Cluster-14922.94132,Cluster-14922.53281,Cluster-14922.73715,Cluster-14922.61315,Cluster-14922.62477,Cluster-14922.47260,Cluster-14922.73714,Cluster-14922.76875
GO:0006909	phagocytosis	biological_process	0.11949	0.94139	1	550	11	52157	Cluster-14922.72025
GO:0016485	protein processing	biological_process	0.11987	0.94192	4	550	154	52157	Cluster-14922.33880,Cluster-14922.76685,Cluster-14922.76686,Cluster-14922.94952
GO:0051604	protein maturation	biological_process	0.11987	0.94192	4	550	154	52157	Cluster-14922.76686,Cluster-14922.76685,Cluster-14922.33880,Cluster-14922.94952
GO:0009110	vitamin biosynthetic process	biological_process	0.12005	0.94214	11	550	529	52157	Cluster-14922.26921,Cluster-14922.100414,Cluster-14922.84021,Cluster-14922.39969,Cluster-14922.85065,Cluster-14922.99553,Cluster-14922.67601,Cluster-14922.88400,Cluster-14922.91547,Cluster-14922.32866,Cluster-14922.62100
GO:0042330	taxis	biological_process	0.1205	0.94441	4	550	148	52157	Cluster-14922.31418,Cluster-14922.51135,Cluster-14922.81013,Cluster-14922.43533
GO:0006997	nucleus organization	biological_process	0.12168	0.95245	1	550	16	52157	Cluster-14922.63041
GO:0006650	glycerophospholipid metabolic process	biological_process	0.12222	0.95549	8	550	373	52157	Cluster-14922.56987,Cluster-14922.54234,Cluster-14922.62475,Cluster-14922.62473,Cluster-14922.31418,Cluster-14922.63383,Cluster-14922.43533,Cluster-14922.61297
GO:0014070	response to organic cyclic compound	biological_process	0.12294	0.95983	2	550	51	52157	Cluster-14922.57333,Cluster-14922.65900
GO:1901361	organic cyclic compound catabolic process	biological_process	0.12442	0.97014	10	550	574	52157	Cluster-14922.29354,Cluster-14922.44221,Cluster-14922.94257,Cluster-14922.57359,Cluster-14922.62563,Cluster-14922.22796,Cluster-14922.82630,Cluster-14922.72025,Cluster-14922.23569,Cluster-14922.94258
GO:0019207	kinase regulator activity	molecular_function	0.12582	0.97983	3	550	122	52157	Cluster-14922.60054,Cluster-14922.57421,Cluster-14922.76329
GO:0031023	microtubule organizing center organization	biological_process	0.12712	0.98871	2	550	57	52157	Cluster-14922.58561,Cluster-14922.85590
GO:0005337	nucleoside transmembrane transporter activity	molecular_function	0.12771	0.99162	2	550	51	52157	Cluster-14922.74027,Cluster-14922.29472
GO:0003785	actin monomer binding	molecular_function	0.12803	0.99162	1	550	18	52157	Cluster-14922.29472
GO:0016791	phosphatase activity	molecular_function	0.12806	0.99162	13	550	664	52157	Cluster-14922.100153,Cluster-14922.48776,Cluster-14922.61315,Cluster-14922.26063,Cluster-14922.76875,Cluster-14922.62503,Cluster-14922.63408,Cluster-14922.31418,Cluster-14922.71337,Cluster-14922.62477,Cluster-14922.34586,Cluster-14922.43533,Cluster-14922.47260
GO:0019439	aromatic compound catabolic process	biological_process	0.12815	0.99162	10	550	578	52157	Cluster-14922.57359,Cluster-14922.44221,Cluster-14922.94257,Cluster-14922.29354,Cluster-14922.94258,Cluster-14922.23569,Cluster-14922.72025,Cluster-14922.62563,Cluster-14922.22796,Cluster-14922.82630
GO:0043233	organelle lumen	cellular_component	0.12991	1	23	550	1420	52157	Cluster-14922.64427,Cluster-14922.94257,Cluster-14922.74919,Cluster-14922.47444,Cluster-14922.82630,Cluster-14922.36633,Cluster-14922.22796,Cluster-14922.94258,Cluster-14922.74959,Cluster-14922.23569,Cluster-14922.32092,Cluster-14922.44221,Cluster-14922.61276,Cluster-14922.29354,Cluster-14922.70299,Cluster-14922.57359,Cluster-14922.8373,Cluster-14922.53858,Cluster-14922.63041,Cluster-14922.70539,…
GO:0070013	intracellular organelle lumen	cellular_component	0.12991	1	23	550	1420	52157	Cluster-14922.94257,Cluster-14922.64427,Cluster-14922.74919,Cluster-14922.94258,Cluster-14922.23569,Cluster-14922.74959,Cluster-14922.32092,Cluster-14922.47444,Cluster-14922.82630,Cluster-14922.36633,Cluster-14922.22796,Cluster-14922.57359,Cluster-14922.70299,Cluster-14922.8373,Cluster-14922.53858,Cluster-14922.44221,Cluster-14922.61276,Cluster-14922.29354,Cluster-14922.7639,Cluster-14922.63041,C…
GO:0004521	endoribonuclease activity	molecular_function	0.13308	1	6	550	236	52157	Cluster-14922.53281,Cluster-14922.49482,Cluster-14922.50584,Cluster-14922.10100,Cluster-14922.68084,Cluster-14922.63359
GO:1901677	phosphate transmembrane transporter activity	molecular_function	0.1346	1	2	550	57	52157	Cluster-14922.29472,Cluster-14922.74027
GO:0005576	extracellular region	cellular_component	0.13522	1	29	550	2092	52157	Cluster-14922.94952,Cluster-14922.61825,Cluster-14922.82956,Cluster-14922.36633,Cluster-14922.28676,Cluster-14922.15385,Cluster-14922.28677,Cluster-14922.85059,Cluster-14922.58549,Cluster-14922.74919,Cluster-14922.48866,Cluster-14922.73712,Cluster-14922.28679,Cluster-14922.25886,Cluster-14922.80284,Cluster-14922.28678,Cluster-14922.76685,Cluster-14922.100261,Cluster-14922.67594,Cluster-14922.5576…
GO:0019001	guanyl nucleotide binding	molecular_function	0.13616	1	22	550	1242	52157	Cluster-14922.47444,Cluster-14922.58252,Cluster-14922.74959,Cluster-14922.76875,Cluster-14922.43063,Cluster-14922.53758,Cluster-14922.66506,Cluster-14922.61315,Cluster-14922.53757,Cluster-14922.49205,Cluster-14922.32866,Cluster-14922.62100,Cluster-14922.34586,Cluster-14922.59520,Cluster-14922.71337,Cluster-14922.63408,Cluster-14922.85065,Cluster-14922.84021,Cluster-6206.0,Cluster-14922.66508,Clus…
GO:0065008	regulation of biological quality	biological_process	0.13699	1	24	550	1580	52157	Cluster-14922.40440,Cluster-14922.66705,Cluster-14922.61999,Cluster-14922.29354,Cluster-14922.44221,Cluster-14922.74918,Cluster-14922.82631,Cluster-14922.60216,Cluster-14922.80284,Cluster-14922.89619,Cluster-14922.100261,Cluster-14922.53700,Cluster-14922.101044,Cluster-14922.58549,Cluster-14922.82632,Cluster-14922.74919,Cluster-14922.61825,Cluster-14922.23569,Cluster-14922.66706,Cluster-14922.826…
GO:0090066	regulation of anatomical structure size	biological_process	0.13861	1	4	550	125	52157	Cluster-14922.66708,Cluster-14922.66705,Cluster-14922.66706,Cluster-14922.40440
GO:0030337	DNA polymerase processivity factor activity	molecular_function	0.1416	1	1	550	12	52157	Cluster-14922.7407
GO:0004559	alpha-mannosidase activity	molecular_function	0.14271	1	2	550	38	52157	Cluster-14922.47410,Cluster-14922.49957
GO:0072511	divalent inorganic cation transport	biological_process	0.14314	1	8	550	450	52157	Cluster-14922.49260,Cluster-14922.77375,Cluster-14922.74317,Cluster-14922.54146,Cluster-14922.67770,Cluster-14922.62065,Cluster-14922.77141,Cluster-14922.59464
GO:0072509	divalent inorganic cation transmembrane transporter activity	molecular_function	0.14375	1	7	550	372	52157	Cluster-14922.77141,Cluster-14922.74317,Cluster-14922.59464,Cluster-14922.77375,Cluster-14922.62065,Cluster-14922.49260,Cluster-14922.67770
GO:0042816	vitamin B6 metabolic process	biological_process	0.14392	1	2	550	48	52157	Cluster-14922.100414,Cluster-14922.88400
GO:0042819	vitamin B6 biosynthetic process	biological_process	0.14392	1	2	550	48	52157	Cluster-14922.100414,Cluster-14922.88400
GO:0006575	cellular modified amino acid metabolic process	biological_process	0.14512	1	12	550	700	52157	Cluster-14922.26921,Cluster-14922.44141,Cluster-14922.84021,Cluster-14922.44142,Cluster-14922.28313,Cluster-14922.85065,Cluster-14922.44144,Cluster-14922.67601,Cluster-14922.99553,Cluster-14922.91547,Cluster-14922.32866,Cluster-14922.62100
GO:0031974	membrane-enclosed lumen	cellular_component	0.14597	1	23	550	1441	52157	Cluster-14922.8373,Cluster-14922.70299,Cluster-14922.57359,Cluster-14922.53858,Cluster-14922.44221,Cluster-14922.29354,Cluster-14922.61276,Cluster-14922.7639,Cluster-14922.70539,Cluster-14922.63041,Cluster-14922.62563,Cluster-14922.8372,Cluster-14922.94257,Cluster-14922.64427,Cluster-14922.74919,Cluster-14922.23569,Cluster-14922.94258,Cluster-14922.32092,Cluster-14922.74959,Cluster-14922.47444,Cl…
GO:0051493	regulation of cytoskeleton organization	biological_process	0.14605	1	4	550	144	52157	Cluster-14922.66708,Cluster-14922.40440,Cluster-14922.66705,Cluster-14922.66706
GO:0004749	ribose phosphate diphosphokinase activity	molecular_function	0.1471	1	1	550	19	52157	Cluster-14922.64014
GO:0000213	tRNA-intron endonuclease activity	molecular_function	0.14729	1	1	550	9	52157	Cluster-14922.53281
GO:0000214	tRNA-intron endonuclease complex	cellular_component	0.14729	1	1	550	9	52157	Cluster-14922.53281
GO:0015923	mannosidase activity	molecular_function	0.1476	1	2	550	41	52157	Cluster-14922.47410,Cluster-14922.49957
GO:0008855	exodeoxyribonuclease VII activity	molecular_function	0.14856	1	3	550	105	52157	Cluster-14922.57359,Cluster-14922.72025,Cluster-14922.62563
GO:0009318	exodeoxyribonuclease VII complex	cellular_component	0.14856	1	3	550	105	52157	Cluster-14922.57359,Cluster-14922.62563,Cluster-14922.72025
GO:0009607	response to biotic stimulus	biological_process	0.15011	1	8	550	533	52157	Cluster-14922.79335,Cluster-14922.42616,Cluster-14922.72976,Cluster-14922.50750,Cluster-14922.65900,Cluster-14922.79336,Cluster-14922.7706,Cluster-14922.42615
GO:0016787	hydrolase activity	molecular_function	0.15061	1	136	550	9754	52157	Cluster-14922.47410,Cluster-14922.78085,Cluster-14922.26115,Cluster-14922.58252,Cluster-14922.82823,Cluster-14922.30017,Cluster-14922.81443,Cluster-14922.45019,Cluster-14922.66506,Cluster-14922.83637,Cluster-14922.94257,Cluster-14922.40241,Cluster-14922.34586,Cluster-14922.61890,Cluster-14922.26110,Cluster-14922.57359,Cluster-14922.51135,Cluster-14922.97482,Cluster-14922.44221,Cluster-14922.6135,…
GO:0006515	misfolded or incompletely synthesized protein catabolic process	biological_process	0.15063	1	1	550	20	52157	Cluster-14922.87915
GO:0031144	proteasome localization	biological_process	0.15063	1	1	550	20	52157	Cluster-14922.87915
GO:0031503	protein complex localization	biological_process	0.15063	1	1	550	20	52157	Cluster-14922.87915
GO:0034629	cellular protein complex localization	biological_process	0.15063	1	1	550	20	52157	Cluster-14922.87915
GO:0035966	response to topologically incorrect protein	biological_process	0.15063	1	1	550	20	52157	Cluster-14922.87915
GO:0035967	cellular response to topologically incorrect protein	biological_process	0.15063	1	1	550	20	52157	Cluster-14922.87915
GO:0051788	response to misfolded protein	biological_process	0.15063	1	1	550	20	52157	Cluster-14922.87915
GO:0071218	cellular response to misfolded protein	biological_process	0.15063	1	1	550	20	52157	Cluster-14922.87915
GO:0071630	nucleus-associated proteasomal ubiquitin-dependent protein catabolic process	biological_process	0.15063	1	1	550	20	52157	Cluster-14922.87915
GO:1901505	carbohydrate derivative transporter activity	molecular_function	0.15441	1	2	550	66	52157	Cluster-14922.74027,Cluster-14922.29472
GO:0008168	methyltransferase activity	molecular_function	0.15754	1	19	550	1246	52157	Cluster-14922.44141,Cluster-14922.44144,Cluster-14922.48866,Cluster-14922.56884,Cluster-14922.94132,Cluster-14922.73715,Cluster-14922.67759,Cluster-14922.91547,Cluster-14922.64379,Cluster-14922.73714,Cluster-14922.82956,Cluster-14922.44142,Cluster-14922.58651,Cluster-14922.28313,Cluster-14922.31828,Cluster-14922.45163,Cluster-14922.74410,Cluster-14922.82958,Cluster-14922.73713
GO:1902582	single-organism intracellular transport	biological_process	0.15833	1	18	550	1057	52157	Cluster-14922.59574,Cluster-14922.50982,Cluster-14922.65449,Cluster-14922.43533,Cluster-14922.84370,Cluster-14922.31418,Cluster-14922.82956,Cluster-14922.59355,Cluster-14922.29038,Cluster-14922.61276,Cluster-14922.78299,Cluster-14922.53760,Cluster-14922.51769,Cluster-14922.65900,Cluster-14922.51135,Cluster-14922.82209,Cluster-14922.71227,Cluster-14922.81013
GO:0010506	regulation of autophagy	biological_process	0.15872	1	3	550	128	52157	Cluster-14922.51769,Cluster-14922.78299,Cluster-14922.29038
GO:0051051	negative regulation of transport	biological_process	0.15899	1	1	550	21	52157	Cluster-14922.72025
GO:0016311	dephosphorylation	biological_process	0.16058	1	6	550	268	52157	Cluster-14922.48776,Cluster-14922.62503,Cluster-14922.31418,Cluster-14922.62477,Cluster-14922.43533,Cluster-14922.47260
GO:0016832	aldehyde-lyase activity	molecular_function	0.16084	1	2	550	58	52157	Cluster-14922.53074,Cluster-14922.75001
GO:0051258	protein polymerization	biological_process	0.16283	1	6	550	276	52157	Cluster-14922.66708,Cluster-14922.61825,Cluster-14922.40440,Cluster-14922.66705,Cluster-14922.58549,Cluster-14922.66706
GO:0004127	cytidylate kinase activity	molecular_function	0.16335	1	3	550	111	52157	Cluster-14922.59520,Cluster-14922.63408,Cluster-14922.100153
GO:0051049	regulation of transport	biological_process	0.16429	1	2	550	63	52157	Cluster-14922.91018,Cluster-14922.72025
GO:0042626	ATPase activity, coupled to transmembrane movement of substances	molecular_function	0.16453	1	8	550	364	52157	Cluster-14922.26921,Cluster-14922.57359,Cluster-14922.84021,Cluster-14922.74132,Cluster-14922.85065,Cluster-14922.62563,Cluster-14922.32866,Cluster-14922.62100
GO:0043492	ATPase activity, coupled to movement of substances	molecular_function	0.16453	1	8	550	364	52157	Cluster-14922.57359,Cluster-14922.26921,Cluster-14922.85065,Cluster-14922.84021,Cluster-14922.74132,Cluster-14922.32866,Cluster-14922.62100,Cluster-14922.62563
GO:0008233	peptidase activity	molecular_function	0.16552	1	35	550	2415	52157	Cluster-14922.53690,Cluster-14922.51554,Cluster-14922.76686,Cluster-14922.58432,Cluster-14922.47059,Cluster-14922.59464,Cluster-14922.33880,Cluster-14922.64492,Cluster-14922.76685,Cluster-14922.82632,Cluster-14922.9590,Cluster-14922.87009,Cluster-14922.17631,Cluster-14922.66341,Cluster-14922.60789,Cluster-14922.66564,Cluster-14922.23569,Cluster-14922.94952,Cluster-14922.55065,Cluster-14922.82630,…
GO:0042578	phosphoric ester hydrolase activity	molecular_function	0.16707	1	15	550	848	52157	Cluster-14922.26063,Cluster-14922.27828,Cluster-14922.61315,Cluster-14922.48776,Cluster-14922.100153,Cluster-14922.43533,Cluster-14922.34586,Cluster-14922.58252,Cluster-14922.62477,Cluster-14922.47260,Cluster-14922.76875,Cluster-14922.71337,Cluster-14922.62503,Cluster-14922.63408,Cluster-14922.31418
GO:0007601	visual perception	biological_process	0.16998	1	1	550	6	52157	Cluster-14922.58252
GO:0030553	cGMP binding	molecular_function	0.16998	1	1	550	6	52157	Cluster-14922.58252
GO:0050953	sensory perception of light stimulus	biological_process	0.16998	1	1	550	6	52157	Cluster-14922.58252
GO:0022626	cytosolic ribosome	cellular_component	0.17157	1	1	550	60	52157	Cluster-14922.32092
GO:0007017	microtubule-based process	biological_process	0.17225	1	13	550	590	52157	Cluster-14922.78385,Cluster-14922.47516,Cluster-14922.38563,Cluster-14922.45014,Cluster-14922.29858,Cluster-14922.45015,Cluster-14922.47515,Cluster-14922.58561,Cluster-14922.97407,Cluster-14922.45019,Cluster-14922.85590,Cluster-14922.3316,Cluster-14922.84290
GO:0016469	proton-transporting two-sector ATPase complex	cellular_component	0.17487	1	8	550	506	52157	Cluster-14922.57421,Cluster-14922.65460,Cluster-14922.60054,Cluster-14922.76328,Cluster-14922.76329,Cluster-14922.90096,Cluster-14922.55768,Cluster-14922.56997
GO:0015935	small ribosomal subunit	cellular_component	0.17506	1	1	550	42	52157	Cluster-14922.32092
GO:0016641	oxidoreductase activity, acting on the CH-NH2 group of donors, oxygen as acceptor	molecular_function	0.17509	1	2	550	62	52157	Cluster-14922.100414,Cluster-14922.88400
GO:0098772	molecular function regulator	molecular_function	0.17513	1	17	550	1157	52157	Cluster-14922.71337,Cluster-14922.34586,Cluster-14922.78385,Cluster-14922.7407,Cluster-14922.57421,Cluster-14922.57359,Cluster-14922.95962,Cluster-14922.52667,Cluster-14922.76875,Cluster-14922.76329,Cluster-14922.54146,Cluster-14922.61315,Cluster-14922.52049,Cluster-14922.75001,Cluster-14922.25886,Cluster-14922.73712,Cluster-14922.60054
GO:1902600	hydrogen ion transmembrane transport	biological_process	0.17796	1	8	550	518	52157	Cluster-14922.57421,Cluster-14922.65460,Cluster-14922.76328,Cluster-14922.60054,Cluster-14922.76329,Cluster-14922.90096,Cluster-14922.56997,Cluster-14922.55768
GO:0008616	queuosine biosynthetic process	biological_process	0.17852	1	1	550	22	52157	Cluster-14922.98964
GO:0046116	queuosine metabolic process	biological_process	0.17852	1	1	550	22	52157	Cluster-14922.98964
GO:0019867	outer membrane	cellular_component	0.17946	1	8	550	458	52157	Cluster-14922.83637,Cluster-14922.50982,Cluster-14922.81444,Cluster-14922.53760,Cluster-14922.67770,Cluster-14922.62065,Cluster-14922.28984,Cluster-14922.91018
GO:0003924	GTPase activity	molecular_function	0.17987	1	16	550	854	52157	Cluster-14922.32866,Cluster-14922.62100,Cluster-14922.59520,Cluster-14922.63408,Cluster-14922.85065,Cluster-14922.84021,Cluster-14922.66508,Cluster-14922.26921,Cluster-14922.100153,Cluster-14922.47444,Cluster-14922.74959,Cluster-14922.43063,Cluster-14922.53758,Cluster-14922.66506,Cluster-14922.53757,Cluster-14922.49205
GO:0032259	methylation	biological_process	0.18275	1	9	550	506	52157	Cluster-14922.56884,Cluster-14922.45163,Cluster-14922.67759,Cluster-14922.28313,Cluster-14922.44142,Cluster-14922.44141,Cluster-14922.44144,Cluster-14922.31828,Cluster-14922.64379
GO:0015932	nucleobase-containing compound transmembrane transporter activity	molecular_function	0.18281	1	2	550	67	52157	Cluster-14922.29472,Cluster-14922.74027
GO:0016891	endoribonuclease activity, producing 5'-phosphomonoesters	molecular_function	0.18331	1	5	550	197	52157	Cluster-14922.10100,Cluster-14922.50584,Cluster-14922.63359,Cluster-14922.68084,Cluster-14922.49482
GO:0019752	carboxylic acid metabolic process	biological_process	0.18616	1	48	550	3416	52157	Cluster-14922.7706,Cluster-14922.85065,Cluster-14922.84021,Cluster-14922.26921,Cluster-14922.65460,Cluster-14922.32866,Cluster-14922.99553,Cluster-14922.79335,Cluster-14922.60054,Cluster-14922.43681,Cluster-15430.0,Cluster-14922.72701,Cluster-14922.82632,Cluster-14922.22107,Cluster-14922.82630,Cluster-14922.58896,Cluster-14922.50750,Cluster-14922.55001,Cluster-14922.91547,Cluster-14922.56997,Clus…
GO:0044087	regulation of cellular component biogenesis	biological_process	0.18728	1	4	550	142	52157	Cluster-14922.66708,Cluster-14922.40440,Cluster-14922.66706,Cluster-14922.66705
GO:0070647	protein modification by small protein conjugation or removal	biological_process	0.18773	1	15	550	863	52157	Cluster-14922.29038,Cluster-14922.55985,Cluster-14922.55986,Cluster-14922.51961,Cluster-14922.26110,Cluster-14922.59464,Cluster-14922.42996,Cluster-14922.26115,Cluster-14922.56073,Cluster-14922.61999,Cluster-14922.78299,Cluster-14922.26109,Cluster-14922.44481,Cluster-14922.65418,Cluster-14922.51769
GO:0004529	exodeoxyribonuclease activity	molecular_function	0.18846	1	3	550	125	52157	Cluster-14922.72025,Cluster-14922.62563,Cluster-14922.57359
GO:0016895	exodeoxyribonuclease activity, producing 5'-phosphomonoesters	molecular_function	0.18846	1	3	550	125	52157	Cluster-14922.72025,Cluster-14922.62563,Cluster-14922.57359
GO:0005882	intermediate filament	cellular_component	0.19103	1	3	550	117	52157	Cluster-14922.78299,Cluster-14922.51769,Cluster-14922.29038
GO:0045111	intermediate filament cytoskeleton	cellular_component	0.19103	1	3	550	117	52157	Cluster-14922.78299,Cluster-14922.51769,Cluster-14922.29038
GO:0006820	anion transport	biological_process	0.19122	1	11	550	620	52157	Cluster-14922.51766,Cluster-14922.73005,Cluster-14922.66341,Cluster-14922.58432,Cluster-14922.55065,Cluster-14922.91018,Cluster-14922.74085,Cluster-14922.51765,Cluster-14922.66096,Cluster-14922.59355,Cluster-14922.32075
GO:0016741	transferase activity, transferring one-carbon groups	molecular_function	0.19266	1	19	550	1294	52157	Cluster-14922.45163,Cluster-14922.44142,Cluster-14922.58651,Cluster-14922.28313,Cluster-14922.31828,Cluster-14922.73713,Cluster-14922.82958,Cluster-14922.74410,Cluster-14922.94132,Cluster-14922.56884,Cluster-14922.73715,Cluster-14922.67759,Cluster-14922.44141,Cluster-14922.48866,Cluster-14922.44144,Cluster-14922.73714,Cluster-14922.82956,Cluster-14922.91547,Cluster-14922.64379
GO:0009306	protein secretion	biological_process	0.19465	1	2	550	60	52157	Cluster-14922.74919,Cluster-14922.36633
GO:0008094	DNA-dependent ATPase activity	molecular_function	0.19502	1	4	550	147	52157	Cluster-14922.26109,Cluster-14922.26115,Cluster-14922.26110,Cluster-14922.26107
GO:0010007	magnesium chelatase complex	cellular_component	0.19539	1	1	550	15	52157	Cluster-14922.97286
GO:0016851	magnesium chelatase activity	molecular_function	0.19539	1	1	550	15	52157	Cluster-14922.97286
GO:0051002	ligase activity, forming nitrogen-metal bonds	molecular_function	0.19539	1	1	550	15	52157	Cluster-14922.97286
GO:0051003	ligase activity, forming nitrogen-metal bonds, forming coordination complexes	molecular_function	0.19539	1	1	550	15	52157	Cluster-14922.97286
GO:0016616	oxidoreductase activity, acting on the CH-OH group of donors, NAD or NADP as acceptor	molecular_function	0.19642	1	11	550	715	52157	Cluster-14922.58549,Cluster-14922.79336,Cluster-14922.7706,Cluster-14922.42615,Cluster-14922.60216,Cluster-14922.42616,Cluster-14922.79335,Cluster-14922.72976,Cluster-14922.58896,Cluster-14922.50750,Cluster-14922.53700
GO:0006839	mitochondrial transport	biological_process	0.19796	1	3	550	129	52157	Cluster-14922.50982,Cluster-14922.59355,Cluster-14922.53760
GO:0016032	viral process	biological_process	0.19948	1	19	550	1199	52157	Cluster-14922.67759,Cluster-14922.56884,Cluster-14922.82632,Cluster-14922.82630,Cluster-14922.22796,Cluster-14922.72025,Cluster-14922.64379,Cluster-14922.63789,Cluster-14922.23569,Cluster-14922.29354,Cluster-14922.31828,Cluster-14922.44221,Cluster-14922.45163,Cluster-14922.7407,Cluster-14922.61890,Cluster-14922.63389,Cluster-14922.64563,Cluster-14922.61888,Cluster-14922.82631
GO:0030551	cyclic nucleotide binding	molecular_function	0.20382	1	1	550	13	52157	Cluster-14922.58252
GO:0015399	primary active transmembrane transporter activity	molecular_function	0.20969	1	8	550	400	52157	Cluster-14922.57359,Cluster-14922.26921,Cluster-14922.84021,Cluster-14922.74132,Cluster-14922.85065,Cluster-14922.62563,Cluster-14922.32866,Cluster-14922.62100
GO:0015405	P-P-bond-hydrolysis-driven transmembrane transporter activity	molecular_function	0.20969	1	8	550	400	52157	Cluster-14922.85065,Cluster-14922.74132,Cluster-14922.84021,Cluster-14922.26921,Cluster-14922.57359,Cluster-14922.32866,Cluster-14922.62100,Cluster-14922.62563
GO:0043021	ribonucleoprotein complex binding	molecular_function	0.20977	1	1	550	42	52157	Cluster-14922.101265
GO:0000148	1,3-beta-D-glucan synthase complex	cellular_component	0.21022	1	2	550	31	52157	Cluster-14922.54874,Cluster-14922.53471
GO:0003843	1,3-beta-D-glucan synthase activity	molecular_function	0.21022	1	2	550	31	52157	Cluster-14922.53471,Cluster-14922.54874
GO:0006074	(1->3)-beta-D-glucan metabolic process	biological_process	0.21022	1	2	550	31	52157	Cluster-14922.53471,Cluster-14922.54874
GO:0006075	(1->3)-beta-D-glucan biosynthetic process	biological_process	0.21022	1	2	550	31	52157	Cluster-14922.54874,Cluster-14922.53471
GO:0008171	O-methyltransferase activity	molecular_function	0.21141	1	4	550	228	52157	Cluster-14922.44144,Cluster-14922.44141,Cluster-14922.44142,Cluster-14922.28313
GO:0016778	diphosphotransferase activity	molecular_function	0.21331	1	1	550	30	52157	Cluster-14922.64014
GO:0001897	cytolysis by symbiont of host cells	biological_process	0.21659	1	1	550	28	52157	Cluster-14922.61999
GO:0019836	hemolysis by symbiont of host erythrocytes	biological_process	0.21659	1	1	550	28	52157	Cluster-14922.61999
GO:0044432	endoplasmic reticulum part	cellular_component	0.21842	1	9	550	548	52157	Cluster-14922.74919,Cluster-14922.76686,Cluster-14922.74550,Cluster-14922.76685,Cluster-14922.36633,Cluster-14922.33880,Cluster-14922.91018,Cluster-14922.94952,Cluster-14922.66977
GO:0031981	nuclear lumen	cellular_component	0.22192	1	21	550	1368	52157	Cluster-14922.32092,Cluster-14922.94258,Cluster-14922.23569,Cluster-14922.74959,Cluster-14922.47444,Cluster-14922.22796,Cluster-14922.82630,Cluster-14922.94257,Cluster-14922.64427,Cluster-14922.7639,Cluster-14922.63041,Cluster-14922.70539,Cluster-14922.8372,Cluster-14922.62563,Cluster-14922.70299,Cluster-14922.57359,Cluster-14922.8373,Cluster-14922.53858,Cluster-14922.44221,Cluster-14922.61276,Cl…
GO:0016757	transferase activity, transferring glycosyl groups	molecular_function	0.22201	1	21	550	1378	52157	Cluster-14922.82822,Cluster-14922.62503,Cluster-14922.38825,Cluster-14922.29354,Cluster-14922.53690,Cluster-14922.48776,Cluster-14922.54874,Cluster-14922.22796,Cluster-14922.82630,Cluster-14922.47260,Cluster-14922.82823,Cluster-14922.62477,Cluster-14922.23569,Cluster-14922.81486,Cluster-14922.94258,Cluster-14922.53471,Cluster-14922.94257,Cluster-14922.98964,Cluster-14922.76062,Cluster-14922.48544…
GO:0012505	endomembrane system	cellular_component	0.22304	1	21	550	1342	52157	Cluster-14922.53858,Cluster-14922.74550,Cluster-14922.51135,Cluster-14922.70299,Cluster-14922.61276,Cluster-14922.76686,Cluster-14922.66977,Cluster-14922.81013,Cluster-14922.76685,Cluster-14922.33880,Cluster-14922.91018,Cluster-14922.48544,Cluster-14922.74919,Cluster-14922.64427,Cluster-14922.31418,Cluster-14922.94952,Cluster-14922.32092,Cluster-14922.81486,Cluster-14922.36633,Cluster-14922.65449…
GO:0098796	membrane protein complex	cellular_component	0.22307	1	35	550	2452	52157	Cluster-14922.76686,Cluster-14922.61276,Cluster-14922.54874,Cluster-14922.65460,Cluster-14922.76685,Cluster-14922.55768,Cluster-14922.33880,Cluster-14922.91018,Cluster-14922.59464,Cluster-14922.63359,Cluster-12456.0,Cluster-14922.60054,Cluster-14922.53471,Cluster-14922.43681,Cluster-14922.72701,Cluster-14922.85059,Cluster-14922.51707,Cluster-14922.28676,Cluster-14922.56997,Cluster-14922.94952,Clu…
GO:0007600	sensory perception	biological_process	0.22307	1	2	550	87	52157	Cluster-14922.58252,Cluster-14922.1113
GO:0050877	neurological system process	biological_process	0.22307	1	2	550	87	52157	Cluster-14922.58252,Cluster-14922.1113
GO:0043436	oxoacid metabolic process	biological_process	0.22472	1	48	550	3470	52157	Cluster-14922.79336,Cluster-14922.31490,Cluster-14922.76328,Cluster-14922.94257,Cluster-14922.75001,Cluster-14922.67186,Cluster-14922.22796,Cluster-14922.53074,Cluster-14922.90096,Cluster-14922.61529,Cluster-14922.22108,Cluster-14922.66706,Cluster-14922.94258,Cluster-14922.22109,Cluster-14922.29354,Cluster-14922.22111,Cluster-14922.42615,Cluster-14922.40440,Cluster-14922.66705,Cluster-14922.57421…
GO:0016892	endoribonuclease activity, producing 3'-phosphomonoesters	molecular_function	0.22632	1	1	550	26	52157	Cluster-14922.53281
GO:0006082	organic acid metabolic process	biological_process	0.22796	1	48	550	3480	52157	Cluster-14922.22111,Cluster-14922.42615,Cluster-14922.29354,Cluster-14922.22109,Cluster-14922.57421,Cluster-14922.66705,Cluster-14922.40440,Cluster-14922.62100,Cluster-14922.8372,Cluster-14922.82672,Cluster-14922.31490,Cluster-14922.76328,Cluster-14922.75001,Cluster-14922.94257,Cluster-14922.79336,Cluster-14922.67186,Cluster-14922.53074,Cluster-14922.22796,Cluster-14922.22108,Cluster-14922.66706,…
GO:0072521	purine-containing compound metabolic process	biological_process	0.22978	1	30	550	2227	52157	Cluster-14922.58252,Cluster-14922.56997,Cluster-14922.53074,Cluster-14922.67601,Cluster-14922.90096,Cluster-14922.76329,Cluster-14576.0,Cluster-14922.44141,Cluster-14922.76328,Cluster-14922.75001,Cluster-14922.60054,Cluster-14922.44144,Cluster-14922.59520,Cluster-14922.58626,Cluster-14922.62100,Cluster-14922.55768,Cluster-14922.32866,Cluster-14922.64014,Cluster-12456.0,Cluster-14922.63408,Cluster…
GO:0043044	ATP-dependent chromatin remodeling	biological_process	0.23013	1	1	550	20	52157	Cluster-14922.61276
GO:0016894	endonuclease activity, active with either ribo- or deoxyribonucleic acids and producing 3'-phosphomonoesters	molecular_function	0.2328	1	1	550	28	52157	Cluster-14922.53281
GO:0004842	ubiquitin-protein transferase activity	molecular_function	0.23506	1	12	550	712	52157	Cluster-14922.59464,Cluster-14922.42996,Cluster-14922.26115,Cluster-14922.26110,Cluster-14922.55985,Cluster-14922.51961,Cluster-14922.55986,Cluster-14922.26109,Cluster-14922.65418,Cluster-14922.44481,Cluster-14922.61999,Cluster-14922.56073
GO:0019787	ubiquitin-like protein transferase activity	molecular_function	0.23531	1	12	550	713	52157	Cluster-14922.55985,Cluster-14922.51961,Cluster-14922.55986,Cluster-14922.26110,Cluster-14922.59464,Cluster-14922.42996,Cluster-14922.26115,Cluster-14922.56073,Cluster-14922.61999,Cluster-14922.26109,Cluster-14922.44481,Cluster-14922.65418
GO:0004812	aminoacyl-tRNA ligase activity	molecular_function	0.23544	1	5	550	291	52157	Cluster-14922.22111,Cluster-14922.22107,Cluster-14922.22109,Cluster-14922.22108,Cluster-14922.82672
GO:0006850	mitochondrial pyruvate transport	biological_process	0.23659	1	1	550	27	52157	Cluster-14922.59355
GO:0010605	negative regulation of macromolecule metabolic process	biological_process	0.23677	1	4	550	223	52157	Cluster-14922.78299,Cluster-14922.51769,Cluster-14922.65900,Cluster-14922.29038
GO:0016875	ligase activity, forming carbon-oxygen bonds	molecular_function	0.23828	1	5	550	294	52157	Cluster-14922.22111,Cluster-14922.22107,Cluster-14922.22109,Cluster-14922.22108,Cluster-14922.82672
GO:0016876	ligase activity, forming aminoacyl-tRNA and related compounds	molecular_function	0.23828	1	5	550	294	52157	Cluster-14922.82672,Cluster-14922.22108,Cluster-14922.22107,Cluster-14922.22109,Cluster-14922.22111
GO:0032561	guanyl ribonucleotide binding	molecular_function	0.23832	1	20	550	1218	52157	Cluster-14922.100153,Cluster-14922.26921,Cluster-14922.66508,Cluster-6206.0,Cluster-14922.84021,Cluster-14922.85065,Cluster-14922.63408,Cluster-14922.71337,Cluster-14922.34586,Cluster-14922.59520,Cluster-14922.32866,Cluster-14922.62100,Cluster-14922.49205,Cluster-14922.53757,Cluster-14922.61315,Cluster-14922.66506,Cluster-14922.53758,Cluster-14922.43063,Cluster-14922.76875,Cluster-14922.58252
GO:0009056	catabolic process	biological_process	0.23989	1	32	550	2399	52157	Cluster-14922.70299,Cluster-14922.51769,Cluster-14922.58432,Cluster-14922.59464,Cluster-14922.62563,Cluster-15430.0,Cluster-14922.66341,Cluster-14922.87915,Cluster-14922.55986,Cluster-14922.23569,Cluster-14922.55065,Cluster-14922.72025,Cluster-14922.22107,Cluster-14922.82630,Cluster-14922.57359,Cluster-14922.53858,Cluster-14922.22111,Cluster-14922.44221,Cluster-14922.29354,Cluster-14922.78299,Clu…
GO:0006848	pyruvate transport	biological_process	0.24038	1	1	550	28	52157	Cluster-14922.59355
GO:0098799	outer mitochondrial membrane protein complex	cellular_component	0.24153	1	3	550	120	52157	Cluster-14922.91018,Cluster-14922.53760,Cluster-14922.50982
GO:0008236	serine-type peptidase activity	molecular_function	0.24173	1	13	550	853	52157	Cluster-14922.66564,Cluster-14922.29354,Cluster-14922.94257,Cluster-14922.44221,Cluster-14922.88074,Cluster-14922.51554,Cluster-14922.97482,Cluster-14922.82632,Cluster-14922.22796,Cluster-14922.82630,Cluster-14922.82631,Cluster-14922.94258,Cluster-14922.23569
GO:0017171	serine hydrolase activity	molecular_function	0.24173	1	13	550	853	52157	Cluster-14922.82632,Cluster-14922.51554,Cluster-14922.97482,Cluster-14922.94257,Cluster-14922.44221,Cluster-14922.88074,Cluster-14922.66564,Cluster-14922.29354,Cluster-14922.94258,Cluster-14922.23569,Cluster-14922.82631,Cluster-14922.22796,Cluster-14922.82630
GO:0000166	nucleotide binding	molecular_function	0.24183	1	132	550	8740	52157	Cluster-14922.55002,Cluster-14922.66506,Cluster-14922.45019,Cluster-14922.84670,Cluster-14922.61529,Cluster-14922.78085,Cluster-14922.58252,Cluster-14922.60179,Cluster-14922.51135,Cluster-14922.66705,Cluster-14922.57359,Cluster-14922.51851,Cluster-14922.47220,Cluster-14922.34586,Cluster-6222.1,Cluster-14922.36992,Cluster-14922.58549,Cluster-14922.84290,Cluster-14922.3316,Cluster-14922.54776,Clust…
GO:1901265	nucleoside phosphate binding	molecular_function	0.24183	1	132	550	8740	52157	Cluster-6222.1,Cluster-14922.36992,Cluster-14922.3316,Cluster-14922.84290,Cluster-14922.58549,Cluster-14922.47444,Cluster-14922.58896,Cluster-14922.67601,Cluster-14922.72976,Cluster-14922.54776,Cluster-14922.85065,Cluster-14922.102752,Cluster-14922.76417,Cluster-14922.80897,Cluster-14922.80284,Cluster-14922.76385,Cluster-14922.45019,Cluster-14922.55002,Cluster-14922.66506,Cluster-14922.58252,Clus…
GO:0006418	tRNA aminoacylation for protein translation	biological_process	0.24285	1	5	550	299	52157	Cluster-14922.82672,Cluster-14922.22108,Cluster-14922.22109,Cluster-14922.22107,Cluster-14922.22111
GO:0043038	amino acid activation	biological_process	0.24572	1	5	550	302	52157	Cluster-14922.22107,Cluster-14922.22109,Cluster-14922.22111,Cluster-14922.82672,Cluster-14922.22108
GO:0043039	tRNA aminoacylation	biological_process	0.24572	1	5	550	302	52157	Cluster-14922.22111,Cluster-14922.22107,Cluster-14922.22109,Cluster-14922.22108,Cluster-14922.82672
GO:0051801	cytolysis in other organism involved in symbiotic interaction	biological_process	0.24583	1	1	550	30	52157	Cluster-14922.61999
GO:0052331	hemolysis in other organism involved in symbiotic interaction	biological_process	0.24583	1	1	550	30	52157	Cluster-14922.61999
GO:0008026	ATP-dependent helicase activity	molecular_function	0.24584	1	4	550	124	52157	Cluster-14922.26107,Cluster-14922.26110,Cluster-14922.26109,Cluster-14922.26115
GO:0070035	purine NTP-dependent helicase activity	molecular_function	0.24584	1	4	550	124	52157	Cluster-14922.26107,Cluster-14922.26110,Cluster-14922.26115,Cluster-14922.26109
GO:0070851	growth factor receptor binding	molecular_function	0.25104	1	1	550	24	52157	Cluster-14922.55768
GO:0060627	regulation of vesicle-mediated transport	biological_process	0.25365	1	1	550	25	52157	Cluster-14922.72025
GO:0005488	binding	molecular_function	0.25686	1	363	550	29620	52157	Cluster-14922.43339,Cluster-14922.88217,Cluster-14922.60897,Cluster-14922.29935,Cluster-14922.48958,Cluster-14922.45015,Cluster-14922.81013,Cluster-14922.67740,Cluster-14922.54396,Cluster-14922.55768,Cluster-14922.79265,Cluster-14922.103472,Cluster-14922.101458,Cluster-14922.63359,Cluster-6222.2,Cluster-14922.72701,Cluster-14922.56073,Cluster-14922.54372,Cluster-14922.84370,Cluster-14922.76875,Cl…
GO:0044179	hemolysis in other organism	biological_process	0.2588	1	1	550	34	52157	Cluster-14922.61999
GO:0051302	regulation of cell division	biological_process	0.26028	1	3	550	130	52157	Cluster-14922.51769,Cluster-14922.78299,Cluster-14922.29038
GO:0051715	cytolysis in other organism	biological_process	0.26085	1	1	550	35	52157	Cluster-14922.61999
GO:0010181	FMN binding	molecular_function	0.26204	1	2	550	100	52157	Cluster-14922.100414,Cluster-14922.88400
GO:0006790	sulfur compound metabolic process	biological_process	0.26224	1	10	550	650	52157	Cluster-14922.63408,Cluster-14922.59520,Cluster-14922.58626,Cluster-14922.100153,Cluster-14922.39969,Cluster-14922.28313,Cluster-14922.44141,Cluster-14922.44142,Cluster-14922.44144,Cluster-14922.62292
GO:0006486	protein glycosylation	biological_process	0.26391	1	4	550	236	52157	Cluster-14922.38825,Cluster-14922.76062,Cluster-14922.81486,Cluster-14922.48544
GO:0043413	macromolecule glycosylation	biological_process	0.26391	1	4	550	236	52157	Cluster-14922.81486,Cluster-14922.48544,Cluster-14922.38825,Cluster-14922.76062
GO:1901700	response to oxygen-containing compound	biological_process	0.26467	1	2	550	134	52157	Cluster-14922.57333,Cluster-14922.65900
GO:0001514	selenocysteine incorporation	biological_process	0.26629	1	1	550	20	52157	Cluster-6206.0
GO:0006451	translational readthrough	biological_process	0.26629	1	1	550	20	52157	Cluster-6206.0
GO:0046907	intracellular transport	biological_process	0.26695	1	33	550	1963	52157	Cluster-14922.53760,Cluster-14922.20224,Cluster-14922.78299,Cluster-14922.51135,Cluster-14922.65900,Cluster-14922.82958,Cluster-14922.82209,Cluster-14922.31490,Cluster-14922.50982,Cluster-14922.59574,Cluster-14922.59778,Cluster-14922.29038,Cluster-14922.23718,Cluster-14922.31418,Cluster-14922.107042,Cluster-14922.51769,Cluster-14922.61276,Cluster-14922.74410,Cluster-14922.71227,Cluster-14922.4183…
GO:0030119	AP-type membrane coat adaptor complex	cellular_component	0.27077	1	2	550	61	52157	Cluster-14922.82956,Cluster-14922.51707
GO:0043269	regulation of ion transport	biological_process	0.27093	1	1	550	24	52157	Cluster-14922.91018
GO:0055085	transmembrane transport	biological_process	0.2733	1	41	550	2929	52157	Cluster-14922.267,Cluster-14922.76328,Cluster-14922.28679,Cluster-14922.28677,Cluster-14922.50982,Cluster-14922.29861,Cluster-11342.0,Cluster-14922.77488,Cluster-14922.90096,Cluster-14922.69753,Cluster-14922.53760,Cluster-5947.0,Cluster-14922.57359,Cluster-14922.57421,Cluster-14922.28675,Cluster-14922.62100,Cluster-14922.28984,Cluster-14922.28678,Cluster-14922.2376,Cluster-14922.60054,Cluster-149…
GO:0007049	cell cycle	biological_process	0.2749	1	16	550	1104	52157	Cluster-14922.29038,Cluster-14922.53471,Cluster-14922.64427,Cluster-14922.58561,Cluster-14922.64392,Cluster-14922.85590,Cluster-14922.28474,Cluster-14922.78385,Cluster-14922.60651,Cluster-14922.68300,Cluster-14922.78299,Cluster-14922.51769,Cluster-14922.28472,Cluster-14922.53858,Cluster-14922.70299,Cluster-14922.54874
GO:0016756	glutathione gamma-glutamylcysteinyltransferase activity	molecular_function	0.27811	1	1	550	29	52157	Cluster-14922.56431
GO:0046937	phytochelatin metabolic process	biological_process	0.27811	1	1	550	29	52157	Cluster-14922.56431
GO:0046938	phytochelatin biosynthetic process	biological_process	0.27811	1	1	550	29	52157	Cluster-14922.56431
GO:0008641	small protein activating enzyme activity	molecular_function	0.2798	1	2	550	76	52157	Cluster-14922.69253,Cluster-14922.18724
GO:0006520	cellular amino acid metabolic process	biological_process	0.2833	1	36	550	2574	52157	Cluster-14922.22796,Cluster-14922.22108,Cluster-14922.94258,Cluster-14922.66706,Cluster-14922.90096,Cluster-14922.61529,Cluster-14922.76328,Cluster-14922.94257,Cluster-14922.79336,Cluster-14922.67186,Cluster-14922.8372,Cluster-14922.82672,Cluster-14922.22111,Cluster-14922.42615,Cluster-14922.22109,Cluster-14922.29354,Cluster-14922.57421,Cluster-14922.66705,Cluster-14922.40440,Cluster-14922.91547,…
GO:0042623	ATPase activity, coupled	molecular_function	0.28617	1	12	550	622	52157	Cluster-14922.26115,Cluster-14922.32866,Cluster-14922.62100,Cluster-14922.62563,Cluster-14922.26110,Cluster-14922.26107,Cluster-14922.85065,Cluster-14922.26109,Cluster-14922.74132,Cluster-14922.84021,Cluster-14922.57359,Cluster-14922.26921
GO:0042398	cellular modified amino acid biosynthetic process	biological_process	0.28753	1	8	550	463	52157	Cluster-14922.26921,Cluster-14922.84021,Cluster-14922.85065,Cluster-14922.99553,Cluster-14922.67601,Cluster-14922.32866,Cluster-14922.62100,Cluster-14922.91547
GO:1990542	mitochondrial transmembrane transport	biological_process	0.28924	1	2	550	91	52157	Cluster-14922.50982,Cluster-14922.53760
GO:0006767	water-soluble vitamin metabolic process	biological_process	0.29105	1	11	550	686	52157	Cluster-14922.85065,Cluster-14922.39969,Cluster-14922.100414,Cluster-14922.84021,Cluster-14922.26921,Cluster-14922.91547,Cluster-14922.62100,Cluster-14922.32866,Cluster-14922.88400,Cluster-14922.67601,Cluster-14922.99553
GO:0019201	nucleotide kinase activity	molecular_function	0.29177	1	3	550	155	52157	Cluster-14922.59520,Cluster-14922.63408,Cluster-14922.100153
GO:0006766	vitamin metabolic process	biological_process	0.29373	1	11	550	689	52157	Cluster-14922.39969,Cluster-14922.85065,Cluster-14922.84021,Cluster-14922.100414,Cluster-14922.26921,Cluster-14922.62100,Cluster-14922.32866,Cluster-14922.91547,Cluster-14922.88400,Cluster-14922.67601,Cluster-14922.99553
GO:0070011	peptidase activity, acting on L-amino acid peptides	molecular_function	0.29449	1	30	550	2205	52157	Cluster-14922.82631,Cluster-14922.82822,Cluster-14922.47059,Cluster-14922.64492,Cluster-14922.59464,Cluster-14922.53690,Cluster-14922.51554,Cluster-14922.97482,Cluster-14922.44221,Cluster-14922.58432,Cluster-14922.29354,Cluster-14922.94258,Cluster-14922.23569,Cluster-14922.55065,Cluster-14922.82823,Cluster-14922.82630,Cluster-14922.22796,Cluster-14922.81443,Cluster-14922.82632,Cluster-14922.83637…
GO:1901615	organic hydroxy compound metabolic process	biological_process	0.2965	1	4	550	251	52157	Cluster-14922.75001,Cluster-14922.53074,Cluster-14922.100414,Cluster-14922.88400
GO:0008509	anion transmembrane transporter activity	molecular_function	0.29783	1	6	550	338	52157	Cluster-14922.58432,Cluster-14922.66341,Cluster-14922.91018,Cluster-14922.55065,Cluster-14922.29472,Cluster-14922.74027
GO:0005525	GTP binding	molecular_function	0.29807	1	19	550	1205	52157	Cluster-14922.76875,Cluster-14922.49205,Cluster-14922.53757,Cluster-14922.61315,Cluster-14922.66506,Cluster-14922.53758,Cluster-14922.43063,Cluster-14922.63408,Cluster-14922.71337,Cluster-14922.34586,Cluster-14922.59520,Cluster-14922.62100,Cluster-14922.32866,Cluster-14922.100153,Cluster-14922.26921,Cluster-14922.66508,Cluster-6206.0,Cluster-14922.84021,Cluster-14922.85065
GO:0015629	actin cytoskeleton	cellular_component	0.29849	1	4	550	190	52157	Cluster-14922.66708,Cluster-14922.66705,Cluster-14922.66706,Cluster-14922.40440
GO:0050664	oxidoreductase activity, acting on NAD(P)H, oxygen as acceptor	molecular_function	0.2995	1	1	550	22	52157	Cluster-14922.72805
GO:0005198	structural molecule activity	molecular_function	0.30217	1	24	550	2180	52157	Cluster-14922.63789,Cluster-14922.65024,Cluster-4876.0,Cluster-8614.1,Cluster-14922.65848,Cluster-14922.68084,Cluster-14922.107042,Cluster-14922.29038,Cluster-14922.23718,Cluster-14922.32092,Cluster-14922.50584,Cluster-14922.65141,Cluster-14922.59778,Cluster-14922.58549,Cluster-14922.91677,Cluster-14922.93362,Cluster-14922.103087,Cluster-14922.51851,Cluster-14922.23719,Cluster-14922.20224,Cluster…
GO:0006098	pentose-phosphate shunt	biological_process	0.30279	1	4	550	273	52157	Cluster-14922.58896,Cluster-14922.53074,Cluster-14922.75001,Cluster-14922.64014
GO:0001907	killing by symbiont of host cells	biological_process	0.30311	1	1	550	34	52157	Cluster-14922.61999
GO:0044004	disruption by symbiont of host cell	biological_process	0.30311	1	1	550	34	52157	Cluster-14922.61999
GO:0051156	glucose 6-phosphate metabolic process	biological_process	0.30438	1	4	550	274	52157	Cluster-14922.64014,Cluster-14922.75001,Cluster-14922.53074,Cluster-14922.58896
GO:0031324	negative regulation of cellular metabolic process	biological_process	0.30524	1	3	550	185	52157	Cluster-14922.51769,Cluster-14922.78299,Cluster-14922.29038
GO:0018193	peptidyl-amino acid modification	biological_process	0.30544	1	4	550	237	52157	Cluster-3099.0,Cluster-14392.0,Cluster-14922.1113,Cluster-14922.1114
GO:0019682	glyceraldehyde-3-phosphate metabolic process	biological_process	0.30707	1	4	550	277	52157	Cluster-14922.75001,Cluster-14922.53074,Cluster-14922.58896,Cluster-14922.64014
GO:0032879	regulation of localization	biological_process	0.30768	1	2	550	106	52157	Cluster-14922.72025,Cluster-14922.91018
GO:0007281	germ cell development	biological_process	0.31231	1	1	550	52	52157	Cluster-14922.63041
GO:0009892	negative regulation of metabolic process	biological_process	0.31433	1	4	550	271	52157	Cluster-14922.78299,Cluster-14922.51769,Cluster-14922.65900,Cluster-14922.29038
GO:0006732	coenzyme metabolic process	biological_process	0.31595	1	17	550	1323	52157	Cluster-14922.75001,Cluster-14922.44141,Cluster-14922.44144,Cluster-14922.56642,Cluster-14922.67601,Cluster-14922.53074,Cluster-14922.91547,Cluster-14922.58896,Cluster-14922.26921,Cluster-14922.85065,Cluster-14922.28313,Cluster-14922.44142,Cluster-14922.84021,Cluster-14922.64014,Cluster-14922.99553,Cluster-14922.62100,Cluster-14922.32866
GO:0044403	symbiosis, encompassing mutualism through parasitism	biological_process	0.31677	1	20	550	1401	52157	Cluster-14922.22796,Cluster-14922.82630,Cluster-14922.63789,Cluster-14922.72025,Cluster-14922.64379,Cluster-14922.23569,Cluster-14922.67759,Cluster-14922.56884,Cluster-14922.82632,Cluster-14922.64563,Cluster-14922.63389,Cluster-14922.61890,Cluster-14922.7407,Cluster-14922.61888,Cluster-14922.82631,Cluster-14922.29354,Cluster-14922.31828,Cluster-14922.44221,Cluster-14922.45163,Cluster-14922.61999
GO:0043065	positive regulation of apoptotic process	biological_process	0.31877	1	1	550	36	52157	Cluster-14922.43339
GO:0007586	digestion	biological_process	0.31902	1	1	550	30	52157	Cluster-14922.78385
GO:0044419	interspecies interaction between organisms	biological_process	0.32081	1	20	550	1409	52157	Cluster-14922.72025,Cluster-14922.64379,Cluster-14922.63789,Cluster-14922.82630,Cluster-14922.22796,Cluster-14922.23569,Cluster-14922.82632,Cluster-14922.56884,Cluster-14922.67759,Cluster-14922.61888,Cluster-14922.7407,Cluster-14922.61890,Cluster-14922.63389,Cluster-14922.64563,Cluster-14922.82631,Cluster-14922.44221,Cluster-14922.31828,Cluster-14922.29354,Cluster-14922.61999,Cluster-14922.45163
GO:0051539	4 iron, 4 sulfur cluster binding	molecular_function	0.32339	1	2	550	75	52157	Cluster-14922.56642,Cluster-14922.44395
GO:0051818	disruption of cells of other organism involved in symbiotic interaction	biological_process	0.32913	1	1	550	36	52157	Cluster-14922.61999
GO:0051883	killing of cells in other organism involved in symbiotic interaction	biological_process	0.32913	1	1	550	36	52157	Cluster-14922.61999
GO:0016614	oxidoreductase activity, acting on CH-OH group of donors	molecular_function	0.32945	1	11	550	799	52157	Cluster-14922.58896,Cluster-14922.50750,Cluster-14922.53700,Cluster-14922.60216,Cluster-14922.42616,Cluster-14922.79335,Cluster-14922.72976,Cluster-14922.79336,Cluster-14922.7706,Cluster-14922.42615,Cluster-14922.58549
GO:1901617	organic hydroxy compound biosynthetic process	biological_process	0.33137	1	2	550	96	52157	Cluster-14922.100414,Cluster-14922.88400
GO:0006415	translational termination	biological_process	0.33202	1	2	550	66	52157	Cluster-14922.76142,Cluster-14922.101265
GO:0006449	regulation of translational termination	biological_process	0.33202	1	2	550	66	52157	Cluster-14922.101265,Cluster-14922.76142
GO:0009228	thiamine biosynthetic process	biological_process	0.33561	1	1	550	27	52157	Cluster-14922.39969
GO:0042724	thiamine-containing compound biosynthetic process	biological_process	0.33561	1	1	550	27	52157	Cluster-14922.39969
GO:0010942	positive regulation of cell death	biological_process	0.33714	1	1	550	41	52157	Cluster-14922.43339
GO:0043068	positive regulation of programmed cell death	biological_process	0.33714	1	1	550	41	52157	Cluster-14922.43339
GO:0046034	ATP metabolic process	biological_process	0.34036	1	12	550	1034	52157	Cluster-12456.0,Cluster-14922.90096,Cluster-14922.76329,Cluster-14922.56997,Cluster-14922.53074,Cluster-14922.55768,Cluster-14922.65460,Cluster-14922.57421,Cluster-14922.76328,Cluster-14576.0,Cluster-14922.75001,Cluster-14922.60054
GO:0004721	phosphoprotein phosphatase activity	molecular_function	0.34489	1	4	550	205	52157	Cluster-14922.62503,Cluster-14922.48776,Cluster-14922.47260,Cluster-14922.62477
GO:0006606	protein import into nucleus	biological_process	0.34494	1	3	550	149	52157	Cluster-14922.29038,Cluster-14922.78299,Cluster-14922.51769
GO:0034504	protein localization to nucleus	biological_process	0.34494	1	3	550	149	52157	Cluster-14922.51769,Cluster-14922.78299,Cluster-14922.29038
GO:0044744	protein targeting to nucleus	biological_process	0.34494	1	3	550	149	52157	Cluster-14922.78299,Cluster-14922.51769,Cluster-14922.29038
GO:0051170	nuclear import	biological_process	0.34494	1	3	550	149	52157	Cluster-14922.78299,Cluster-14922.51769,Cluster-14922.29038
GO:1902593	single-organism nuclear import	biological_process	0.34494	1	3	550	149	52157	Cluster-14922.51769,Cluster-14922.78299,Cluster-14922.29038
GO:0009117	nucleotide metabolic process	biological_process	0.34595	1	20	550	1752	52157	Cluster-12456.0,Cluster-14922.64014,Cluster-14922.32866,Cluster-14922.62100,Cluster-14922.55768,Cluster-14922.65460,Cluster-14922.57421,Cluster-14922.26921,Cluster-14922.84021,Cluster-14922.85065,Cluster-14922.67601,Cluster-14922.90096,Cluster-14922.76329,Cluster-14922.56997,Cluster-14922.53074,Cluster-14922.58896,Cluster-14922.76328,Cluster-14576.0,Cluster-14922.75001,Cluster-14922.60054
GO:0008276	protein methyltransferase activity	molecular_function	0.34709	1	4	550	238	52157	Cluster-14922.28313,Cluster-14922.44142,Cluster-14922.44141,Cluster-14922.44144
GO:0048870	cell motility	biological_process	0.34769	1	4	550	203	52157	Cluster-14922.43533,Cluster-14922.31418,Cluster-14922.51135,Cluster-14922.81013
GO:0051674	localization of cell	biological_process	0.34769	1	4	550	203	52157	Cluster-14922.43533,Cluster-14922.31418,Cluster-14922.81013,Cluster-14922.51135
GO:0051649	establishment of localization in cell	biological_process	0.34878	1	35	550	2196	52157	Cluster-14922.23719,Cluster-14922.81013,Cluster-14922.41832,Cluster-14922.74410,Cluster-14922.71227,Cluster-14922.61276,Cluster-14922.51769,Cluster-14922.84370,Cluster-14922.82956,Cluster-14922.59355,Cluster-14922.65449,Cluster-14922.43533,Cluster-14922.72025,Cluster-14922.72701,Cluster-14922.51707,Cluster-14922.48866,Cluster-14922.24803,Cluster-14922.43681,Cluster-14922.82209,Cluster-14922.82958…
GO:0016877	ligase activity, forming carbon-sulfur bonds	molecular_function	0.34902	1	2	550	91	52157	Cluster-14922.69253,Cluster-14922.18724
GO:0009535	chloroplast thylakoid membrane	cellular_component	0.35003	1	1	550	94	52157	Cluster-14922.91675
GO:0055035	plastid thylakoid membrane	cellular_component	0.35003	1	1	550	94	52157	Cluster-14922.91675
GO:0031640	killing of cells of other organism	biological_process	0.35236	1	1	550	44	52157	Cluster-14922.61999
GO:0044364	disruption of cells of other organism	biological_process	0.35236	1	1	550	44	52157	Cluster-14922.61999
GO:0005891	voltage-gated calcium channel complex	cellular_component	0.35313	1	1	550	27	52157	Cluster-14922.59464
GO:0034704	calcium channel complex	cellular_component	0.35313	1	1	550	27	52157	Cluster-14922.59464
GO:0072524	pyridine-containing compound metabolic process	biological_process	0.35404	1	6	550	476	52157	Cluster-14922.58896,Cluster-14922.53074,Cluster-14922.75001,Cluster-14922.100414,Cluster-14922.88400,Cluster-14922.64014
GO:0016706	oxidoreductase activity, acting on paired donors, with incorporation or reduction of molecular oxygen, 2-oxoglutarate as one donor, and incorporation of one atom each of oxygen into both donors	molecular_function	0.35524	1	1	550	63	52157	Cluster-14922.72025
GO:0036094	small molecule binding	molecular_function	0.35696	1	132	550	9018	52157	Cluster-14922.22111,Cluster-14922.7408,Cluster-14922.63792,Cluster-14922.7407,Cluster-14922.82672,Cluster-14922.62994,Cluster-14922.40641,Cluster-14922.67186,Cluster-14922.61315,Cluster-14922.92849,Cluster-14922.36633,Cluster-14922.55985,Cluster-14922.66706,Cluster-14922.74959,Cluster-14922.29148,Cluster-14922.58432,Cluster-14922.8373,Cluster-14922.59520,Cluster-14922.39879,Cluster-14922.79335,Cl…
GO:0070085	glycosylation	biological_process	0.35729	1	4	550	276	52157	Cluster-14922.81486,Cluster-14922.48544,Cluster-14922.76062,Cluster-14922.38825
GO:0042995	cell projection	cellular_component	0.35769	1	4	550	237	52157	Cluster-14922.31418,Cluster-14922.81013,Cluster-14922.51135,Cluster-14922.43533
GO:1901575	organic substance catabolic process	biological_process	0.35805	1	26	550	2014	52157	Cluster-14922.29038,Cluster-14922.22108,Cluster-14922.87915,Cluster-14922.23569,Cluster-14922.94258,Cluster-14922.55065,Cluster-14922.53074,Cluster-14922.72025,Cluster-14922.22796,Cluster-14922.22107,Cluster-14922.82630,Cluster-14922.94257,Cluster-14922.75001,Cluster-14922.66341,Cluster-14922.82672,Cluster-14922.78385,Cluster-14922.59464,Cluster-14922.62563,Cluster-14922.57359,Cluster-14922.22111…
GO:1902589	single-organism organelle organization	biological_process	0.35854	1	17	550	1098	52157	Cluster-14922.64427,Cluster-14922.58561,Cluster-14922.50982,Cluster-14922.85590,Cluster-14922.29472,Cluster-14922.66708,Cluster-14922.29038,Cluster-14922.66706,Cluster-14922.78299,Cluster-14922.53760,Cluster-14922.51769,Cluster-14922.53858,Cluster-14922.40440,Cluster-14922.66705,Cluster-14922.70299,Cluster-14922.78385,Cluster-14922.63041
GO:0004020	adenylylsulfate kinase activity	molecular_function	0.35888	1	3	550	115	52157	Cluster-14922.59520,Cluster-14922.100153,Cluster-14922.63408
GO:0006626	protein targeting to mitochondrion	biological_process	0.36029	1	2	550	102	52157	Cluster-14922.53760,Cluster-14922.50982
GO:0019751	polyol metabolic process	biological_process	0.36045	1	2	550	129	52157	Cluster-14922.53074,Cluster-14922.75001
GO:0044431	Golgi apparatus part	cellular_component	0.36067	1	5	550	251	52157	Cluster-14922.31418,Cluster-14922.51135,Cluster-14922.81013,Cluster-14922.43533,Cluster-14922.65449
GO:0000103	sulfate assimilation	biological_process	0.36255	1	3	550	117	52157	Cluster-14922.59520,Cluster-14922.100153,Cluster-14922.63408
GO:0009534	chloroplast thylakoid	cellular_component	0.36268	1	1	550	99	52157	Cluster-14922.91675
GO:0031976	plastid thylakoid	cellular_component	0.36268	1	1	550	99	52157	Cluster-14922.91675
GO:0006772	thiamine metabolic process	biological_process	0.36621	1	1	550	34	52157	Cluster-14922.39969
GO:0042723	thiamine-containing compound metabolic process	biological_process	0.36621	1	1	550	34	52157	Cluster-14922.39969
GO:0006310	DNA recombination	biological_process	0.36742	1	15	550	815	52157	Cluster-14922.34586,Cluster-14922.85636,Cluster-14922.43093,Cluster-14922.82956,Cluster-14922.23718,Cluster-14922.76875,Cluster-14922.60244,Cluster-14922.78085,Cluster-14922.71337,Cluster-14922.107042,Cluster-14922.29147,Cluster-14922.20224,Cluster-14922.61315,Cluster-14922.85634,Cluster-14922.59778
GO:0017038	protein import	biological_process	0.36772	1	5	550	288	52157	Cluster-14922.50982,Cluster-14922.29038,Cluster-14922.78299,Cluster-14922.53760,Cluster-14922.51769
GO:0072525	pyridine-containing compound biosynthetic process	biological_process	0.36943	1	2	550	103	52157	Cluster-14922.100414,Cluster-14922.88400
GO:0042981	regulation of apoptotic process	biological_process	0.37137	1	3	550	143	52157	Cluster-14922.43339,Cluster-14922.67594,Cluster-14922.15385
GO:0015078	hydrogen ion transmembrane transporter activity	molecular_function	0.37191	1	10	550	820	52157	Cluster-14922.56997,Cluster-14922.55768,Cluster-12456.0,Cluster-14922.76329,Cluster-14922.90096,Cluster-14922.76328,Cluster-14576.0,Cluster-14922.60054,Cluster-14922.57421,Cluster-14922.65460
GO:0031329	regulation of cellular catabolic process	biological_process	0.37284	1	3	550	186	52157	Cluster-14922.29038,Cluster-14922.78299,Cluster-14922.51769
GO:0019205	nucleobase-containing compound kinase activity	molecular_function	0.37336	1	3	550	190	52157	Cluster-14922.63408,Cluster-14922.100153,Cluster-14922.59520
GO:0019898	extrinsic component of membrane	cellular_component	0.37358	1	5	550	295	52157	Cluster-14922.63359,Cluster-14922.60054,Cluster-14922.83028,Cluster-14922.57421,Cluster-14922.76329
GO:0009144	purine nucleoside triphosphate metabolic process	biological_process	0.37388	1	12	550	1056	52157	Cluster-14922.75001,Cluster-14576.0,Cluster-14922.76328,Cluster-14922.60054,Cluster-14922.57421,Cluster-14922.65460,Cluster-14922.53074,Cluster-14922.56997,Cluster-14922.55768,Cluster-12456.0,Cluster-14922.76329,Cluster-14922.90096
GO:0009199	ribonucleoside triphosphate metabolic process	biological_process	0.37388	1	12	550	1056	52157	Cluster-14922.55768,Cluster-14922.53074,Cluster-14922.56997,Cluster-14922.76329,Cluster-14922.90096,Cluster-12456.0,Cluster-14922.60054,Cluster-14922.75001,Cluster-14576.0,Cluster-14922.76328,Cluster-14922.57421,Cluster-14922.65460
GO:0009205	purine ribonucleoside triphosphate metabolic process	biological_process	0.37388	1	12	550	1056	52157	Cluster-14922.57421,Cluster-14922.65460,Cluster-14922.60054,Cluster-14922.75001,Cluster-14576.0,Cluster-14922.76328,Cluster-14922.76329,Cluster-14922.90096,Cluster-12456.0,Cluster-14922.55768,Cluster-14922.53074,Cluster-14922.56997
GO:0008270	zinc ion binding	molecular_function	0.37561	1	49	550	3638	52157	Cluster-14922.45926,Cluster-14922.70299,Cluster-14922.47881,Cluster-14922.88217,Cluster-14922.61276,Cluster-14922.7706,Cluster-14922.79335,Cluster-14922.101458,Cluster-14922.59464,Cluster-14922.104123,Cluster-14922.100396,Cluster-14922.48828,Cluster-14922.56073,Cluster-14922.57477,Cluster-14922.42616,Cluster-14922.72976,Cluster-14922.50750,Cluster-14922.10642,Cluster-14922.22662,Cluster-14922.619…
GO:0060590	ATPase regulator activity	molecular_function	0.37659	1	2	550	141	52157	Cluster-14922.54146,Cluster-14922.52049
GO:0010941	regulation of cell death	biological_process	0.37881	1	3	550	148	52157	Cluster-14922.43339,Cluster-14922.15385,Cluster-14922.67594
GO:0043067	regulation of programmed cell death	biological_process	0.37881	1	3	550	148	52157	Cluster-14922.43339,Cluster-14922.67594,Cluster-14922.15385
GO:0001906	cell killing	biological_process	0.37906	1	1	550	48	52157	Cluster-14922.61999
GO:0009141	nucleoside triphosphate metabolic process	biological_process	0.37924	1	12	550	1064	52157	Cluster-14922.55768,Cluster-14922.53074,Cluster-14922.56997,Cluster-14922.76329,Cluster-14922.90096,Cluster-12456.0,Cluster-14922.60054,Cluster-14922.75001,Cluster-14576.0,Cluster-14922.76328,Cluster-14922.57421,Cluster-14922.65460
GO:0006644	phospholipid metabolic process	biological_process	0.38094	1	8	550	533	52157	Cluster-14922.43533,Cluster-14922.61297,Cluster-14922.62473,Cluster-14922.31418,Cluster-14922.63383,Cluster-14922.62475,Cluster-14922.54234,Cluster-14922.56987
GO:0007268	synaptic transmission	biological_process	0.38377	1	2	550	111	52157	Cluster-14922.73712,Cluster-14922.25886
GO:0070588	calcium ion transmembrane transport	biological_process	0.3842	1	1	550	24	52157	Cluster-14922.59464
GO:0048193	Golgi vesicle transport	biological_process	0.38549	1	6	550	385	52157	Cluster-14922.51135,Cluster-14922.81013,Cluster-14922.31418,Cluster-14922.43533,Cluster-14922.65449,Cluster-14922.61276
GO:0009126	purine nucleoside monophosphate metabolic process	biological_process	0.38842	1	12	550	1074	52157	Cluster-14922.90096,Cluster-14922.76329,Cluster-12456.0,Cluster-14922.55768,Cluster-14922.56997,Cluster-14922.53074,Cluster-14922.65460,Cluster-14922.57421,Cluster-14922.60054,Cluster-14922.76328,Cluster-14576.0,Cluster-14922.75001
GO:0009167	purine ribonucleoside monophosphate metabolic process	biological_process	0.38842	1	12	550	1074	52157	Cluster-12456.0,Cluster-14922.90096,Cluster-14922.76329,Cluster-14922.56997,Cluster-14922.53074,Cluster-14922.55768,Cluster-14922.65460,Cluster-14922.57421,Cluster-14576.0,Cluster-14922.76328,Cluster-14922.75001,Cluster-14922.60054
GO:0007267	cell-cell signaling	biological_process	0.38925	1	2	550	114	52157	Cluster-14922.73712,Cluster-14922.25886
GO:0070585	protein localization to mitochondrion	biological_process	0.39099	1	2	550	113	52157	Cluster-14922.53760,Cluster-14922.50982
GO:0072655	establishment of protein localization to mitochondrion	biological_process	0.39099	1	2	550	113	52157	Cluster-14922.53760,Cluster-14922.50982
GO:0042592	homeostatic process	biological_process	0.39177	1	8	550	623	52157	Cluster-14922.74919,Cluster-14922.74918,Cluster-14922.101044,Cluster-14922.89619,Cluster-14922.36633,Cluster-14922.100261,Cluster-14922.87763,Cluster-14922.80284
GO:0006753	nucleoside phosphate metabolic process	biological_process	0.39196	1	20	550	1787	52157	Cluster-14576.0,Cluster-14922.76328,Cluster-14922.75001,Cluster-14922.60054,Cluster-14922.56997,Cluster-14922.53074,Cluster-14922.58896,Cluster-14922.67601,Cluster-14922.90096,Cluster-14922.76329,Cluster-14922.84021,Cluster-14922.85065,Cluster-14922.65460,Cluster-14922.57421,Cluster-14922.26921,Cluster-14922.55768,Cluster-14922.32866,Cluster-14922.62100,Cluster-14922.64014,Cluster-12456.0
GO:0016021	integral component of membrane	cellular_component	0.39435	1	77	550	6278	52157	Cluster-14922.8372,Cluster-14922.62100,Cluster-14922.74085,Cluster-14922.82672,Cluster-14922.60651,Cluster-14922.66977,Cluster-14922.78299,Cluster-14922.22109,Cluster-14922.46523,Cluster-5947.0,Cluster-14922.73005,Cluster-14922.66096,Cluster-11342.0,Cluster-14922.77488,Cluster-14922.22108,Cluster-14922.81444,Cluster-14922.28679,Cluster-14922.42311,Cluster-14922.74027,Cluster-14922.61315,Cluster-1…
GO:0051641	cellular localization	biological_process	0.39442	1	36	550	2349	52157	Cluster-14922.74410,Cluster-14922.71227,Cluster-14922.41832,Cluster-14922.23719,Cluster-14922.81013,Cluster-14922.61276,Cluster-14922.51769,Cluster-14922.65449,Cluster-14922.72025,Cluster-14922.43533,Cluster-14922.84370,Cluster-14922.59355,Cluster-14922.82956,Cluster-14922.87915,Cluster-14922.24803,Cluster-14922.48866,Cluster-14922.43681,Cluster-14922.72701,Cluster-14922.51707,Cluster-14922.82209…
GO:0051301	cell division	biological_process	0.39446	1	6	550	413	52157	Cluster-14922.60651,Cluster-14922.29038,Cluster-14922.68300,Cluster-14922.78299,Cluster-14922.64392,Cluster-14922.51769
GO:0034220	ion transmembrane transport	biological_process	0.39556	1	13	550	980	52157	Cluster-14922.90096,Cluster-14922.76329,Cluster-14922.76417,Cluster-14922.55768,Cluster-14922.59464,Cluster-14922.56997,Cluster-14922.79265,Cluster-14922.65460,Cluster-14922.49260,Cluster-14922.57421,Cluster-14922.102752,Cluster-14922.60054,Cluster-14922.76328
GO:0008134	transcription factor binding	molecular_function	0.39682	1	7	550	436	52157	Cluster-14922.51769,Cluster-14922.65418,Cluster-14922.78299,Cluster-14922.55986,Cluster-14922.55985,Cluster-14922.29038,Cluster-14922.51429
GO:0051536	iron-sulfur cluster binding	molecular_function	0.39853	1	6	550	365	52157	Cluster-14922.44395,Cluster-14922.88074,Cluster-14922.56642,Cluster-14922.14111,Cluster-14922.40830,Cluster-14922.97482
GO:0051540	metal cluster binding	molecular_function	0.39853	1	6	550	365	52157	Cluster-14922.44395,Cluster-14922.88074,Cluster-14922.56642,Cluster-14922.14111,Cluster-14922.97482,Cluster-14922.40830
GO:0098662	inorganic cation transmembrane transport	biological_process	0.404	1	10	550	785	52157	Cluster-14922.49260,Cluster-14922.65460,Cluster-14922.57421,Cluster-14922.60054,Cluster-14922.76328,Cluster-14922.90096,Cluster-14922.76329,Cluster-14922.55768,Cluster-14922.59464,Cluster-14922.56997
GO:0042030	ATPase inhibitor activity	molecular_function	0.40447	1	1	550	64	52157	Cluster-14922.54146
GO:0033993	response to lipid	biological_process	0.40505	1	1	550	53	52157	Cluster-14922.57333
GO:0000724	double-strand break repair via homologous recombination	biological_process	0.40571	1	1	550	23	52157	Cluster-14922.82956
GO:0004114	3',5'-cyclic-nucleotide phosphodiesterase activity	molecular_function	0.40573	1	1	550	40	52157	Cluster-14922.58252
GO:0098655	cation transmembrane transport	biological_process	0.406	1	10	550	790	52157	Cluster-14922.76329,Cluster-14922.90096,Cluster-14922.55768,Cluster-14922.59464,Cluster-14922.56997,Cluster-14922.57421,Cluster-14922.65460,Cluster-14922.49260,Cluster-14922.60054,Cluster-14922.76328
GO:0098660	inorganic ion transmembrane transport	biological_process	0.40692	1	10	550	787	52157	Cluster-14922.76328,Cluster-14922.60054,Cluster-14922.49260,Cluster-14922.65460,Cluster-14922.57421,Cluster-14922.56997,Cluster-14922.59464,Cluster-14922.55768,Cluster-14922.90096,Cluster-14922.76329
GO:0006739	NADP metabolic process	biological_process	0.40868	1	4	550	311	52157	Cluster-14922.64014,Cluster-14922.58896,Cluster-14922.53074,Cluster-14922.75001
GO:0004175	endopeptidase activity	molecular_function	0.41029	1	20	550	1484	52157	Cluster-14922.53690,Cluster-14922.51554,Cluster-14922.97482,Cluster-14922.58432,Cluster-14922.82822,Cluster-14922.47059,Cluster-14922.64492,Cluster-14922.59464,Cluster-14922.81443,Cluster-14922.83637,Cluster-14922.42311,Cluster-14922.9590,Cluster-14922.88074,Cluster-14922.87009,Cluster-14922.81444,Cluster-14922.60789,Cluster-14922.66341,Cluster-14922.17631,Cluster-14922.82823,Cluster-14922.55065
GO:0006470	protein dephosphorylation	biological_process	0.4113	1	4	550	241	52157	Cluster-14922.62477,Cluster-14922.47260,Cluster-14922.48776,Cluster-14922.62503
GO:0044743	intracellular protein transmembrane import	biological_process	0.41544	1	2	550	110	52157	Cluster-14922.53760,Cluster-14922.50982
GO:0065002	intracellular protein transmembrane transport	biological_process	0.41544	1	2	550	110	52157	Cluster-14922.50982,Cluster-14922.53760
GO:0015976	carbon utilization	biological_process	0.42	1	2	550	176	52157	Cluster-14922.75001,Cluster-14922.53074
GO:0009161	ribonucleoside monophosphate metabolic process	biological_process	0.42016	1	12	550	1100	52157	Cluster-14922.65460,Cluster-14922.57421,Cluster-14922.60054,Cluster-14576.0,Cluster-14922.76328,Cluster-14922.75001,Cluster-14922.90096,Cluster-14922.76329,Cluster-12456.0,Cluster-14922.55768,Cluster-14922.56997,Cluster-14922.53074
GO:0031224	intrinsic component of membrane	cellular_component	0.42241	1	77	550	6352	52157	Cluster-14922.55606,Cluster-14922.64392,Cluster-14922.267,Cluster-14922.48544,Cluster-14922.81443,Cluster-14922.50982,Cluster-14922.83637,Cluster-14922.28677,Cluster-14922.34586,Cluster-14922.2376,Cluster-14922.28678,Cluster-14922.67770,Cluster-14922.68300,Cluster-14922.53760,Cluster-14922.77375,Cluster-14922.69753,Cluster-14922.57359,Cluster-14922.74550,Cluster-14922.28675,Cluster-14922.77635,Cl…
GO:0009894	regulation of catabolic process	biological_process	0.42446	1	3	550	199	52157	Cluster-14922.29038,Cluster-14922.78299,Cluster-14922.51769
GO:0006479	protein methylation	biological_process	0.42472	1	4	550	266	52157	Cluster-14922.28313,Cluster-14922.44141,Cluster-14922.44142,Cluster-14922.44144
GO:0008213	protein alkylation	biological_process	0.42472	1	4	550	266	52157	Cluster-14922.44141,Cluster-14922.44142,Cluster-14922.28313,Cluster-14922.44144
GO:0009101	glycoprotein biosynthetic process	biological_process	0.42539	1	4	550	274	52157	Cluster-14922.48544,Cluster-14922.81486,Cluster-14922.76062,Cluster-14922.38825
GO:0006334	nucleosome assembly	biological_process	0.42579	1	1	550	82	52157	Cluster-14922.61276
GO:0031497	chromatin assembly	biological_process	0.42579	1	1	550	82	52157	Cluster-14922.61276
GO:0034728	nucleosome organization	biological_process	0.42579	1	1	550	82	52157	Cluster-14922.61276
GO:0006096	glycolytic process	biological_process	0.42843	1	2	550	176	52157	Cluster-14922.53074,Cluster-14922.75001
GO:0006757	ATP generation from ADP	biological_process	0.42843	1	2	550	176	52157	Cluster-14922.75001,Cluster-14922.53074
GO:0009135	purine nucleoside diphosphate metabolic process	biological_process	0.42843	1	2	550	176	52157	Cluster-14922.53074,Cluster-14922.75001
GO:0009179	purine ribonucleoside diphosphate metabolic process	biological_process	0.42843	1	2	550	176	52157	Cluster-14922.53074,Cluster-14922.75001
GO:0009185	ribonucleoside diphosphate metabolic process	biological_process	0.42843	1	2	550	176	52157	Cluster-14922.53074,Cluster-14922.75001
GO:0046031	ADP metabolic process	biological_process	0.42843	1	2	550	176	52157	Cluster-14922.75001,Cluster-14922.53074
GO:0004112	cyclic-nucleotide phosphodiesterase activity	molecular_function	0.4333	1	1	550	47	52157	Cluster-14922.58252
GO:0005774	vacuolar membrane	cellular_component	0.43526	1	2	550	81	52157	Cluster-11342.0,Cluster-5947.0
GO:0044437	vacuolar part	cellular_component	0.43526	1	2	550	81	52157	Cluster-5947.0,Cluster-11342.0
GO:0030173	integral component of Golgi membrane	cellular_component	0.43567	1	1	550	45	52157	Cluster-14922.65449
GO:0031228	intrinsic component of Golgi membrane	cellular_component	0.43567	1	1	550	45	52157	Cluster-14922.65449
GO:0009401	phosphoenolpyruvate-dependent sugar phosphotransferase system	biological_process	0.43725	1	1	550	76	52157	Cluster-14922.51707
GO:0016746	transferase activity, transferring acyl groups	molecular_function	0.44084	1	12	550	930	52157	Cluster-14922.44491,Cluster-14922.58549,Cluster-14922.44489,Cluster-14922.56431,Cluster-14922.75686,Cluster-14922.22111,Cluster-14922.78591,Cluster-14922.22109,Cluster-14922.22108,Cluster-14922.82672,Cluster-14922.79629,Cluster-14922.22107
GO:0019089	transmission of virus	biological_process	0.44186	1	1	550	42	52157	Cluster-14922.72025
GO:0044007	dissemination or transmission of symbiont from host	biological_process	0.44186	1	1	550	42	52157	Cluster-14922.72025
GO:0051821	dissemination or transmission of organism from other organism involved in symbiotic interaction	biological_process	0.44186	1	1	550	42	52157	Cluster-14922.72025
GO:0006333	chromatin assembly or disassembly	biological_process	0.44251	1	1	550	87	52157	Cluster-14922.61276
GO:1901564	organonitrogen compound metabolic process	biological_process	0.44267	1	98	550	8335	52157	Cluster-14922.22796,Cluster-14922.53074,Cluster-8614.1,Cluster-14922.65848,Cluster-14922.90096,Cluster-14922.23718,Cluster-14922.66706,Cluster-14922.32092,Cluster-14922.22108,Cluster-14922.43359,Cluster-14922.100414,Cluster-14576.0,Cluster-14922.98964,Cluster-14922.44141,Cluster-14922.59778,Cluster-14922.67186,Cluster-14922.8372,Cluster-14922.62100,Cluster-14922.97286,Cluster-14922.82672,Cluster-…
GO:0043624	cellular protein complex disassembly	biological_process	0.44399	1	2	550	94	52157	Cluster-14922.101265,Cluster-14922.76142
GO:0005741	mitochondrial outer membrane	cellular_component	0.44539	1	4	550	255	52157	Cluster-14922.91018,Cluster-14922.53760,Cluster-14922.28984,Cluster-14922.50982
GO:0006165	nucleoside diphosphate phosphorylation	biological_process	0.44608	1	2	550	187	52157	Cluster-14922.53074,Cluster-14922.75001
GO:0004620	phospholipase activity	molecular_function	0.44795	1	1	550	57	52157	Cluster-14922.27828
GO:0016820	hydrolase activity, acting on acid anhydrides, catalyzing transmembrane movement of substances	molecular_function	0.44833	1	8	550	483	52157	Cluster-14922.62563,Cluster-14922.62100,Cluster-14922.32866,Cluster-14922.84021,Cluster-14922.74132,Cluster-14922.85065,Cluster-14922.57359,Cluster-14922.26921
GO:0000725	recombinational repair	biological_process	0.4516	1	1	550	34	52157	Cluster-14922.82956
GO:0071806	protein transmembrane transport	biological_process	0.45162	1	2	550	115	52157	Cluster-14922.53760,Cluster-14922.50982
GO:0044763	single-organism cellular process	biological_process	0.45306	1	219	550	17974	52157	Cluster-14922.63109,Cluster-14922.85634,Cluster-14922.49205,Cluster-14922.56987,Cluster-15430.0,Cluster-14922.76142,Cluster-14922.42616,Cluster-14922.39878,Cluster-14922.66708,Cluster-14922.29472,Cluster-14922.43533,Cluster-14922.50750,Cluster-14922.61297,Cluster-14922.44142,Cluster-14922.51769,Cluster-14922.89849,Cluster-14922.58432,Cluster-14922.39879,Cluster-14922.79335,Cluster-14922.64014,Clu…
GO:0009100	glycoprotein metabolic process	biological_process	0.45309	1	4	550	284	52157	Cluster-14922.48544,Cluster-14922.81486,Cluster-14922.76062,Cluster-14922.38825
GO:0031968	organelle outer membrane	cellular_component	0.45444	1	4	550	258	52157	Cluster-14922.28984,Cluster-14922.53760,Cluster-14922.91018,Cluster-14922.50982
GO:0019637	organophosphate metabolic process	biological_process	0.45448	1	29	550	2539	52157	Cluster-14922.60054,Cluster-14922.56642,Cluster-14922.75001,Cluster-14576.0,Cluster-14922.76328,Cluster-14922.56987,Cluster-14922.54234,Cluster-14922.61297,Cluster-14922.58896,Cluster-14922.53074,Cluster-14922.43533,Cluster-14922.56997,Cluster-14922.76329,Cluster-14922.63383,Cluster-14922.90096,Cluster-14922.31418,Cluster-14922.67601,Cluster-14922.62475,Cluster-14922.85065,Cluster-14922.84021,Clu…
GO:0015103	inorganic anion transmembrane transporter activity	molecular_function	0.45546	1	3	550	176	52157	Cluster-14922.66341,Cluster-14922.58432,Cluster-14922.55065
GO:0004549	tRNA-specific ribonuclease activity	molecular_function	0.45826	1	1	550	49	52157	Cluster-14922.53281
GO:0070566	adenylyltransferase activity	molecular_function	0.45915	1	2	550	101	52157	Cluster-14922.62292,Cluster-14922.58626
GO:0016458	gene silencing	biological_process	0.46034	1	1	550	47	52157	Cluster-14922.65900
GO:0003723	RNA binding	molecular_function	0.46263	1	31	550	2374	52157	Cluster-14922.51482,Cluster-14922.57420,Cluster-14922.57421,Cluster-14922.61999,Cluster-14922.65460,Cluster-14922.100153,Cluster-6206.0,Cluster-14922.42996,Cluster-14922.71227,Cluster-14922.8372,Cluster-14922.72281,Cluster-14922.82209,Cluster-14922.51961,Cluster-14922.51851,Cluster-14922.63408,Cluster-14922.82529,Cluster-14922.76328,Cluster-14922.76142,Cluster-14922.43359,Cluster-14922.101265,Clu…
GO:0044434	chloroplast part	cellular_component	0.46425	1	2	550	258	52157	Cluster-14922.97286,Cluster-14922.91675
GO:0044435	plastid part	cellular_component	0.46646	1	2	550	260	52157	Cluster-14922.97286,Cluster-14922.91675
GO:0007606	sensory perception of chemical stimulus	biological_process	0.46652	1	1	550	70	52157	Cluster-14922.1113
GO:0046939	nucleotide phosphorylation	biological_process	0.46907	1	2	550	194	52157	Cluster-14922.75001,Cluster-14922.53074
GO:0006913	nucleocytoplasmic transport	biological_process	0.47285	1	3	550	204	52157	Cluster-14922.51769,Cluster-14922.78299,Cluster-14922.29038
GO:0005742	mitochondrial outer membrane translocase complex	cellular_component	0.47497	1	2	550	110	52157	Cluster-14922.50982,Cluster-14922.53760
GO:0016830	carbon-carbon lyase activity	molecular_function	0.47595	1	5	550	425	52157	Cluster-14922.43681,Cluster-14922.75001,Cluster-14922.53074,Cluster-14922.31490,Cluster-14922.72701
GO:0019953	sexual reproduction	biological_process	0.47698	1	3	550	248	52157	Cluster-14922.63041,Cluster-14922.15385,Cluster-14922.67594
GO:0004674	protein serine/threonine kinase activity	molecular_function	0.47792	1	8	550	541	52157	Cluster-14922.66705,Cluster-14922.67186,Cluster-14922.40440,Cluster-15430.0,Cluster-14922.55001,Cluster-14922.8372,Cluster-14922.66706,Cluster-14922.61529
GO:0016782	transferase activity, transferring sulfur-containing groups	molecular_function	0.47993	1	1	550	55	52157	Cluster-14922.99553
GO:0044765	single-organism transport	biological_process	0.48264	1	78	550	6347	52157	Cluster-14922.32075,Cluster-14922.65726,Cluster-12456.0,Cluster-14922.7639,Cluster-14922.71227,Cluster-14922.59464,Cluster-14922.32866,Cluster-14922.76417,Cluster-14922.62563,Cluster-14922.102752,Cluster-14922.26921,Cluster-14922.85065,Cluster-14922.84021,Cluster-14922.50982,Cluster-14922.59574,Cluster-14922.28677,Cluster-14922.76328,Cluster-14922.267,Cluster-14922.74919,Cluster-14922.67770,Clust…
GO:0035556	intracellular signal transduction	biological_process	0.48348	1	14	550	1097	52157	Cluster-14922.49205,Cluster-14922.43726,Cluster-14922.66506,Cluster-14922.66508,Cluster-14922.61032,Cluster-14922.47881,Cluster-14922.74918,Cluster-14922.43063,Cluster-14922.53758,Cluster-14922.74919,Cluster-14922.80284,Cluster-14922.36633,Cluster-14922.89619,Cluster-14922.100261
GO:0003896	DNA primase activity	molecular_function	0.48729	1	1	550	64	52157	Cluster-14922.61276
GO:0030131	clathrin adaptor complex	cellular_component	0.48835	1	1	550	38	52157	Cluster-14922.51707
GO:0006269	DNA replication, synthesis of RNA primer	biological_process	0.48916	1	1	550	65	52157	Cluster-14922.61276
GO:0009064	glutamine family amino acid metabolic process	biological_process	0.49207	1	5	550	348	52157	Cluster-14922.22111,Cluster-14922.22107,Cluster-14922.22109,Cluster-14922.22108,Cluster-14922.82672
GO:0015718	monocarboxylic acid transport	biological_process	0.49232	1	1	550	57	52157	Cluster-14922.59355
GO:0044724	single-organism carbohydrate catabolic process	biological_process	0.49366	1	2	550	200	52157	Cluster-14922.53074,Cluster-14922.75001
GO:0005681	spliceosomal complex	cellular_component	0.497	1	1	550	86	52157	Cluster-14922.101044
GO:0009123	nucleoside monophosphate metabolic process	biological_process	0.49738	1	12	550	1140	52157	Cluster-14576.0,Cluster-14922.76328,Cluster-14922.75001,Cluster-14922.60054,Cluster-14922.65460,Cluster-14922.57421,Cluster-14922.56997,Cluster-14922.53074,Cluster-14922.55768,Cluster-12456.0,Cluster-14922.90096,Cluster-14922.76329
GO:1901605	alpha-amino acid metabolic process	biological_process	0.49777	1	29	550	2235	52157	Cluster-14922.42615,Cluster-14922.22111,Cluster-14922.7706,Cluster-14922.22109,Cluster-14922.29354,Cluster-14922.66705,Cluster-14922.40440,Cluster-14922.8372,Cluster-14922.79335,Cluster-14922.99553,Cluster-14922.82672,Cluster-14922.94257,Cluster-14922.79336,Cluster-14922.67186,Cluster-14922.82632,Cluster-15430.0,Cluster-14922.50750,Cluster-14922.91547,Cluster-14922.55001,Cluster-14922.82630,Clust…
GO:0009247	glycolipid biosynthetic process	biological_process	0.49832	1	3	550	219	52157	Cluster-14922.82823,Cluster-14922.53690,Cluster-14922.82822
GO:0046467	membrane lipid biosynthetic process	biological_process	0.49832	1	3	550	219	52157	Cluster-14922.82822,Cluster-14922.53690,Cluster-14922.82823
GO:0007005	mitochondrion organization	biological_process	0.5025	1	3	550	239	52157	Cluster-14922.50982,Cluster-14922.53760,Cluster-14922.91018
GO:0051169	nuclear transport	biological_process	0.5072	1	3	550	208	52157	Cluster-14922.78299,Cluster-14922.51769,Cluster-14922.29038
GO:0005773	vacuole	cellular_component	0.50915	1	2	550	140	52157	Cluster-5947.0,Cluster-11342.0
GO:0016197	endosomal transport	biological_process	0.51039	1	1	550	46	52157	Cluster-14922.82956
GO:0019899	enzyme binding	molecular_function	0.51137	1	3	550	179	52157	Cluster-14922.28474,Cluster-14922.28472,Cluster-14922.78299
GO:0000394	RNA splicing, via endonucleolytic cleavage and ligation	biological_process	0.51252	1	1	550	33	52157	Cluster-14922.53281
GO:0006388	tRNA splicing, via endonucleolytic cleavage and ligation	biological_process	0.51252	1	1	550	33	52157	Cluster-14922.53281
GO:0003008	system process	biological_process	0.51628	1	2	550	139	52157	Cluster-14922.58252,Cluster-14922.1113
GO:1901135	carbohydrate derivative metabolic process	biological_process	0.5203	1	33	550	2916	52157	Cluster-14922.58896,Cluster-14922.56997,Cluster-14922.76329,Cluster-14922.81486,Cluster-14922.67601,Cluster-14922.44144,Cluster-14922.60054,Cluster-14922.27828,Cluster-14922.32866,Cluster-14922.55768,Cluster-12456.0,Cluster-14922.64014,Cluster-14922.28313,Cluster-14922.85065,Cluster-14922.44142,Cluster-14922.84021,Cluster-14922.26921,Cluster-14922.53690,Cluster-14922.65460,Cluster-14922.53074,Clu…
GO:0005126	cytokine receptor binding	molecular_function	0.52181	1	1	550	75	52157	Cluster-14922.55768
GO:0005246	calcium channel regulator activity	molecular_function	0.52189	1	1	550	87	52157	Cluster-14922.54146
GO:0006810	transport	biological_process	0.5237	1	106	550	8520	52157	Cluster-14922.7639,Cluster-12456.0,Cluster-14922.71337,Cluster-14922.71227,Cluster-14922.59464,Cluster-14922.41832,Cluster-14922.62563,Cluster-14922.76417,Cluster-14922.32866,Cluster-14922.102752,Cluster-14922.70299,Cluster-14922.26921,Cluster-14922.84021,Cluster-14922.85065,Cluster-14922.51482,Cluster-14922.81486,Cluster-14922.65726,Cluster-14922.32075,Cluster-14922.74132,Cluster-14922.43681,Clu…
GO:0044710	single-organism metabolic process	biological_process	0.52383	1	157	550	13389	52157	Cluster-14922.26115,Cluster-14922.58252,Cluster-14922.82823,Cluster-14922.107042,Cluster-14922.61529,Cluster-14922.78085,Cluster-14922.75001,Cluster-14922.94257,Cluster-14922.63223,Cluster-14922.76328,Cluster-14922.28677,Cluster-14922.48544,Cluster-14922.58626,Cluster-14922.28678,Cluster-14922.26110,Cluster-14922.34586,Cluster-14922.78385,Cluster-14922.20224,Cluster-14922.62475,Cluster-14922.4422…
GO:0030170	pyridoxal phosphate binding	molecular_function	0.52669	1	3	550	254	52157	Cluster-14922.72701,Cluster-14922.31490,Cluster-14922.43681
GO:0005577	fibrinogen complex	cellular_component	0.52676	1	2	550	146	52157	Cluster-14922.58549,Cluster-14922.61825
GO:0030168	platelet activation	biological_process	0.52676	1	2	550	146	52157	Cluster-14922.58549,Cluster-14922.61825
GO:0040029	regulation of gene expression, epigenetic	biological_process	0.52905	1	1	550	63	52157	Cluster-14922.65900
GO:0007264	small GTPase mediated signal transduction	biological_process	0.52962	1	5	550	452	52157	Cluster-14922.49205,Cluster-14922.66508,Cluster-14922.66506,Cluster-14922.53758,Cluster-14922.43063
GO:0000774	adenyl-nucleotide exchange factor activity	molecular_function	0.5298	1	1	550	71	52157	Cluster-14922.52049
GO:0006915	apoptotic process	biological_process	0.53113	1	3	550	211	52157	Cluster-14922.43339,Cluster-14922.15385,Cluster-14922.67594
GO:0006066	alcohol metabolic process	biological_process	0.53244	1	2	550	182	52157	Cluster-14922.75001,Cluster-14922.53074
GO:0007067	mitotic nuclear division	biological_process	0.53313	1	3	550	188	52157	Cluster-14922.78299,Cluster-14922.51769,Cluster-14922.29038
GO:0006323	DNA packaging	biological_process	0.53408	1	2	550	173	52157	Cluster-14922.63041,Cluster-14922.61276
GO:0012501	programmed cell death	biological_process	0.53982	1	3	550	220	52157	Cluster-14922.15385,Cluster-14922.67594,Cluster-14922.43339
GO:0019835	cytolysis	biological_process	0.54134	1	1	550	76	52157	Cluster-14922.61999
GO:0071840	cellular component organization or biogenesis	biological_process	0.54224	1	59	550	5363	52157	Cluster-14922.51851,Cluster-14922.103087,Cluster-14922.34586,Cluster-14922.32947,Cluster-14922.78385,Cluster-14922.32948,Cluster-14922.53858,Cluster-14922.40440,Cluster-14922.66705,Cluster-14922.45163,Cluster-14922.20224,Cluster-14922.78299,Cluster-14922.31828,Cluster-14922.53760,Cluster-14922.61825,Cluster-14922.107042,Cluster-14922.23718,Cluster-14922.66706,Cluster-14922.32092,Cluster-14922.290…
GO:1902578	single-organism localization	biological_process	0.54313	1	78	550	6462	52157	Cluster-14922.51707,Cluster-14922.63109,Cluster-14922.85059,Cluster-14922.49260,Cluster-14922.74317,Cluster-14922.66341,Cluster-14922.60054,Cluster-14922.82956,Cluster-14922.59355,Cluster-14922.62065,Cluster-14922.76329,Cluster-14922.84370,Cluster-14922.43533,Cluster-14922.72025,Cluster-14922.65449,Cluster-14922.28676,Cluster-14922.56997,Cluster-14922.55065,Cluster-14922.51765,Cluster-14922.77141…
GO:0016638	oxidoreductase activity, acting on the CH-NH2 group of donors	molecular_function	0.54375	1	2	550	139	52157	Cluster-14922.100414,Cluster-14922.88400
GO:0051234	establishment of localization	biological_process	0.54574	1	106	550	8572	52157	Cluster-14922.28679,Cluster-14576.0,Cluster-14922.61315,Cluster-14922.74027,Cluster-14922.59778,Cluster-14922.29861,Cluster-14922.77488,Cluster-11342.0,Cluster-14922.66096,Cluster-14922.36633,Cluster-14922.23718,Cluster-14922.29038,Cluster-14922.31418,Cluster-14922.54146,Cluster-14922.90096,Cluster-14922.73005,Cluster-5947.0,Cluster-14922.78299,Cluster-14922.57421,Cluster-14922.65900,Cluster-1492…
GO:0000152	nuclear ubiquitin ligase complex	cellular_component	0.54714	1	6	550	497	52157	Cluster-14922.44481,Cluster-14922.42996,Cluster-14922.59464,Cluster-14922.51961,Cluster-14922.61999,Cluster-14922.56073
GO:0005680	anaphase-promoting complex	cellular_component	0.54714	1	6	550	497	52157	Cluster-14922.56073,Cluster-14922.61999,Cluster-14922.51961,Cluster-14922.59464,Cluster-14922.42996,Cluster-14922.44481
GO:0005672	transcription factor TFIIA complex	cellular_component	0.54915	1	1	550	63	52157	Cluster-14922.70539
GO:0003854	3-beta-hydroxy-delta5-steroid dehydrogenase activity	molecular_function	0.54953	1	2	550	207	52157	Cluster-14922.53700,Cluster-14922.60216
GO:0008207	C21-steroid hormone metabolic process	biological_process	0.54953	1	2	550	207	52157	Cluster-14922.60216,Cluster-14922.53700
GO:0004888	transmembrane signaling receptor activity	molecular_function	0.55254	1	5	550	354	52157	Cluster-14922.40440,Cluster-14922.1113,Cluster-14922.66705,Cluster-14922.66706,Cluster-14922.8372
GO:0008209	androgen metabolic process	biological_process	0.55495	1	2	550	209	52157	Cluster-14922.60216,Cluster-14922.53700
GO:0008210	estrogen metabolic process	biological_process	0.55495	1	2	550	209	52157	Cluster-14922.53700,Cluster-14922.60216
GO:0016229	steroid dehydrogenase activity	molecular_function	0.55495	1	2	550	209	52157	Cluster-14922.60216,Cluster-14922.53700
GO:0033764	steroid dehydrogenase activity, acting on the CH-OH group of donors, NAD or NADP as acceptor	molecular_function	0.55495	1	2	550	209	52157	Cluster-14922.53700,Cluster-14922.60216
GO:0006897	endocytosis	biological_process	0.55694	1	1	550	77	52157	Cluster-14922.72025
GO:0035639	purine ribonucleoside triphosphate binding	molecular_function	0.5578	1	104	550	7189	52157	Cluster-14922.84670,Cluster-14922.47515,Cluster-14922.61529,Cluster-14922.77903,Cluster-14922.45019,Cluster-14922.66506,Cluster-14922.43063,Cluster-14922.79336,Cluster-14922.47220,Cluster-14922.63408,Cluster-14922.51851,Cluster-14922.34586,Cluster-14922.60179,Cluster-14922.57359,Cluster-14922.66705,Cluster-14922.66508,Cluster-14922.77879,Cluster-14922.67601,Cluster-14922.72976,Cluster-14922.54776…
GO:0008219	cell death	biological_process	0.56006	1	3	550	230	52157	Cluster-14922.43339,Cluster-14922.67594,Cluster-14922.15385
GO:0016265	death	biological_process	0.56006	1	3	550	230	52157	Cluster-14922.15385,Cluster-14922.67594,Cluster-14922.43339
GO:0022412	cellular process involved in reproduction in multicellular organism	biological_process	0.56209	1	1	550	96	52157	Cluster-14922.63041
GO:0008514	organic anion transmembrane transporter activity	molecular_function	0.56577	1	2	550	145	52157	Cluster-14922.29472,Cluster-14922.74027
GO:0031461	cullin-RING ubiquitin ligase complex	cellular_component	0.56666	1	6	550	504	52157	Cluster-14922.51961,Cluster-14922.61999,Cluster-14922.56073,Cluster-14922.44481,Cluster-14922.42996,Cluster-14922.59464
GO:0006777	Mo-molybdopterin cofactor biosynthetic process	biological_process	0.56686	1	1	550	73	52157	Cluster-14922.56642
GO:0019720	Mo-molybdopterin cofactor metabolic process	biological_process	0.56686	1	1	550	73	52157	Cluster-14922.56642
GO:0007283	spermatogenesis	biological_process	0.56706	1	1	550	73	52157	Cluster-14922.63041
GO:0048523	negative regulation of cellular process	biological_process	0.56713	1	4	550	364	52157	Cluster-14922.29038,Cluster-14922.78299,Cluster-14922.72025,Cluster-14922.51769
GO:0008081	phosphoric diester hydrolase activity	molecular_function	0.56983	1	2	550	166	52157	Cluster-14922.58252,Cluster-14922.27828
GO:0042575	DNA polymerase complex	cellular_component	0.57223	1	4	550	271	52157	Cluster-14922.47881,Cluster-14922.7407,Cluster-14922.61032,Cluster-14922.43726
GO:0006816	calcium ion transport	biological_process	0.57501	1	2	550	153	52157	Cluster-14922.54146,Cluster-14922.59464
GO:1902555	endoribonuclease complex	cellular_component	0.57687	1	1	550	56	52157	Cluster-14922.53281
GO:0048232	male gamete generation	biological_process	0.57875	1	1	550	78	52157	Cluster-14922.63041
GO:0006000	fructose metabolic process	biological_process	0.57911	1	2	550	177	52157	Cluster-14922.53074,Cluster-14922.75001
GO:0010038	response to metal ion	biological_process	0.57937	1	1	550	131	52157	Cluster-14922.56431
GO:0006396	RNA processing	biological_process	0.57947	1	26	550	1955	52157	Cluster-14922.76875,Cluster-14922.73714,Cluster-14922.47260,Cluster-14922.64379,Cluster-14922.62477,Cluster-14922.67759,Cluster-14922.101044,Cluster-14922.61315,Cluster-14922.73715,Cluster-14922.56884,Cluster-14922.94132,Cluster-14922.53281,Cluster-14922.44144,Cluster-14922.44141,Cluster-14922.98964,Cluster-14922.71337,Cluster-14922.73713,Cluster-14922.62503,Cluster-14922.34586,Cluster-14922.5155…
GO:0070206	protein trimerization	biological_process	0.58379	1	1	550	81	52157	Cluster-14922.58549
GO:0030118	clathrin coat	cellular_component	0.58403	1	1	550	58	52157	Cluster-14922.51707
GO:0071310	cellular response to organic substance	biological_process	0.58461	1	1	550	97	52157	Cluster-14922.87915
GO:0030674	protein binding, bridging	molecular_function	0.58531	1	2	550	166	52157	Cluster-14922.58549,Cluster-14922.61825
GO:0060090	binding, bridging	molecular_function	0.58531	1	2	550	166	52157	Cluster-14922.58549,Cluster-14922.61825
GO:1990234	transferase complex	cellular_component	0.58628	1	24	550	1835	52157	Cluster-14922.56073,Cluster-14922.43726,Cluster-14922.64427,Cluster-14922.44481,Cluster-14922.53471,Cluster-14922.60054,Cluster-14922.94952,Cluster-14922.76329,Cluster-14922.61999,Cluster-14922.54874,Cluster-14922.57421,Cluster-14922.70299,Cluster-14922.61032,Cluster-14922.53858,Cluster-14922.65900,Cluster-14922.47881,Cluster-14922.76686,Cluster-14922.51961,Cluster-14922.33880,Cluster-14922.59464…
GO:0006094	gluconeogenesis	biological_process	0.58768	1	2	550	223	52157	Cluster-14922.53074,Cluster-14922.75001
GO:0019319	hexose biosynthetic process	biological_process	0.5911	1	2	550	225	52157	Cluster-14922.75001,Cluster-14922.53074
GO:0046364	monosaccharide biosynthetic process	biological_process	0.5911	1	2	550	225	52157	Cluster-14922.75001,Cluster-14922.53074
GO:0046496	nicotinamide nucleotide metabolic process	biological_process	0.59162	1	4	550	425	52157	Cluster-14922.64014,Cluster-14922.58896,Cluster-14922.75001,Cluster-14922.53074
GO:0000151	ubiquitin ligase complex	cellular_component	0.59167	1	6	550	514	52157	Cluster-14922.59464,Cluster-14922.44481,Cluster-14922.42996,Cluster-14922.61999,Cluster-14922.51961,Cluster-14922.56073
GO:0016149	translation release factor activity, codon specific	molecular_function	0.59287	1	1	550	37	52157	Cluster-14922.76142
GO:0000287	magnesium ion binding	molecular_function	0.59334	1	3	550	309	52157	Cluster-14922.4491,Cluster-14922.64014,Cluster-14922.104544
GO:0005789	endoplasmic reticulum membrane	cellular_component	0.59721	1	6	550	520	52157	Cluster-14922.33880,Cluster-14922.76685,Cluster-14922.76686,Cluster-14922.74550,Cluster-14922.66977,Cluster-14922.94952
GO:0015698	inorganic anion transport	biological_process	0.59793	1	3	550	244	52157	Cluster-14922.58432,Cluster-14922.66341,Cluster-14922.55065
GO:0019362	pyridine nucleotide metabolic process	biological_process	0.59942	1	4	550	428	52157	Cluster-14922.64014,Cluster-14922.58896,Cluster-14922.53074,Cluster-14922.75001
GO:0044550	secondary metabolite biosynthetic process	biological_process	0.60107	1	1	550	81	52157	Cluster-14922.56431
GO:0022843	voltage-gated cation channel activity	molecular_function	0.60278	1	1	550	87	52157	Cluster-14922.59464
GO:0009132	nucleoside diphosphate metabolic process	biological_process	0.60361	1	2	550	223	52157	Cluster-14922.75001,Cluster-14922.53074
GO:0046486	glycerolipid metabolic process	biological_process	0.60687	1	8	550	660	52157	Cluster-14922.62475,Cluster-14922.54234,Cluster-14922.56987,Cluster-14922.61297,Cluster-14922.43533,Cluster-14922.31418,Cluster-14922.63383,Cluster-14922.62473
GO:0051274	beta-glucan biosynthetic process	biological_process	0.6085	1	2	550	152	52157	Cluster-14922.54874,Cluster-14922.53471
GO:0010557	positive regulation of macromolecule biosynthetic process	biological_process	0.60995	1	2	550	159	52157	Cluster-14922.60875,Cluster-14922.101265
GO:0051173	positive regulation of nitrogen compound metabolic process	biological_process	0.60995	1	2	550	159	52157	Cluster-14922.60875,Cluster-14922.101265
GO:0009891	positive regulation of biosynthetic process	biological_process	0.611	1	2	550	160	52157	Cluster-14922.101265,Cluster-14922.60875
GO:0031328	positive regulation of cellular biosynthetic process	biological_process	0.611	1	2	550	160	52157	Cluster-14922.60875,Cluster-14922.101265
GO:0005524	ATP binding	molecular_function	0.612	1	97	550	6691	52157	Cluster-14922.56040,Cluster-14922.32866,Cluster-14922.50347,Cluster-14922.62563,Cluster-14922.105563,Cluster-14922.60244,Cluster-14922.71337,Cluster-14922.76385,Cluster-14922.85065,Cluster-14922.84021,Cluster-14922.26063,Cluster-14922.102752,Cluster-14922.26921,Cluster-14922.67601,Cluster-14922.72976,Cluster-14922.54776,Cluster-14922.65418,Cluster-14922.84290,Cluster-14922.36992,Cluster-14922.585…
GO:0005244	voltage-gated ion channel activity	molecular_function	0.61258	1	2	550	152	52157	Cluster-14922.91018,Cluster-14922.59464
GO:0022832	voltage-gated channel activity	molecular_function	0.61258	1	2	550	152	52157	Cluster-14922.91018,Cluster-14922.59464
GO:0042175	nuclear outer membrane-endoplasmic reticulum membrane network	cellular_component	0.61315	1	6	550	532	52157	Cluster-14922.76686,Cluster-14922.76685,Cluster-14922.33880,Cluster-14922.94952,Cluster-14922.74550,Cluster-14922.66977
GO:0008083	growth factor activity	molecular_function	0.61751	1	1	550	98	52157	Cluster-14922.55768
GO:0005516	calmodulin binding	molecular_function	0.61798	1	2	550	154	52157	Cluster-14922.63789,Cluster-14922.63792
GO:0044425	membrane part	cellular_component	0.6189	1	98	550	8320	52157	Cluster-14922.53760,Cluster-14922.77375,Cluster-14922.69753,Cluster-14922.57359,Cluster-14922.74550,Cluster-14922.28675,Cluster-14922.77635,Cluster-14922.34586,Cluster-14922.2376,Cluster-14922.28678,Cluster-14922.67770,Cluster-14922.83028,Cluster-14922.68300,Cluster-14922.55606,Cluster-14922.76328,Cluster-14922.64392,Cluster-14922.31490,Cluster-14922.267,Cluster-14922.81443,Cluster-14922.48544,Cl…
GO:0044711	single-organism biosynthetic process	biological_process	0.61892	1	45	550	4045	52157	Cluster-14922.79336,Cluster-14922.76328,Cluster-14922.98964,Cluster-14922.100414,Cluster-14922.75001,Cluster-14922.94257,Cluster-14922.90096,Cluster-14922.88400,Cluster-14922.94258,Cluster-14922.22796,Cluster-14922.82823,Cluster-14922.53074,Cluster-14922.56431,Cluster-14922.57421,Cluster-14922.29354,Cluster-14922.42615,Cluster-14922.39969,Cluster-14922.82822,Cluster-14922.62100,Cluster-14922.5370…
GO:0009108	coenzyme biosynthetic process	biological_process	0.6199	1	9	550	797	52157	Cluster-14922.56642,Cluster-14922.85065,Cluster-14922.84021,Cluster-14922.26921,Cluster-14922.32866,Cluster-14922.62100,Cluster-14922.91547,Cluster-14922.99553,Cluster-14922.67601
GO:0072330	monocarboxylic acid biosynthetic process	biological_process	0.62101	1	6	550	522	52157	Cluster-14922.67601,Cluster-14922.26921,Cluster-14922.84021,Cluster-14922.85065,Cluster-14922.62100,Cluster-14922.32866
GO:0044423	virion part	cellular_component	0.62182	1	12	550	1052	52157	Cluster-14922.20940,Cluster-14922.58549,Cluster-14922.61315,Cluster-14922.34009,Cluster-14922.58501,Cluster-14922.76875,Cluster-14922.83028,Cluster-14922.71337,Cluster-14922.91677,Cluster-14922.93362,Cluster-14922.34586,Cluster-14922.28984
GO:0001775	cell activation	biological_process	0.62299	1	2	550	175	52157	Cluster-14922.61825,Cluster-14922.58549
GO:0005262	calcium channel activity	molecular_function	0.62786	1	1	550	69	52157	Cluster-14922.59464
GO:0016407	acetyltransferase activity	molecular_function	0.63003	1	3	550	237	52157	Cluster-14922.44491,Cluster-14922.58549,Cluster-14922.44489
GO:0010628	positive regulation of gene expression	biological_process	0.63098	1	2	550	165	52157	Cluster-14922.60875,Cluster-14922.101265
GO:0008380	RNA splicing	biological_process	0.63155	1	3	550	230	52157	Cluster-14922.51554,Cluster-14922.101044,Cluster-14922.53281
GO:0006818	hydrogen transport	biological_process	0.63186	1	10	550	1022	52157	Cluster-14922.60054,Cluster-14576.0,Cluster-14922.76328,Cluster-14922.57421,Cluster-14922.65460,Cluster-14922.55768,Cluster-14922.56997,Cluster-14922.76329,Cluster-14922.90096,Cluster-12456.0
GO:0015992	proton transport	biological_process	0.63186	1	10	550	1022	52157	Cluster-12456.0,Cluster-14922.76329,Cluster-14922.90096,Cluster-14922.56997,Cluster-14922.55768,Cluster-14922.57421,Cluster-14922.65460,Cluster-14922.76328,Cluster-14576.0,Cluster-14922.60054
GO:0051179	localization	biological_process	0.63288	1	107	550	8800	52157	Cluster-14922.72701,Cluster-14922.51707,Cluster-14922.85059,Cluster-14922.63109,Cluster-14922.49260,Cluster-14922.60054,Cluster-14922.66341,Cluster-14922.74317,Cluster-14922.84370,Cluster-14922.76329,Cluster-14922.82956,Cluster-14922.76875,Cluster-14922.87915,Cluster-14922.59355,Cluster-14922.62065,Cluster-14922.51765,Cluster-14922.77141,Cluster-14922.72025,Cluster-14922.65449,Cluster-14922.43533…
GO:0022402	cell cycle process	biological_process	0.63353	1	9	550	782	52157	Cluster-14922.78299,Cluster-14922.58561,Cluster-14922.64427,Cluster-14922.51769,Cluster-14922.53858,Cluster-14922.70299,Cluster-14922.85590,Cluster-14922.78385,Cluster-14922.29038
GO:0022857	transmembrane transporter activity	molecular_function	0.63489	1	41	550	3509	52157	Cluster-14922.26921,Cluster-14922.65460,Cluster-14922.58432,Cluster-14922.84021,Cluster-14922.85065,Cluster-14922.7639,Cluster-12456.0,Cluster-14922.62563,Cluster-14922.55768,Cluster-14922.32866,Cluster-14922.91018,Cluster-14922.59464,Cluster-14922.85059,Cluster-14922.49260,Cluster-14922.60054,Cluster-14922.66341,Cluster-14922.74317,Cluster-14922.74132,Cluster-14922.65726,Cluster-14922.76329,Clus…
GO:0030176	integral component of endoplasmic reticulum membrane	cellular_component	0.63556	1	2	550	140	52157	Cluster-14922.74550,Cluster-14922.66977
GO:0031227	intrinsic component of endoplasmic reticulum membrane	cellular_component	0.63676	1	2	550	141	52157	Cluster-14922.74550,Cluster-14922.66977
GO:0055086	nucleobase-containing small molecule metabolic process	biological_process	0.63782	1	32	550	2962	52157	Cluster-14922.100153,Cluster-14922.65460,Cluster-14922.26921,Cluster-14922.84021,Cluster-14922.44142,Cluster-14922.28313,Cluster-14922.85065,Cluster-14922.62292,Cluster-14922.64014,Cluster-12456.0,Cluster-14922.59520,Cluster-14922.55768,Cluster-14922.32866,Cluster-14922.60054,Cluster-14922.44144,Cluster-14922.67601,Cluster-14922.76329,Cluster-14922.56997,Cluster-14922.58896,Cluster-14922.57421,Cl…
GO:0005783	endoplasmic reticulum	cellular_component	0.63888	1	9	550	800	52157	Cluster-14922.74550,Cluster-14922.74919,Cluster-14922.76686,Cluster-14922.94952,Cluster-14922.66977,Cluster-14922.76685,Cluster-14922.36633,Cluster-14922.91018,Cluster-14922.33880
GO:0044699	single-organism process	biological_process	0.63924	1	261	550	22808	52157	Cluster-14922.82822,Cluster-14922.2110,Cluster-14922.73005,Cluster-14922.41646,Cluster-14922.47516,Cluster-14922.90096,Cluster-14922.31418,Cluster-14922.59778,Cluster-14922.63359,Cluster-14922.79265,Cluster-14922.55768,Cluster-14922.81013,Cluster-14922.45015,Cluster-14922.8549,Cluster-14922.43339,Cluster-14922.85636,Cluster-14922.65449,Cluster-14922.56997,Cluster-14922.55001,Cluster-14922.55065,C…
GO:0031984	organelle subcompartment	cellular_component	0.63979	1	1	550	148	52157	Cluster-14922.91675
GO:0022804	active transmembrane transporter activity	molecular_function	0.63982	1	10	550	840	52157	Cluster-14922.84021,Cluster-14922.74132,Cluster-14922.85065,Cluster-14922.74027,Cluster-14922.57359,Cluster-14922.26921,Cluster-14922.29472,Cluster-14922.62563,Cluster-14922.62100,Cluster-14922.32866
GO:0007596	blood coagulation	biological_process	0.64079	1	2	550	181	52157	Cluster-14922.58549,Cluster-14922.61825
GO:0046655	folic acid metabolic process	biological_process	0.6424	1	2	550	134	52157	Cluster-14922.99553,Cluster-14922.91547
GO:0046656	folic acid biosynthetic process	biological_process	0.6424	1	2	550	134	52157	Cluster-14922.99553,Cluster-14922.91547
GO:0016651	oxidoreductase activity, acting on NAD(P)H	molecular_function	0.64649	1	4	550	392	52157	Cluster-14922.45926,Cluster-14922.72805,Cluster-14922.86030,Cluster-14922.45431
GO:0005801	cis-Golgi network	cellular_component	0.65044	1	1	550	73	52157	Cluster-14922.41832
GO:0060589	nucleoside-triphosphatase regulator activity	molecular_function	0.6507	1	3	550	279	52157	Cluster-14922.54146,Cluster-14922.52049,Cluster-14922.52667
GO:0030117	membrane coat	cellular_component	0.65362	1	6	550	374	52157	Cluster-14922.61276,Cluster-14922.31490,Cluster-14922.43681,Cluster-14922.72701,Cluster-14922.82956,Cluster-14922.51707
GO:0048475	coated membrane	cellular_component	0.65362	1	6	550	374	52157	Cluster-14922.82956,Cluster-14922.51707,Cluster-14922.72701,Cluster-14922.43681,Cluster-14922.31490,Cluster-14922.61276
GO:0002949	tRNA threonylcarbamoyladenosine modification	biological_process	0.65392	1	4	550	292	52157	Cluster-14922.71337,Cluster-14922.76875,Cluster-14922.61315,Cluster-14922.34586
GO:0070525	tRNA threonylcarbamoyladenosine metabolic process	biological_process	0.65392	1	4	550	292	52157	Cluster-14922.34586,Cluster-14922.71337,Cluster-14922.61315,Cluster-14922.76875
GO:0044707	single-multicellular organism process	biological_process	0.65539	1	13	550	1135	52157	Cluster-14922.74919,Cluster-14922.74918,Cluster-14922.58549,Cluster-14922.20940,Cluster-14922.36633,Cluster-14922.89619,Cluster-14922.100261,Cluster-14922.58252,Cluster-14922.78385,Cluster-14922.61825,Cluster-14922.80284,Cluster-14922.83028,Cluster-14922.1113
GO:0006013	mannose metabolic process	biological_process	0.6565	1	2	550	190	52157	Cluster-14922.53074,Cluster-14922.75001
GO:0006006	glucose metabolic process	biological_process	0.65657	1	2	550	256	52157	Cluster-14922.53074,Cluster-14922.75001
GO:0051273	beta-glucan metabolic process	biological_process	0.65746	1	2	550	167	52157	Cluster-14922.54874,Cluster-14922.53471
GO:0000280	nuclear division	biological_process	0.65759	1	3	550	250	52157	Cluster-14922.29038,Cluster-14922.51769,Cluster-14922.78299
GO:0032324	molybdopterin cofactor biosynthetic process	biological_process	0.65893	1	1	550	85	52157	Cluster-14922.56642
GO:0043545	molybdopterin cofactor metabolic process	biological_process	0.65893	1	1	550	85	52157	Cluster-14922.56642
GO:0043241	protein complex disassembly	biological_process	0.66097	1	2	550	140	52157	Cluster-14922.101265,Cluster-14922.76142
GO:0043244	regulation of protein complex disassembly	biological_process	0.66097	1	2	550	140	52157	Cluster-14922.101265,Cluster-14922.76142
GO:0016831	carboxy-lyase activity	molecular_function	0.66212	1	3	550	328	52157	Cluster-14922.43681,Cluster-14922.31490,Cluster-14922.72701
GO:0000372	Group I intron splicing	biological_process	0.66326	1	1	550	43	52157	Cluster-14922.51554
GO:0000376	RNA splicing, via transesterification reactions with guanosine as nucleophile	biological_process	0.66326	1	1	550	43	52157	Cluster-14922.51554
GO:0045454	cell redox homeostasis	biological_process	0.6638	1	2	550	289	52157	Cluster-14922.87763,Cluster-14922.101044
GO:0031301	integral component of organelle membrane	cellular_component	0.66445	1	3	550	249	52157	Cluster-14922.65449,Cluster-14922.74550,Cluster-14922.66977
GO:0051186	cofactor metabolic process	biological_process	0.66458	1	18	550	1720	52157	Cluster-14922.26921,Cluster-14922.44142,Cluster-14922.84021,Cluster-14922.85065,Cluster-14922.28313,Cluster-14922.99553,Cluster-14922.64014,Cluster-14922.97286,Cluster-14922.32866,Cluster-14922.62100,Cluster-14922.44141,Cluster-14922.75001,Cluster-14922.56642,Cluster-14922.44144,Cluster-14922.67601,Cluster-14922.91547,Cluster-14922.53074,Cluster-14922.58896
GO:0001101	response to acid chemical	biological_process	0.66469	1	1	550	122	52157	Cluster-14922.65900
GO:0043167	ion binding	molecular_function	0.66489	1	193	550	15101	52157	Cluster-14922.69293,Cluster-14922.84062,Cluster-14922.74027,Cluster-14922.29147,Cluster-14922.44481,Cluster-14922.100414,Cluster-14922.97407,Cluster-14922.22108,Cluster-14922.52059,Cluster-14922.31418,Cluster-14922.47516,Cluster-14922.47221,Cluster-14922.34552,Cluster-14922.43093,Cluster-14922.45014,Cluster-14922.85549,Cluster-14922.103570,Cluster-14922.80990,Cluster-14922.40440,Cluster-7117.0,Cl…
GO:0031300	intrinsic component of organelle membrane	cellular_component	0.66537	1	3	550	250	52157	Cluster-14922.65449,Cluster-14922.66977,Cluster-14922.74550
GO:0032984	macromolecular complex disassembly	biological_process	0.66544	1	2	550	143	52157	Cluster-14922.101265,Cluster-14922.76142
GO:0008308	voltage-gated anion channel activity	molecular_function	0.66642	1	1	550	61	52157	Cluster-14922.91018
GO:0005253	anion channel activity	molecular_function	0.67047	1	1	550	63	52157	Cluster-14922.91018
GO:0016298	lipase activity	molecular_function	0.67104	1	1	550	103	52157	Cluster-14922.27828
GO:0009432	SOS response	biological_process	0.67146	1	1	550	65	52157	Cluster-14922.40641
GO:0098813	nuclear chromosome segregation	biological_process	0.67414	1	3	550	228	52157	Cluster-14922.51769,Cluster-14922.78299,Cluster-14922.29038
GO:0051189	prosthetic group metabolic process	biological_process	0.67708	1	1	550	89	52157	Cluster-14922.56642
GO:0004129	cytochrome-c oxidase activity	molecular_function	0.67817	1	2	550	194	52157	Cluster-14576.0,Cluster-12456.0
GO:0006123	mitochondrial electron transport, cytochrome c to oxygen	biological_process	0.67817	1	2	550	194	52157	Cluster-12456.0,Cluster-14576.0
GO:0016675	oxidoreductase activity, acting on a heme group of donors	molecular_function	0.67817	1	2	550	194	52157	Cluster-14576.0,Cluster-12456.0
GO:0016676	oxidoreductase activity, acting on a heme group of donors, oxygen as acceptor	molecular_function	0.67817	1	2	550	194	52157	Cluster-14576.0,Cluster-12456.0
GO:0045277	respiratory chain complex IV	cellular_component	0.67817	1	2	550	194	52157	Cluster-12456.0,Cluster-14576.0
GO:0048285	organelle fission	biological_process	0.68098	1	3	550	273	52157	Cluster-14922.29038,Cluster-14922.51769,Cluster-14922.78299
GO:0003747	translation release factor activity	molecular_function	0.68563	1	1	550	56	52157	Cluster-14922.76142
GO:0008079	translation termination factor activity	molecular_function	0.68563	1	1	550	56	52157	Cluster-14922.76142
GO:0018444	translation release factor complex	cellular_component	0.68563	1	1	550	56	52157	Cluster-14922.76142
GO:0000375	RNA splicing, via transesterification reactions	biological_process	0.68762	1	2	550	190	52157	Cluster-14922.51554,Cluster-14922.101044
GO:0009069	serine family amino acid metabolic process	biological_process	0.6885	1	8	550	673	52157	Cluster-14922.66705,Cluster-14922.67186,Cluster-15430.0,Cluster-14922.40440,Cluster-14922.66706,Cluster-14922.61529,Cluster-14922.55001,Cluster-14922.8372
GO:0022411	cellular component disassembly	biological_process	0.69485	1	2	550	154	52157	Cluster-14922.101265,Cluster-14922.76142
GO:0015085	calcium ion transmembrane transporter activity	molecular_function	0.69784	1	1	550	82	52157	Cluster-14922.59464
GO:0007599	hemostasis	biological_process	0.69942	1	2	550	196	52157	Cluster-14922.58549,Cluster-14922.61825
GO:0050817	coagulation	biological_process	0.69942	1	2	550	196	52157	Cluster-14922.61825,Cluster-14922.58549
GO:0050878	regulation of body fluid levels	biological_process	0.69942	1	2	550	196	52157	Cluster-14922.58549,Cluster-14922.61825
GO:0015002	heme-copper terminal oxidase activity	molecular_function	0.69958	1	2	550	209	52157	Cluster-14576.0,Cluster-12456.0
GO:0019068	virion assembly	biological_process	0.69964	1	1	550	116	52157	Cluster-14922.63789
GO:0006081	cellular aldehyde metabolic process	biological_process	0.70437	1	4	550	443	52157	Cluster-14922.75001,Cluster-14922.53074,Cluster-14922.58896,Cluster-14922.64014
GO:0034754	cellular hormone metabolic process	biological_process	0.70469	1	2	550	243	52157	Cluster-14922.60216,Cluster-14922.53700
GO:0005507	copper ion binding	molecular_function	0.70598	1	2	550	257	52157	Cluster-14922.58121,Cluster-7117.0
GO:0042445	hormone metabolic process	biological_process	0.70791	1	2	550	246	52157	Cluster-14922.53700,Cluster-14922.60216
GO:0098805	whole membrane	cellular_component	0.70989	1	7	550	569	52157	Cluster-14922.50982,Cluster-5947.0,Cluster-14922.91018,Cluster-14922.53760,Cluster-14922.28984,Cluster-11342.0,Cluster-14922.61276
GO:0003006	developmental process involved in reproduction	biological_process	0.71	1	1	550	149	52157	Cluster-14922.63041
GO:0009250	glucan biosynthetic process	biological_process	0.71058	1	2	550	182	52157	Cluster-14922.54874,Cluster-14922.53471
GO:0030414	peptidase inhibitor activity	molecular_function	0.71095	1	1	550	135	52157	Cluster-14922.75001
GO:0061134	peptidase regulator activity	molecular_function	0.71095	1	1	550	135	52157	Cluster-14922.75001
GO:0010817	regulation of hormone levels	biological_process	0.71172	1	2	550	248	52157	Cluster-14922.53700,Cluster-14922.60216
GO:0034702	ion channel complex	cellular_component	0.71985	1	1	550	105	52157	Cluster-14922.59464
GO:0034703	cation channel complex	cellular_component	0.71985	1	1	550	105	52157	Cluster-14922.59464
GO:0019012	virion	cellular_component	0.72576	1	12	550	1151	52157	Cluster-14922.58501,Cluster-14922.20940,Cluster-14922.61315,Cluster-14922.58549,Cluster-14922.34009,Cluster-14922.91677,Cluster-14922.93362,Cluster-14922.34586,Cluster-14922.28984,Cluster-14922.83028,Cluster-14922.76875,Cluster-14922.71337
GO:0000377	RNA splicing, via transesterification reactions with bulged adenosine as nucleophile	biological_process	0.72732	1	1	550	147	52157	Cluster-14922.101044
GO:0000398	mRNA splicing, via spliceosome	biological_process	0.72732	1	1	550	147	52157	Cluster-14922.101044
GO:0030269	tetrahydromethanopterin S-methyltransferase activity	molecular_function	0.73081	1	1	550	73	52157	Cluster-14922.91547
GO:0042086	5-methyl-5,6,7,8-tetrahydromethanopterin-dependent methyltransferase activity	molecular_function	0.73081	1	1	550	73	52157	Cluster-14922.91547
GO:0000776	kinetochore	cellular_component	0.73102	1	3	550	260	52157	Cluster-14922.64427,Cluster-14922.70299,Cluster-14922.53858
GO:0006952	defense response	biological_process	0.73182	1	7	550	808	52157	Cluster-14922.42616,Cluster-14922.72976,Cluster-14922.79335,Cluster-14922.7706,Cluster-14922.79336,Cluster-14922.42615,Cluster-14922.50750
GO:0007059	chromosome segregation	biological_process	0.73252	1	3	550	254	52157	Cluster-14922.29038,Cluster-14922.51769,Cluster-14922.78299
GO:0003887	DNA-directed DNA polymerase activity	molecular_function	0.7387	1	3	550	255	52157	Cluster-14922.47881,Cluster-14922.43726,Cluster-14922.61032
GO:0000775	chromosome, centromeric region	cellular_component	0.7394	1	4	550	358	52157	Cluster-14922.53858,Cluster-14922.70299,Cluster-14922.61276,Cluster-14922.64427
GO:0007010	cytoskeleton organization	biological_process	0.74139	1	8	550	734	52157	Cluster-14922.66706,Cluster-14922.29472,Cluster-14922.66708,Cluster-14922.78385,Cluster-14922.85590,Cluster-14922.66705,Cluster-14922.40440,Cluster-14922.58561
GO:0007276	gamete generation	biological_process	0.74724	1	1	550	142	52157	Cluster-14922.63041
GO:0043650	dicarboxylic acid biosynthetic process	biological_process	0.75036	1	2	550	161	52157	Cluster-14922.91547,Cluster-14922.99553
GO:0035251	UDP-glucosyltransferase activity	molecular_function	0.75179	1	2	550	209	52157	Cluster-14922.53471,Cluster-14922.54874
GO:0016829	lyase activity	molecular_function	0.7539	1	11	550	1176	52157	Cluster-14922.72701,Cluster-14922.73614,Cluster-14922.104544,Cluster-14922.43681,Cluster-14922.13891,Cluster-14922.75001,Cluster-14922.39969,Cluster-14922.31490,Cluster-14922.74694,Cluster-14922.4491,Cluster-14922.53074
GO:0006367	transcription initiation from RNA polymerase II promoter	biological_process	0.7544	1	1	550	131	52157	Cluster-14922.70539
GO:0098588	bounding membrane of organelle	cellular_component	0.75663	1	14	550	1202	52157	Cluster-14922.74550,Cluster-14922.50982,Cluster-14922.61276,Cluster-14922.76686,Cluster-14922.53760,Cluster-5947.0,Cluster-14922.94952,Cluster-14922.66977,Cluster-11342.0,Cluster-14922.28984,Cluster-14922.76685,Cluster-14922.65449,Cluster-14922.33880,Cluster-14922.91018
GO:0042060	wound healing	biological_process	0.75816	1	2	550	224	52157	Cluster-14922.58549,Cluster-14922.61825
GO:0051259	protein oligomerization	biological_process	0.76167	1	1	550	145	52157	Cluster-14922.58549
GO:0005215	transporter activity	molecular_function	0.76408	1	45	550	4130	52157	Cluster-14922.67770,Cluster-14922.28678,Cluster-14922.62100,Cluster-14922.28675,Cluster-14922.57359,Cluster-14922.57421,Cluster-14922.77375,Cluster-14922.69753,Cluster-14922.90096,Cluster-14922.29861,Cluster-14922.28677,Cluster-14922.74027,Cluster-14922.267,Cluster-14576.0,Cluster-14922.76328,Cluster-14922.28679,Cluster-14922.29860,Cluster-14922.7639,Cluster-12456.0,Cluster-14922.62563,Cluster-14…
GO:0008172	S-methyltransferase activity	molecular_function	0.76541	1	1	550	90	52157	Cluster-14922.91547
GO:0006811	ion transport	biological_process	0.76906	1	37	550	3515	52157	Cluster-14922.67770,Cluster-14922.74085,Cluster-14922.57421,Cluster-14922.65900,Cluster-14922.69753,Cluster-14922.77375,Cluster-14922.73005,Cluster-14922.54146,Cluster-14922.90096,Cluster-14922.29861,Cluster-14922.66096,Cluster-14922.76328,Cluster-14576.0,Cluster-12456.0,Cluster-14922.7639,Cluster-14922.29860,Cluster-14922.91018,Cluster-14922.79265,Cluster-14922.59464,Cluster-14922.76417,Cluster-…
GO:0008283	cell proliferation	biological_process	0.77071	1	1	550	144	52157	Cluster-14922.55768
GO:0009611	response to wounding	biological_process	0.77156	1	2	550	241	52157	Cluster-14922.61825,Cluster-14922.58549
GO:0006261	DNA-dependent DNA replication	biological_process	0.77349	1	2	550	269	52157	Cluster-14922.61276,Cluster-1298.0
GO:0015031	protein transport	biological_process	0.77373	1	26	550	1991	52157	Cluster-14922.23719,Cluster-14922.41832,Cluster-14922.82958,Cluster-14922.74410,Cluster-14922.51769,Cluster-14922.53760,Cluster-14922.51482,Cluster-14922.61276,Cluster-14922.20224,Cluster-14922.78299,Cluster-14922.23718,Cluster-14922.81486,Cluster-14922.82956,Cluster-14922.29038,Cluster-14922.107042,Cluster-14922.72025,Cluster-14922.36633,Cluster-14922.51707,Cluster-14922.50982,Cluster-14922.5977…
GO:0004616	phosphogluconate dehydrogenase (decarboxylating) activity	molecular_function	0.77668	1	1	550	126	52157	Cluster-14922.58896
GO:0019521	D-gluconate metabolic process	biological_process	0.77668	1	1	550	126	52157	Cluster-14922.58896
GO:0004601	peroxidase activity	molecular_function	0.77776	1	1	550	206	52157	Cluster-14922.72805
GO:0006804	obsolete peroxidase reaction	biological_process	0.77776	1	1	550	206	52157	Cluster-14922.72805
GO:0006886	intracellular protein transport	biological_process	0.77973	1	22	550	1600	52157	Cluster-14922.51769,Cluster-14922.53760,Cluster-14922.61276,Cluster-14922.20224,Cluster-14922.78299,Cluster-14922.23719,Cluster-14922.41832,Cluster-14922.82958,Cluster-14922.74410,Cluster-14922.51707,Cluster-14922.50982,Cluster-14922.59778,Cluster-14922.72701,Cluster-14922.43681,Cluster-14922.31490,Cluster-14922.48866,Cluster-14922.24803,Cluster-14922.23718,Cluster-14922.82956,Cluster-14922.29038…
GO:0016052	carbohydrate catabolic process	biological_process	0.78172	1	2	550	293	52157	Cluster-14922.75001,Cluster-14922.53074
GO:0008013	beta-catenin binding	molecular_function	0.78263	1	1	550	75	52157	Cluster-14922.63359
GO:0016342	catenin complex	cellular_component	0.78263	1	1	550	75	52157	Cluster-14922.63359
GO:0040011	locomotion	biological_process	0.78275	1	5	550	499	52157	Cluster-14922.72025,Cluster-14922.43533,Cluster-14922.51135,Cluster-14922.81013,Cluster-14922.31418
GO:0019520	aldonic acid metabolic process	biological_process	0.7839	1	1	550	127	52157	Cluster-14922.58896
GO:0009615	response to virus	biological_process	0.78666	1	1	550	135	52157	Cluster-14922.65900
GO:0008047	enzyme activator activity	molecular_function	0.78681	1	2	550	209	52157	Cluster-14922.52667,Cluster-14922.78385
GO:0010035	response to inorganic substance	biological_process	0.78842	1	1	550	201	52157	Cluster-14922.56431
GO:0098797	plasma membrane protein complex	cellular_component	0.79045	1	4	550	391	52157	Cluster-14922.59464,Cluster-14922.63359,Cluster-14922.53471,Cluster-14922.54874
GO:0072594	establishment of protein localization to organelle	biological_process	0.79071	1	5	550	479	52157	Cluster-14922.51769,Cluster-14922.53760,Cluster-14922.78299,Cluster-14922.50982,Cluster-14922.29038
GO:0048468	cell development	biological_process	0.79418	1	1	550	156	52157	Cluster-14922.63041
GO:0033692	cellular polysaccharide biosynthetic process	biological_process	0.79782	1	2	550	226	52157	Cluster-14922.53471,Cluster-14922.54874
GO:0045184	establishment of protein localization	biological_process	0.80109	1	26	550	2041	52157	Cluster-14922.20224,Cluster-14922.78299,Cluster-14922.61276,Cluster-14922.51482,Cluster-14922.53760,Cluster-14922.51769,Cluster-14922.23719,Cluster-14922.82958,Cluster-14922.74410,Cluster-14922.41832,Cluster-14922.72701,Cluster-14922.59778,Cluster-14922.50982,Cluster-14922.51707,Cluster-14922.74919,Cluster-14922.24803,Cluster-14922.48866,Cluster-14922.31490,Cluster-14922.43681,Cluster-14922.10704…
GO:0012507	ER to Golgi transport vesicle membrane	cellular_component	0.80118	1	1	550	115	52157	Cluster-14922.61276
GO:0030127	COPII vesicle coat	cellular_component	0.80118	1	1	550	115	52157	Cluster-14922.61276
GO:0030134	ER to Golgi transport vesicle	cellular_component	0.80118	1	1	550	115	52157	Cluster-14922.61276
GO:0048609	multicellular organismal reproductive process	biological_process	0.80169	1	1	550	165	52157	Cluster-14922.63041
GO:0019748	secondary metabolic process	biological_process	0.80519	1	1	550	147	52157	Cluster-14922.56431
GO:0008104	protein localization	biological_process	0.80603	1	27	550	2145	52157	Cluster-14922.23719,Cluster-14922.74410,Cluster-14922.82958,Cluster-14922.41832,Cluster-14922.51769,Cluster-14922.53760,Cluster-14922.78299,Cluster-14922.20224,Cluster-14922.51482,Cluster-14922.61276,Cluster-14922.29038,Cluster-14922.23718,Cluster-14922.81486,Cluster-14922.82956,Cluster-14922.87915,Cluster-14922.107042,Cluster-14922.72025,Cluster-14922.36633,Cluster-14922.50982,Cluster-14922.5170…
GO:0051276	chromosome organization	biological_process	0.80702	1	8	550	829	52157	Cluster-14922.29038,Cluster-14922.63041,Cluster-14922.53858,Cluster-14922.70299,Cluster-14922.78299,Cluster-14922.61276,Cluster-14922.51769,Cluster-14922.64427
GO:0009396	folic acid-containing compound biosynthetic process	biological_process	0.80748	1	2	550	208	52157	Cluster-14922.99553,Cluster-14922.91547
GO:0098687	chromosomal region	cellular_component	0.81132	1	4	550	398	52157	Cluster-14922.70299,Cluster-14922.53858,Cluster-14922.64427,Cluster-14922.61276
GO:0034613	cellular protein localization	biological_process	0.81314	1	23	550	1754	52157	Cluster-14922.41832,Cluster-14922.82958,Cluster-14922.74410,Cluster-14922.23719,Cluster-14922.51769,Cluster-14922.53760,Cluster-14922.61276,Cluster-14922.78299,Cluster-14922.20224,Cluster-14922.72025,Cluster-14922.82956,Cluster-14922.23718,Cluster-14922.87915,Cluster-14922.29038,Cluster-14922.107042,Cluster-14922.43681,Cluster-14922.31490,Cluster-14922.48866,Cluster-14922.24803,Cluster-14922.5170…
GO:0070727	cellular macromolecule localization	biological_process	0.8142	1	23	550	1758	52157	Cluster-14922.41832,Cluster-14922.74410,Cluster-14922.82958,Cluster-14922.23719,Cluster-14922.61276,Cluster-14922.78299,Cluster-14922.20224,Cluster-14922.51769,Cluster-14922.53760,Cluster-14922.72025,Cluster-14922.107042,Cluster-14922.87915,Cluster-14922.23718,Cluster-14922.82956,Cluster-14922.29038,Cluster-14922.48866,Cluster-14922.24803,Cluster-14922.43681,Cluster-14922.31490,Cluster-14922.5977…
GO:0090575	RNA polymerase II transcription factor complex	cellular_component	0.81957	1	1	550	131	52157	Cluster-14922.70539
GO:0003697	single-stranded DNA binding	molecular_function	0.8214	1	1	550	127	52157	Cluster-14922.40641
GO:0022900	electron transport chain	biological_process	0.82327	1	4	550	560	52157	Cluster-14922.72805,Cluster-12456.0,Cluster-14922.40830,Cluster-14576.0
GO:0006760	folic acid-containing compound metabolic process	biological_process	0.82412	1	2	550	225	52157	Cluster-14922.99553,Cluster-14922.91547
GO:0003690	double-stranded DNA binding	molecular_function	0.82448	1	3	550	279	52157	Cluster-14922.59464,Cluster-14922.71227,Cluster-14922.84370
GO:0016684	oxidoreductase activity, acting on peroxide as acceptor	molecular_function	0.82497	1	1	550	227	52157	Cluster-14922.72805
GO:0050662	coenzyme binding	molecular_function	0.82575	1	13	550	1386	52157	Cluster-14922.88400,Cluster-14922.42616,Cluster-14922.72976,Cluster-14922.79335,Cluster-14922.60216,Cluster-14922.50750,Cluster-14922.53700,Cluster-14922.58896,Cluster-14922.58549,Cluster-14922.42615,Cluster-14922.100414,Cluster-14922.79336,Cluster-14922.7706
GO:0051213	dioxygenase activity	molecular_function	0.82586	1	1	550	195	52157	Cluster-14922.72025
GO:0022890	inorganic cation transmembrane transporter activity	molecular_function	0.82733	1	17	550	1823	52157	Cluster-14922.67770,Cluster-12456.0,Cluster-14922.55768,Cluster-14922.59464,Cluster-14922.57421,Cluster-14922.65460,Cluster-14922.77375,Cluster-14922.76329,Cluster-14922.90096,Cluster-14922.62065,Cluster-14922.77141,Cluster-14922.56997,Cluster-14922.49260,Cluster-14922.60054,Cluster-14922.74317,Cluster-14576.0,Cluster-14922.76328
GO:0016779	nucleotidyltransferase activity	molecular_function	0.82884	1	15	550	1319	52157	Cluster-14922.58651,Cluster-14922.25886,Cluster-14922.47881,Cluster-14922.73712,Cluster-14922.61276,Cluster-14922.62292,Cluster-14922.73715,Cluster-14922.94132,Cluster-14922.65900,Cluster-14922.43726,Cluster-14922.61032,Cluster-14922.58626,Cluster-14922.73714,Cluster-14922.73713,Cluster-14922.20665
GO:0016747	transferase activity, transferring acyl groups other than amino-acyl groups	molecular_function	0.83011	1	6	550	662	52157	Cluster-14922.58549,Cluster-14922.44491,Cluster-14922.44489,Cluster-14922.78591,Cluster-14922.75686,Cluster-14922.79629
GO:0044798	nuclear transcription factor complex	cellular_component	0.83235	1	1	550	137	52157	Cluster-14922.70539
GO:0030658	transport vesicle membrane	cellular_component	0.8336	1	1	550	133	52157	Cluster-14922.61276
GO:0042559	pteridine-containing compound biosynthetic process	biological_process	0.83424	1	2	550	226	52157	Cluster-14922.91547,Cluster-14922.99553
GO:0005509	calcium ion binding	molecular_function	0.83833	1	6	550	794	52157	Cluster-14922.64392,Cluster-14922.8372,Cluster-14922.49957,Cluster-14922.47410,Cluster-14922.72805,Cluster-14922.68300
GO:0006270	DNA replication initiation	biological_process	0.83853	1	1	550	177	52157	Cluster-1298.0
GO:0046914	transition metal ion binding	molecular_function	0.84235	1	52	550	4758	52157	Cluster-14922.86030,Cluster-14922.26115,Cluster-14922.100397,Cluster-14922.88216,Cluster-14922.101737,Cluster-14922.88211,Cluster-14922.26109,Cluster-14922.64427,Cluster-14922.37641,Cluster-14922.56780,Cluster-14922.44481,Cluster-14922.79336,Cluster-14922.100272,Cluster-14922.69293,Cluster-14922.84062,Cluster-14922.43726,Cluster-14922.42996,Cluster-14922.26110,Cluster-14922.51961,Cluster-14922.66…
GO:0006888	ER to Golgi vesicle-mediated transport	biological_process	0.84301	1	1	550	144	52157	Cluster-14922.61276
GO:0016579	protein deubiquitination	biological_process	0.84319	1	1	550	119	52157	Cluster-14922.26115
GO:0036459	ubiquitinyl hydrolase activity	molecular_function	0.84319	1	1	550	119	52157	Cluster-14922.26115
GO:0070646	protein modification by small protein removal	biological_process	0.84319	1	1	550	119	52157	Cluster-14922.26115
GO:0048037	cofactor binding	molecular_function	0.84362	1	16	550	1714	52157	Cluster-14922.72976,Cluster-14922.42616,Cluster-14922.88400,Cluster-14922.50750,Cluster-14922.58896,Cluster-14922.58549,Cluster-14922.72701,Cluster-14922.31490,Cluster-14922.100414,Cluster-14922.43681,Cluster-14922.79336,Cluster-14922.79335,Cluster-14922.60216,Cluster-14922.53700,Cluster-14922.42615,Cluster-14922.7706
GO:0071103	DNA conformation change	biological_process	0.84725	1	2	550	290	52157	Cluster-14922.61276,Cluster-14922.63041
GO:0003682	chromatin binding	molecular_function	0.8474	1	1	550	155	52157	Cluster-14922.27828
GO:0010629	negative regulation of gene expression	biological_process	0.84795	1	1	550	160	52157	Cluster-14922.65900
GO:0042651	thylakoid membrane	cellular_component	0.84844	1	1	550	236	52157	Cluster-14922.91675
GO:0046527	glucosyltransferase activity	molecular_function	0.84868	1	2	550	254	52157	Cluster-14922.53471,Cluster-14922.54874
GO:0000160	phosphorelay signal transduction system	biological_process	0.849	1	3	550	279	52157	Cluster-14922.43726,Cluster-14922.61032,Cluster-14922.47881
GO:1902495	transmembrane transporter complex	cellular_component	0.84932	1	1	550	196	52157	Cluster-14922.59464
GO:1990351	transporter complex	cellular_component	0.84932	1	1	550	196	52157	Cluster-14922.59464
GO:0015075	ion transmembrane transporter activity	molecular_function	0.84976	1	25	550	2547	52157	Cluster-14922.7639,Cluster-14922.67770,Cluster-12456.0,Cluster-14922.91018,Cluster-14922.59464,Cluster-14922.55768,Cluster-14922.65460,Cluster-14922.57421,Cluster-14922.77375,Cluster-14922.69753,Cluster-14922.58432,Cluster-14922.62065,Cluster-14922.90096,Cluster-14922.76329,Cluster-14922.29472,Cluster-14922.56997,Cluster-14922.55065,Cluster-14922.77141,Cluster-14922.49260,Cluster-14922.74027,Clus…
GO:0044703	multi-organism reproductive process	biological_process	0.85134	1	3	550	404	52157	Cluster-14922.63041,Cluster-14922.15385,Cluster-14922.67594
GO:0033365	protein localization to organelle	biological_process	0.85232	1	5	550	534	52157	Cluster-14922.29038,Cluster-14922.50982,Cluster-14922.51769,Cluster-14922.53760,Cluster-14922.78299
GO:0006694	steroid biosynthetic process	biological_process	0.85278	1	2	550	365	52157	Cluster-14922.60216,Cluster-14922.53700
GO:0042558	pteridine-containing compound metabolic process	biological_process	0.85281	1	2	550	246	52157	Cluster-14922.91547,Cluster-14922.99553
GO:0000226	microtubule cytoskeleton organization	biological_process	0.85385	1	3	550	331	52157	Cluster-14922.58561,Cluster-14922.78385,Cluster-14922.85590
GO:0005618	cell wall	cellular_component	0.85533	1	1	550	260	52157	Cluster-14922.57333
GO:0006733	oxidoreduction coenzyme metabolic process	biological_process	0.85609	1	4	550	614	52157	Cluster-14922.58896,Cluster-14922.75001,Cluster-14922.53074,Cluster-14922.64014
GO:0006979	response to oxidative stress	biological_process	0.85662	1	1	550	254	52157	Cluster-14922.72805
GO:0030133	transport vesicle	cellular_component	0.85717	1	1	550	147	52157	Cluster-14922.61276
GO:0005096	GTPase activator activity	molecular_function	0.85749	1	1	550	119	52157	Cluster-14922.52667
GO:0022904	respiratory electron transport chain	biological_process	0.85787	1	3	550	444	52157	Cluster-12456.0,Cluster-14922.72805,Cluster-14576.0
GO:0015297	antiporter activity	molecular_function	0.85843	1	2	550	279	52157	Cluster-14922.74027,Cluster-14922.29472
GO:0044445	cytosolic part	cellular_component	0.85905	1	1	550	215	52157	Cluster-14922.32092
GO:0008202	steroid metabolic process	biological_process	0.86017	1	2	550	372	52157	Cluster-14922.53700,Cluster-14922.60216
GO:0019897	extrinsic component of plasma membrane	cellular_component	0.86018	1	1	550	109	52157	Cluster-14922.63359
GO:0015948	methanogenesis	biological_process	0.86105	1	1	550	114	52157	Cluster-14922.91547
GO:0015975	energy derivation by oxidation of reduced inorganic compounds	biological_process	0.86105	1	1	550	114	52157	Cluster-14922.91547
GO:0043447	alkane biosynthetic process	biological_process	0.86105	1	1	550	114	52157	Cluster-14922.91547
GO:0016874	ligase activity	molecular_function	0.86106	1	8	550	792	52157	Cluster-14922.22109,Cluster-14922.18724,Cluster-14922.22111,Cluster-14922.69253,Cluster-14922.22107,Cluster-14922.97286,Cluster-14922.82672,Cluster-14922.22108
GO:0009061	anaerobic respiration	biological_process	0.86165	1	1	550	116	52157	Cluster-14922.91547
GO:0009055	electron carrier activity	molecular_function	0.86212	1	5	550	705	52157	Cluster-12456.0,Cluster-14922.14111,Cluster-14922.40830,Cluster-14576.0,Cluster-14922.58121
GO:0016758	transferase activity, transferring hexosyl groups	molecular_function	0.86244	1	9	550	964	52157	Cluster-14922.82823,Cluster-14922.81486,Cluster-14922.38825,Cluster-14922.82822,Cluster-14922.53471,Cluster-14922.54874,Cluster-14922.48544,Cluster-14922.53690,Cluster-14922.76062
GO:0032501	multicellular organismal process	biological_process	0.86553	1	14	550	1470	52157	Cluster-14922.89619,Cluster-14922.36633,Cluster-14922.100261,Cluster-14922.63041,Cluster-14922.58252,Cluster-14922.78385,Cluster-14922.61825,Cluster-14922.80284,Cluster-14922.83028,Cluster-14922.1113,Cluster-14922.74919,Cluster-14922.74918,Cluster-14922.58549,Cluster-14922.20940
GO:0016597	amino acid binding	molecular_function	0.86559	1	1	550	169	52157	Cluster-14922.58896
GO:0051537	2 iron, 2 sulfur cluster binding	molecular_function	0.86676	1	1	550	142	52157	Cluster-14922.40830
GO:0006605	protein targeting	biological_process	0.86794	1	5	550	552	52157	Cluster-14922.78299,Cluster-14922.51769,Cluster-14922.53760,Cluster-14922.29038,Cluster-14922.50982
GO:0045893	positive regulation of transcription, DNA-templated	biological_process	0.86866	1	1	550	149	52157	Cluster-14922.60875
GO:0045935	positive regulation of nucleobase-containing compound metabolic process	biological_process	0.86866	1	1	550	149	52157	Cluster-14922.60875
GO:0051254	positive regulation of RNA metabolic process	biological_process	0.86866	1	1	550	149	52157	Cluster-14922.60875
GO:1902680	positive regulation of RNA biosynthetic process	biological_process	0.86866	1	1	550	149	52157	Cluster-14922.60875
GO:1903508	positive regulation of nucleic acid-templated transcription	biological_process	0.86866	1	1	550	149	52157	Cluster-14922.60875
GO:1903047	mitotic cell cycle process	biological_process	0.86985	1	3	550	392	52157	Cluster-14922.29038,Cluster-14922.78299,Cluster-14922.51769
GO:0000278	mitotic cell cycle	biological_process	0.87023	1	3	550	394	52157	Cluster-14922.51769,Cluster-14922.78299,Cluster-14922.29038
GO:0032504	multicellular organism reproduction	biological_process	0.87122	1	1	550	205	52157	Cluster-14922.63041
GO:0030695	GTPase regulator activity	molecular_function	0.87463	1	1	550	141	52157	Cluster-14922.52667
GO:0000271	polysaccharide biosynthetic process	biological_process	0.87585	1	2	550	263	52157	Cluster-14922.54874,Cluster-14922.53471
GO:0005829	cytosol	cellular_component	0.87717	1	1	550	237	52157	Cluster-14922.32092
GO:0006338	chromatin remodeling	biological_process	0.87802	1	1	550	194	52157	Cluster-14922.61276
GO:0005886	plasma membrane	cellular_component	0.87949	1	9	550	1064	52157	Cluster-14922.50347,Cluster-14922.63359,Cluster-14922.69790,Cluster-14922.59464,Cluster-14922.51554,Cluster-14922.97482,Cluster-14922.54874,Cluster-14922.53471,Cluster-14922.88074
GO:1902580	single-organism cellular localization	biological_process	0.88037	1	5	550	577	52157	Cluster-14922.50982,Cluster-14922.29038,Cluster-14922.78299,Cluster-14922.51769,Cluster-14922.53760
GO:0015947	methane metabolic process	biological_process	0.88158	1	1	550	140	52157	Cluster-14922.91547
GO:0043446	cellular alkane metabolic process	biological_process	0.88158	1	1	550	140	52157	Cluster-14922.91547
GO:0008643	carbohydrate transport	biological_process	0.88187	1	1	550	209	52157	Cluster-14922.51707
GO:0043566	structure-specific DNA binding	molecular_function	0.8848	1	4	550	424	52157	Cluster-14922.84370,Cluster-14922.40641,Cluster-14922.59464,Cluster-14922.71227
GO:0008565	protein transporter activity	molecular_function	0.88501	1	1	550	197	52157	Cluster-14922.51707
GO:0006090	pyruvate metabolic process	biological_process	0.88725	1	2	550	365	52157	Cluster-14922.75001,Cluster-14922.53074
GO:0031406	carboxylic acid binding	molecular_function	0.88851	1	1	550	184	52157	Cluster-14922.58896
GO:0043177	organic acid binding	molecular_function	0.88851	1	1	550	184	52157	Cluster-14922.58896
GO:0016835	carbon-oxygen lyase activity	molecular_function	0.89605	1	3	550	462	52157	Cluster-14922.39969,Cluster-14922.4491,Cluster-14922.104544
GO:0070069	cytochrome complex	cellular_component	0.89698	1	2	550	321	52157	Cluster-12456.0,Cluster-14576.0
GO:0016247	channel regulator activity	molecular_function	0.89817	1	1	550	229	52157	Cluster-14922.54146
GO:0006664	glycolipid metabolic process	biological_process	0.89865	1	4	550	469	52157	Cluster-14922.82823,Cluster-14922.53690,Cluster-14922.27828,Cluster-14922.82822
GO:0033036	macromolecule localization	biological_process	0.90033	1	27	550	2390	52157	Cluster-14922.41832,Cluster-14922.74410,Cluster-14922.82958,Cluster-14922.23719,Cluster-14922.53760,Cluster-14922.51769,Cluster-14922.51482,Cluster-14922.61276,Cluster-14922.20224,Cluster-14922.78299,Cluster-14922.72025,Cluster-14922.36633,Cluster-14922.81486,Cluster-14922.87915,Cluster-14922.23718,Cluster-14922.82956,Cluster-14922.29038,Cluster-14922.107042,Cluster-14922.43681,Cluster-14922.3149…
GO:0030120	vesicle coat	cellular_component	0.90384	1	1	550	160	52157	Cluster-14922.61276
GO:0030135	coated vesicle	cellular_component	0.90384	1	1	550	160	52157	Cluster-14922.61276
GO:0030662	coated vesicle membrane	cellular_component	0.90384	1	1	550	160	52157	Cluster-14922.61276
GO:0006325	chromatin organization	biological_process	0.90406	1	2	550	361	52157	Cluster-14922.61276,Cluster-14922.63041
GO:0016591	DNA-directed RNA polymerase II, holoenzyme	cellular_component	0.90451	1	1	550	173	52157	Cluster-14922.70539
GO:0038023	signaling receptor activity	molecular_function	0.90457	1	5	550	533	52157	Cluster-14922.40440,Cluster-14922.1113,Cluster-14922.66706,Cluster-14922.66705,Cluster-14922.8372
GO:0016482	cytoplasmic transport	biological_process	0.90691	1	6	550	709	52157	Cluster-14922.29038,Cluster-14922.50982,Cluster-14922.61276,Cluster-14922.78299,Cluster-14922.51769,Cluster-14922.53760
GO:0072528	pyrimidine-containing compound biosynthetic process	biological_process	0.90797	1	1	550	206	52157	Cluster-14922.39969
GO:0022891	substrate-specific transmembrane transporter activity	molecular_function	0.908	1	25	550	2693	52157	Cluster-14922.58432,Cluster-14922.69753,Cluster-14922.77375,Cluster-14922.65460,Cluster-14922.57421,Cluster-14922.55768,Cluster-14922.91018,Cluster-14922.59464,Cluster-14922.7639,Cluster-14922.67770,Cluster-12456.0,Cluster-14922.60054,Cluster-14922.66341,Cluster-14576.0,Cluster-14922.76328,Cluster-14922.74317,Cluster-14922.74027,Cluster-14922.49260,Cluster-14922.77141,Cluster-14922.55065,Cluster-…
GO:0090150	establishment of protein localization to membrane	biological_process	0.90825	1	2	550	307	52157	Cluster-14922.50982,Cluster-14922.53760
GO:0051188	cofactor biosynthetic process	biological_process	0.90974	1	9	550	1096	52157	Cluster-14922.67601,Cluster-14922.99553,Cluster-14922.62100,Cluster-14922.32866,Cluster-14922.91547,Cluster-14922.26921,Cluster-14922.56642,Cluster-14922.84021,Cluster-14922.85065
GO:0006814	sodium ion transport	biological_process	0.91022	1	2	550	370	52157	Cluster-14922.29860,Cluster-14922.29861
GO:0044459	plasma membrane part	cellular_component	0.91035	1	5	550	605	52157	Cluster-14922.54874,Cluster-14922.59464,Cluster-14922.63359,Cluster-14922.53471,Cluster-14922.50347
GO:0015077	monovalent inorganic cation transmembrane transporter activity	molecular_function	0.91101	1	10	550	1247	52157	Cluster-14922.57421,Cluster-14922.65460,Cluster-14922.60054,Cluster-14576.0,Cluster-14922.76328,Cluster-14922.76329,Cluster-14922.90096,Cluster-12456.0,Cluster-14922.55768,Cluster-14922.56997
GO:0072657	protein localization to membrane	biological_process	0.91199	1	2	550	315	52157	Cluster-14922.53760,Cluster-14922.50982
GO:0042775	mitochondrial ATP synthesis coupled electron transport	biological_process	0.91308	1	2	550	374	52157	Cluster-12456.0,Cluster-14576.0
GO:1903509	liposaccharide metabolic process	biological_process	0.91346	1	4	550	494	52157	Cluster-14922.82823,Cluster-14922.82822,Cluster-14922.27828,Cluster-14922.53690
GO:0044272	sulfur compound biosynthetic process	biological_process	0.91371	1	1	550	205	52157	Cluster-14922.39969
GO:0042773	ATP synthesis coupled electron transport	biological_process	0.91761	1	2	550	388	52157	Cluster-12456.0,Cluster-14576.0
GO:0006643	membrane lipid metabolic process	biological_process	0.91849	1	4	550	495	52157	Cluster-14922.82823,Cluster-14922.82822,Cluster-14922.53690,Cluster-14922.27828
GO:0040007	growth	biological_process	0.92083	1	1	550	233	52157	Cluster-14922.55768
GO:0008324	cation transmembrane transporter activity	molecular_function	0.9211	1	17	550	2006	52157	Cluster-14922.76329,Cluster-14922.90096,Cluster-14922.62065,Cluster-14922.77141,Cluster-14922.56997,Cluster-14922.49260,Cluster-14922.60054,Cluster-14576.0,Cluster-14922.76328,Cluster-14922.74317,Cluster-14922.67770,Cluster-12456.0,Cluster-14922.55768,Cluster-14922.59464,Cluster-14922.57421,Cluster-14922.65460,Cluster-14922.77375
GO:0016705	oxidoreductase activity, acting on paired donors, with incorporation or reduction of molecular oxygen	molecular_function	0.92169	1	4	550	695	52157	Cluster-14922.72025,Cluster-14922.91677,Cluster-14922.8549,Cluster-14922.91675
GO:0000428	DNA-directed RNA polymerase complex	cellular_component	0.92316	1	1	550	195	52157	Cluster-14922.70539
GO:0055029	nuclear DNA-directed RNA polymerase complex	cellular_component	0.92316	1	1	550	195	52157	Cluster-14922.70539
GO:0032940	secretion by cell	biological_process	0.92411	1	2	550	267	52157	Cluster-14922.74919,Cluster-14922.36633
GO:0046903	secretion	biological_process	0.92467	1	2	550	268	52157	Cluster-14922.36633,Cluster-14922.74919
GO:0044281	small molecule metabolic process	biological_process	0.92727	1	67	550	6577	52157	Cluster-14922.8372,Cluster-14922.62100,Cluster-14922.82672,Cluster-14922.22111,Cluster-14922.42615,Cluster-14922.39969,Cluster-14922.29354,Cluster-14922.22109,Cluster-14922.57421,Cluster-14922.40440,Cluster-14922.65900,Cluster-14922.53074,Cluster-14922.22796,Cluster-14922.22108,Cluster-14922.66706,Cluster-14922.90096,Cluster-14922.44141,Cluster-14922.98964,Cluster-14576.0,Cluster-14922.100414,Clu…
GO:0004197	cysteine-type endopeptidase activity	molecular_function	0.92741	1	2	550	317	52157	Cluster-14922.9590,Cluster-14922.60789
GO:0004872	receptor activity	molecular_function	0.92821	1	5	550	579	52157	Cluster-14922.8372,Cluster-14922.40440,Cluster-14922.66705,Cluster-14922.66706,Cluster-14922.1113
GO:0022892	substrate-specific transporter activity	molecular_function	0.93089	1	26	550	2891	52157	Cluster-14922.29472,Cluster-14922.55065,Cluster-14922.56997,Cluster-14922.77141,Cluster-14922.62065,Cluster-14922.90096,Cluster-14922.76329,Cluster-14922.76328,Cluster-14576.0,Cluster-14922.74317,Cluster-14922.60054,Cluster-14922.66341,Cluster-14922.74027,Cluster-14922.49260,Cluster-14922.51707,Cluster-14922.91018,Cluster-14922.59464,Cluster-14922.55768,Cluster-14922.7639,Cluster-14922.67770,Clus…
GO:0008080	N-acetyltransferase activity	molecular_function	0.93157	1	1	550	192	52157	Cluster-14922.58549
GO:0022836	gated channel activity	molecular_function	0.93209	1	2	550	344	52157	Cluster-14922.91018,Cluster-14922.59464
GO:0000785	chromatin	cellular_component	0.93262	1	1	550	244	52157	Cluster-14922.27828
GO:0006687	glycosphingolipid metabolic process	biological_process	0.93311	1	1	550	168	52157	Cluster-14922.27828
GO:0030659	cytoplasmic vesicle membrane	cellular_component	0.93324	1	1	550	177	52157	Cluster-14922.61276
GO:0032787	monocarboxylic acid metabolic process	biological_process	0.93429	1	9	550	1176	52157	Cluster-14922.26921,Cluster-14922.75001,Cluster-14922.85065,Cluster-14922.84021,Cluster-14922.67601,Cluster-14922.32866,Cluster-14922.62100,Cluster-14922.58896,Cluster-14922.53074
GO:0000139	Golgi membrane	cellular_component	0.93672	1	1	550	171	52157	Cluster-14922.65449
GO:0016042	lipid catabolic process	biological_process	0.93919	1	1	550	221	52157	Cluster-14922.78385
GO:0016209	antioxidant activity	molecular_function	0.94069	1	1	550	347	52157	Cluster-14922.72805
GO:0034637	cellular carbohydrate biosynthetic process	biological_process	0.94139	1	2	550	327	52157	Cluster-14922.54874,Cluster-14922.53471
GO:0012506	vesicle membrane	cellular_component	0.94156	1	1	550	189	52157	Cluster-14922.61276
GO:0006629	lipid metabolic process	biological_process	0.94157	1	22	550	2460	52157	Cluster-14922.53690,Cluster-14922.32948,Cluster-14922.89849,Cluster-14922.62475,Cluster-14922.62473,Cluster-14922.82822,Cluster-14922.60216,Cluster-14922.32947,Cluster-14922.53700,Cluster-14922.78385,Cluster-14922.27828,Cluster-14922.56987,Cluster-14922.54234,Cluster-14922.83814,Cluster-14922.32949,Cluster-14922.83812,Cluster-14922.31418,Cluster-14922.63383,Cluster-14922.87763,Cluster-14922.43533…
GO:0044433	cytoplasmic vesicle part	cellular_component	0.94392	1	1	550	198	52157	Cluster-14922.61276
GO:0015994	chlorophyll metabolic process	biological_process	0.94399	1	1	550	259	52157	Cluster-14922.97286
GO:0042025	host cell nucleus	cellular_component	0.94504	1	1	550	202	52157	Cluster-14922.63389
GO:0030312	external encapsulating structure	cellular_component	0.94627	1	1	550	358	52157	Cluster-14922.57333
GO:0016853	isomerase activity	molecular_function	0.94647	1	4	550	711	52157	Cluster-14922.1114,Cluster-14922.1113,Cluster-3099.0,Cluster-14392.0
GO:0070887	cellular response to chemical stimulus	biological_process	0.94671	1	1	550	281	52157	Cluster-14922.87915
GO:0016043	cellular component organization	biological_process	0.94696	1	35	550	3685	52157	Cluster-14922.76875,Cluster-14922.72025,Cluster-14922.63789,Cluster-14922.29472,Cluster-14922.66708,Cluster-14922.58549,Cluster-14922.85590,Cluster-14922.83814,Cluster-14922.32949,Cluster-14922.76142,Cluster-14922.83812,Cluster-14922.71337,Cluster-14922.63041,Cluster-14922.91018,Cluster-14922.70299,Cluster-14922.89849,Cluster-14922.51769,Cluster-14922.61276,Cluster-14922.66706,Cluster-14922.29038…
GO:0033647	host intracellular organelle	cellular_component	0.94772	1	1	550	208	52157	Cluster-14922.63389
GO:0033648	host intracellular membrane-bounded organelle	cellular_component	0.94772	1	1	550	208	52157	Cluster-14922.63389
GO:0006996	organelle organization	biological_process	0.94816	1	19	550	2121	52157	Cluster-14922.85590,Cluster-14922.50982,Cluster-14922.64427,Cluster-14922.58561,Cluster-14922.66706,Cluster-14922.29038,Cluster-14922.66708,Cluster-14922.29472,Cluster-14922.53858,Cluster-14922.40440,Cluster-14922.66705,Cluster-14922.70299,Cluster-14922.61276,Cluster-14922.78299,Cluster-14922.51769,Cluster-14922.53760,Cluster-14922.63041,Cluster-14922.91018,Cluster-14922.78385
GO:0006955	immune response	biological_process	0.94998	1	1	550	289	52157	Cluster-14922.55768
GO:0004252	serine-type endopeptidase activity	molecular_function	0.95041	1	3	550	454	52157	Cluster-14922.97482,Cluster-14922.51554,Cluster-14922.88074
GO:0042967	acyl-carrier-protein biosynthetic process	biological_process	0.9525	1	3	550	449	52157	Cluster-14922.58549,Cluster-14922.44491,Cluster-14922.44489
GO:0006665	sphingolipid metabolic process	biological_process	0.95258	1	1	550	194	52157	Cluster-14922.27828
GO:0015672	monovalent inorganic cation transport	biological_process	0.95262	1	12	550	1610	52157	Cluster-14922.57421,Cluster-14922.65460,Cluster-14922.60054,Cluster-14922.76328,Cluster-14576.0,Cluster-14922.76329,Cluster-14922.29860,Cluster-14922.90096,Cluster-12456.0,Cluster-14922.55768,Cluster-14922.29861,Cluster-14922.56997
GO:0046915	transition metal ion transmembrane transporter activity	molecular_function	0.95347	1	1	550	280	52157	Cluster-14922.49260
GO:0008289	lipid binding	molecular_function	0.95368	1	3	550	461	52157	Cluster-14922.60651,Cluster-14922.68300,Cluster-14922.64392
GO:0044712	single-organism catabolic process	biological_process	0.954	1	7	550	1030	52157	Cluster-14922.87915,Cluster-14922.29038,Cluster-14922.78299,Cluster-14922.51769,Cluster-14922.75001,Cluster-14922.53074,Cluster-14922.78385
GO:0030154	cell differentiation	biological_process	0.9548	1	1	550	320	52157	Cluster-14922.63041
GO:0046873	metal ion transmembrane transporter activity	molecular_function	0.95503	1	7	550	1006	52157	Cluster-14922.77375,Cluster-14922.74317,Cluster-14922.59464,Cluster-14922.77141,Cluster-14922.67770,Cluster-14922.49260,Cluster-14922.62065
GO:0005216	ion channel activity	molecular_function	0.9553	1	4	550	594	52157	Cluster-14922.69753,Cluster-14922.59464,Cluster-14922.91018,Cluster-14922.7639
GO:0022838	substrate-specific channel activity	molecular_function	0.9553	1	4	550	594	52157	Cluster-14922.69753,Cluster-14922.59464,Cluster-14922.91018,Cluster-14922.7639
GO:0006796	phosphate-containing compound metabolic process	biological_process	0.95562	1	66	550	6150	52157	Cluster-14922.85065,Cluster-14922.74918,Cluster-14922.84021,Cluster-14922.26921,Cluster-14922.32866,Cluster-14922.50347,Cluster-14922.71337,Cluster-14922.62503,Cluster-12456.0,Cluster-14922.62473,Cluster-14922.80284,Cluster-14922.56642,Cluster-14922.65418,Cluster-14922.54234,Cluster-14922.58896,Cluster-14922.67601,Cluster-14922.62475,Cluster-14922.28472,Cluster-14922.77879,Cluster-14922.61032,Clu…
GO:0015267	channel activity	molecular_function	0.95674	1	4	550	598	52157	Cluster-14922.59464,Cluster-14922.91018,Cluster-14922.69753,Cluster-14922.7639
GO:0022803	passive transmembrane transporter activity	molecular_function	0.95674	1	4	550	598	52157	Cluster-14922.69753,Cluster-14922.59464,Cluster-14922.91018,Cluster-14922.7639
GO:0015291	secondary active transmembrane transporter activity	molecular_function	0.95677	1	2	550	404	52157	Cluster-14922.29472,Cluster-14922.74027
GO:0033646	host intracellular part	cellular_component	0.95795	1	1	550	230	52157	Cluster-14922.63389
GO:0043656	intracellular region of host	cellular_component	0.95795	1	1	550	230	52157	Cluster-14922.63389
GO:0003779	actin binding	molecular_function	0.95962	1	1	550	308	52157	Cluster-14922.29472
GO:0006793	phosphorus metabolic process	biological_process	0.96052	1	66	550	6180	52157	Cluster-14922.58896,Cluster-14922.67601,Cluster-14922.56642,Cluster-14922.65418,Cluster-14922.54234,Cluster-14922.32866,Cluster-14922.50347,Cluster-14922.71337,Cluster-14922.62503,Cluster-14922.80284,Cluster-14922.62473,Cluster-12456.0,Cluster-14922.85065,Cluster-14922.74918,Cluster-14922.84021,Cluster-14922.26921,Cluster-14922.47260,Cluster-14922.77903,Cluster-14922.61529,Cluster-14922.74919,Clu…
GO:0006468	protein phosphorylation	biological_process	0.96113	1	33	550	3069	52157	Cluster-14922.100261,Cluster-14922.50347,Cluster-14922.80284,Cluster-14922.55790,Cluster-14922.71337,Cluster-14922.47881,Cluster-14922.74918,Cluster-14922.8373,Cluster-14922.55001,Cluster-14922.72455,Cluster-14922.55986,Cluster-14922.76875,Cluster-14922.65418,Cluster-15430.0,Cluster-14922.28474,Cluster-14922.34586,Cluster-14922.89619,Cluster-14922.8372,Cluster-14922.51851,Cluster-14922.77879,Clus…
GO:0061695	transferase complex, transferring phosphorus-containing groups	cellular_component	0.96398	1	9	550	1044	52157	Cluster-14922.57421,Cluster-14922.65900,Cluster-14922.43726,Cluster-14922.61032,Cluster-14922.47881,Cluster-14922.60054,Cluster-14922.76329,Cluster-14922.70539,Cluster-14922.7407
GO:0006812	cation transport	biological_process	0.96554	1	21	550	2662	52157	Cluster-14922.77375,Cluster-14922.65460,Cluster-14922.57421,Cluster-14922.65900,Cluster-14922.59464,Cluster-14922.55768,Cluster-14922.67770,Cluster-12456.0,Cluster-14922.29860,Cluster-14576.0,Cluster-14922.76328,Cluster-14922.74317,Cluster-14922.60054,Cluster-14922.49260,Cluster-14922.56997,Cluster-14922.77141,Cluster-14922.29861,Cluster-14922.62065,Cluster-14922.90096,Cluster-14922.54146,Cluster…
GO:0003724	RNA helicase activity	molecular_function	0.96576	1	2	550	353	52157	Cluster-14922.63408,Cluster-14922.100153
GO:0016568	chromatin modification	biological_process	0.96585	1	1	550	274	52157	Cluster-14922.61276
GO:0019079	viral genome replication	biological_process	0.96685	1	1	550	203	52157	Cluster-14922.7407
GO:0043648	dicarboxylic acid metabolic process	biological_process	0.9678	1	2	550	385	52157	Cluster-14922.91547,Cluster-14922.99553
GO:0005887	integral component of plasma membrane	cellular_component	0.96892	1	1	550	301	52157	Cluster-14922.50347
GO:0016023	cytoplasmic membrane-bounded vesicle	cellular_component	0.96977	1	1	550	279	52157	Cluster-14922.61276
GO:0016410	N-acyltransferase activity	molecular_function	0.9698	1	1	550	234	52157	Cluster-14922.58549
GO:0031226	intrinsic component of plasma membrane	cellular_component	0.97003	1	1	550	309	52157	Cluster-14922.50347
GO:0000041	transition metal ion transport	biological_process	0.97102	1	1	550	317	52157	Cluster-14922.49260
GO:0019318	hexose metabolic process	biological_process	0.97166	1	2	550	474	52157	Cluster-14922.53074,Cluster-14922.75001
GO:0008194	UDP-glycosyltransferase activity	molecular_function	0.97257	1	2	550	424	52157	Cluster-14922.54874,Cluster-14922.53471
GO:0030001	metal ion transport	biological_process	0.97271	1	11	550	1581	52157	Cluster-14922.62065,Cluster-14922.67770,Cluster-14922.54146,Cluster-14922.29860,Cluster-14922.59464,Cluster-14922.77141,Cluster-14922.29861,Cluster-14922.49260,Cluster-14922.65900,Cluster-14922.74317,Cluster-14922.77375
GO:0006144	purine nucleobase metabolic process	biological_process	0.97297	1	8	550	1031	52157	Cluster-14922.62292,Cluster-14922.65900,Cluster-14922.100153,Cluster-14922.58626,Cluster-14922.59520,Cluster-14922.58252,Cluster-14922.63408,Cluster-14922.64014
GO:0016051	carbohydrate biosynthetic process	biological_process	0.97326	1	4	550	714	52157	Cluster-14922.75001,Cluster-14922.53074,Cluster-14922.53471,Cluster-14922.54874
GO:0031988	membrane-bounded vesicle	cellular_component	0.97354	1	1	550	291	52157	Cluster-14922.61276
GO:0045333	cellular respiration	biological_process	0.97398	1	4	550	708	52157	Cluster-12456.0,Cluster-14922.72805,Cluster-14922.91547,Cluster-14576.0
GO:0031410	cytoplasmic vesicle	cellular_component	0.97475	1	1	550	302	52157	Cluster-14922.61276
GO:0005261	cation channel activity	molecular_function	0.976	1	1	550	288	52157	Cluster-14922.59464
GO:0006119	oxidative phosphorylation	biological_process	0.97612	1	2	550	554	52157	Cluster-14576.0,Cluster-12456.0
GO:0003968	RNA-directed RNA polymerase activity	molecular_function	0.97691	1	1	550	272	52157	Cluster-14922.65900
GO:0031379	RNA-directed RNA polymerase complex	cellular_component	0.97691	1	1	550	272	52157	Cluster-14922.65900
GO:0031982	vesicle	cellular_component	0.9779	1	1	550	314	52157	Cluster-14922.61276
GO:0033643	host cell part	cellular_component	0.97834	1	1	550	308	52157	Cluster-14922.63389
GO:0016836	hydro-lyase activity	molecular_function	0.97845	1	1	550	317	52157	Cluster-14922.39969
GO:0018995	host	cellular_component	0.97994	1	1	550	313	52157	Cluster-14922.63389
GO:0043657	host cell	cellular_component	0.97994	1	1	550	313	52157	Cluster-14922.63389
GO:0044215	other organism	cellular_component	0.97994	1	1	550	313	52157	Cluster-14922.63389
GO:0044216	other organism cell	cellular_component	0.97994	1	1	550	313	52157	Cluster-14922.63389
GO:0044217	other organism part	cellular_component	0.97994	1	1	550	313	52157	Cluster-14922.63389
GO:0016310	phosphorylation	biological_process	0.9805	1	43	550	4225	52157	Cluster-14922.50347,Cluster-14922.100261,Cluster-14922.71337,Cluster-14922.55790,Cluster-14922.80284,Cluster-14922.62473,Cluster-12456.0,Cluster-14922.47881,Cluster-14922.74918,Cluster-14922.8373,Cluster-14922.61297,Cluster-14922.55001,Cluster-14922.76875,Cluster-14922.55986,Cluster-14922.72455,Cluster-14922.65418,Cluster-15430.0,Cluster-14922.56987,Cluster-14922.54234,Cluster-14922.89619,Cluster…
GO:0015980	energy derivation by oxidation of organic compounds	biological_process	0.98054	1	4	550	737	52157	Cluster-14922.91547,Cluster-14576.0,Cluster-14922.72805,Cluster-12456.0
GO:0006091	generation of precursor metabolites and energy	biological_process	0.98086	1	7	550	1261	52157	Cluster-14922.40830,Cluster-12456.0,Cluster-14922.72805,Cluster-14576.0,Cluster-14922.91547,Cluster-14922.75001,Cluster-14922.53074
GO:0009405	pathogenesis	biological_process	0.98172	1	4	550	726	52157	Cluster-14922.82956,Cluster-14922.48866,Cluster-14922.74410,Cluster-14922.82958
GO:0019028	viral capsid	cellular_component	0.98193	1	3	550	633	52157	Cluster-14922.93362,Cluster-14922.91677,Cluster-14922.58549
GO:0005985	sucrose metabolic process	biological_process	0.98364	1	2	550	511	52157	Cluster-14922.53471,Cluster-14922.54874
GO:0005996	monosaccharide metabolic process	biological_process	0.98384	1	2	550	515	52157	Cluster-14922.75001,Cluster-14922.53074
GO:0005982	starch metabolic process	biological_process	0.98389	1	2	550	515	52157	Cluster-14922.54874,Cluster-14922.53471
GO:0002376	immune system process	biological_process	0.98392	1	1	550	378	52157	Cluster-14922.55768
GO:0048869	cellular developmental process	biological_process	0.98399	1	1	550	418	52157	Cluster-14922.63041
GO:0015849	organic acid transport	biological_process	0.98419	1	1	550	320	52157	Cluster-14922.59355
GO:0046942	carboxylic acid transport	biological_process	0.98419	1	1	550	320	52157	Cluster-14922.59355
GO:0071702	organic substance transport	biological_process	0.98424	1	27	550	2834	52157	Cluster-14922.23719,Cluster-14922.74410,Cluster-14922.82958,Cluster-14922.41832,Cluster-14922.53760,Cluster-14922.51769,Cluster-14922.78299,Cluster-14922.20224,Cluster-14922.61276,Cluster-14922.51482,Cluster-14922.29038,Cluster-14922.59355,Cluster-14922.81486,Cluster-14922.82956,Cluster-14922.23718,Cluster-14922.107042,Cluster-14922.72025,Cluster-14922.36633,Cluster-14922.50982,Cluster-14922.5170…
GO:0022414	reproductive process	biological_process	0.98545	1	3	550	709	52157	Cluster-14922.15385,Cluster-14922.63041,Cluster-14922.67594
GO:0044262	cellular carbohydrate metabolic process	biological_process	0.98668	1	5	550	950	52157	Cluster-14922.54874,Cluster-14922.53074,Cluster-14922.75001,Cluster-14922.53471,Cluster-14922.58896
GO:0030880	RNA polymerase complex	cellular_component	0.98705	1	2	550	467	52157	Cluster-14922.70539,Cluster-14922.65900
GO:0044802	single-organism membrane organization	biological_process	0.98729	1	2	550	485	52157	Cluster-14922.50982,Cluster-14922.53760
GO:0071944	cell periphery	cellular_component	0.98774	1	10	550	1583	52157	Cluster-14922.50347,Cluster-14922.69790,Cluster-14922.63359,Cluster-14922.59464,Cluster-14922.53471,Cluster-14922.88074,Cluster-14922.57333,Cluster-14922.51554,Cluster-14922.97482,Cluster-14922.54874
GO:0008234	cysteine-type peptidase activity	molecular_function	0.98776	1	2	550	461	52157	Cluster-14922.9590,Cluster-14922.60789
GO:0072527	pyrimidine-containing compound metabolic process	biological_process	0.9883	1	4	550	767	52157	Cluster-14922.63408,Cluster-14922.100153,Cluster-14922.39969,Cluster-14922.59520
GO:0006778	porphyrin-containing compound metabolic process	biological_process	0.98881	1	1	550	398	52157	Cluster-14922.97286
GO:0015711	organic anion transport	biological_process	0.98984	1	1	550	338	52157	Cluster-14922.59355
GO:0016020	membrane	cellular_component	0.98992	1	128	550	12753	52157	Cluster-14922.76062,Cluster-14922.61315,Cluster-14922.81444,Cluster-14922.88074,Cluster-14576.0,Cluster-14922.28679,Cluster-14922.54146,Cluster-14922.72805,Cluster-14922.66096,Cluster-14922.29861,Cluster-14922.77488,Cluster-14922.57421,Cluster-14922.46523,Cluster-14922.60651,Cluster-14922.38825,Cluster-14922.82672,Cluster-14922.28984,Cluster-14922.51707,Cluster-14922.63109,Cluster-14922.74317,Clu…
GO:0005730	nucleolus	cellular_component	0.99126	1	2	550	540	52157	Cluster-14922.32092,Cluster-14922.61276
GO:0006073	cellular glucan metabolic process	biological_process	0.99194	1	2	550	606	52157	Cluster-14922.54874,Cluster-14922.53471
GO:0044042	glucan metabolic process	biological_process	0.99194	1	2	550	606	52157	Cluster-14922.53471,Cluster-14922.54874
GO:0044255	cellular lipid metabolic process	biological_process	0.99215	1	12	550	1715	52157	Cluster-14922.62473,Cluster-14922.82822,Cluster-14922.31418,Cluster-14922.63383,Cluster-14922.43533,Cluster-14922.82823,Cluster-14922.61297,Cluster-14922.56987,Cluster-14922.53690,Cluster-14922.27828,Cluster-14922.54234,Cluster-14922.62475
GO:0015074	DNA integration	biological_process	0.99276	1	2	550	400	52157	Cluster-14922.47059,Cluster-14922.64492
GO:0006118	obsolete electron transport	biological_process	0.9928	1	3	550	819	52157	Cluster-14922.14111,Cluster-14922.40830,Cluster-14922.58121
GO:0000003	reproduction	biological_process	0.99287	1	3	550	776	52157	Cluster-14922.15385,Cluster-14922.63041,Cluster-14922.67594
GO:0005984	disaccharide metabolic process	biological_process	0.99289	1	2	550	574	52157	Cluster-14922.53471,Cluster-14922.54874
GO:0006206	pyrimidine nucleobase metabolic process	biological_process	0.9933	1	3	550	680	52157	Cluster-14922.59520,Cluster-14922.63408,Cluster-14922.100153
GO:0055114	oxidation-reduction process	biological_process	0.9933	1	38	550	4933	52157	Cluster-14922.91547,Cluster-14922.72025,Cluster-14922.50750,Cluster-14922.7565,Cluster-14922.58896,Cluster-14922.40743,Cluster-14922.72976,Cluster-14922.42616,Cluster-14922.91675,Cluster-14922.58549,Cluster-14922.63359,Cluster-14922.79335,Cluster-12456.0,Cluster-14922.80015,Cluster-14922.60216,Cluster-14922.7563,Cluster-14922.40830,Cluster-14922.8549,Cluster-14922.7706,Cluster-14922.58121,Cluster…
GO:0009112	nucleobase metabolic process	biological_process	0.99369	1	8	550	1245	52157	Cluster-14922.62292,Cluster-14922.65900,Cluster-14922.100153,Cluster-14922.58626,Cluster-14922.59520,Cluster-14922.58252,Cluster-14922.63408,Cluster-14922.64014
GO:0044264	cellular polysaccharide metabolic process	biological_process	0.99477	1	2	550	650	52157	Cluster-14922.54874,Cluster-14922.53471
GO:0003824	catalytic activity	molecular_function	0.99491	1	270	550	25241	52157	Cluster-14922.43063,Cluster-14922.25886,Cluster-14922.31490,Cluster-14922.7561,Cluster-14922.43726,Cluster-14922.47260,Cluster-14922.1114,Cluster-14922.47515,Cluster-14922.88400,Cluster-14922.94258,Cluster-14922.66508,Cluster-14922.61032,Cluster-14922.61999,Cluster-14922.49957,Cluster-14922.73713,Cluster-14922.63408,Cluster-14922.103087,Cluster-14922.51961,Cluster-14922.48866,Cluster-14922.60789,…
GO:0061024	membrane organization	biological_process	0.99584	1	2	550	581	52157	Cluster-14922.50982,Cluster-14922.53760
GO:0046872	metal ion binding	molecular_function	0.99588	1	66	550	7224	52157	Cluster-14922.84062,Cluster-14922.69293,Cluster-14922.44481,Cluster-14922.72805,Cluster-14922.86030,Cluster-14922.101737,Cluster-14922.53858,Cluster-14922.80990,Cluster-14922.56431,Cluster-14922.42615,Cluster-7117.0,Cluster-14922.52667,Cluster-14922.63792,Cluster-14922.8372,Cluster-14922.56073,Cluster-14922.15042,Cluster-14922.42616,Cluster-14922.50750,Cluster-14922.10642,Cluster-14922.22662,Clus…
GO:0006397	mRNA processing	biological_process	0.99631	1	1	550	468	52157	Cluster-14922.101044
GO:0005102	receptor binding	molecular_function	0.9968	1	3	550	822	52157	Cluster-14922.55768,Cluster-14922.58549,Cluster-14922.61825
GO:0016740	transferase activity	molecular_function	0.99694	1	107	550	10248	52157	Cluster-14922.66705,Cluster-14922.61999,Cluster-14922.61032,Cluster-14922.77879,Cluster-14922.51961,Cluster-14922.51851,Cluster-14922.73713,Cluster-14922.63408,Cluster-14922.20665,Cluster-14922.34586,Cluster-14922.42996,Cluster-14922.82958,Cluster-14922.26110,Cluster-14922.58626,Cluster-14922.48544,Cluster-14922.44491,Cluster-14922.43726,Cluster-14922.44489,Cluster-14922.25886,Cluster-14922.94257…
GO:0016491	oxidoreductase activity	molecular_function	0.99735	1	35	550	4867	52157	Cluster-14922.58549,Cluster-14922.91675,Cluster-14922.72976,Cluster-14922.42616,Cluster-14922.58896,Cluster-14922.40743,Cluster-14922.72025,Cluster-14922.50750,Cluster-14922.7565,Cluster-14922.45926,Cluster-14922.7706,Cluster-14922.8549,Cluster-14922.60216,Cluster-14922.7563,Cluster-14922.79335,Cluster-14922.80015,Cluster-12456.0,Cluster-14922.63359,Cluster-14922.7561,Cluster-14922.7558,Cluster-1…
GO:0007275	multicellular organismal development	biological_process	0.99735	1	2	550	678	52157	Cluster-14922.83028,Cluster-14922.20940
GO:0034357	photosynthetic membrane	cellular_component	0.99751	1	1	550	592	52157	Cluster-14922.91675
GO:0005976	polysaccharide metabolic process	biological_process	0.99774	1	2	550	710	52157	Cluster-14922.54874,Cluster-14922.53471
GO:0043169	cation binding	molecular_function	0.99778	1	66	550	7341	52157	Cluster-14922.56073,Cluster-14922.15042,Cluster-14922.42616,Cluster-14922.50750,Cluster-14922.22662,Cluster-14922.10642,Cluster-14922.45926,Cluster-14922.7706,Cluster-14922.88217,Cluster-14922.61276,Cluster-14922.47881,Cluster-14922.40830,Cluster-14922.64014,Cluster-14922.79335,Cluster-14922.101458,Cluster-14922.84062,Cluster-14922.69293,Cluster-14922.44481,Cluster-14922.72805,Cluster-14922.10173…
GO:0033013	tetrapyrrole metabolic process	biological_process	0.9978	1	1	550	517	52157	Cluster-14922.97286
GO:0019058	viral life cycle	biological_process	0.99795	1	2	550	652	52157	Cluster-14922.63789,Cluster-14922.7407
GO:0009311	oligosaccharide metabolic process	biological_process	0.99812	1	2	550	698	52157	Cluster-14922.53471,Cluster-14922.54874
GO:0003899	DNA-directed RNA polymerase activity	molecular_function	0.99819	1	1	550	460	52157	Cluster-14922.61276
GO:0008610	lipid biosynthetic process	biological_process	0.99883	1	5	550	1270	52157	Cluster-14922.53700,Cluster-14922.82823,Cluster-14922.82822,Cluster-14922.60216,Cluster-14922.53690
GO:0044702	single organism reproductive process	biological_process	0.99892	1	1	550	616	52157	Cluster-14922.63041
GO:0044723	single-organism carbohydrate metabolic process	biological_process	0.99898	1	9	550	1759	52157	Cluster-14922.54874,Cluster-14922.48544,Cluster-14922.76062,Cluster-14922.75001,Cluster-14922.53471,Cluster-14922.81486,Cluster-14922.38825,Cluster-14922.53074,Cluster-14922.58896
GO:0016071	mRNA metabolic process	biological_process	0.99926	1	1	550	579	52157	Cluster-14922.101044
GO:0044436	thylakoid part	cellular_component	0.99928	1	1	550	683	52157	Cluster-14922.91675
GO:0009579	thylakoid	cellular_component	0.99936	1	1	550	708	52157	Cluster-14922.91675
GO:0034062	RNA polymerase activity	molecular_function	0.99947	1	2	550	727	52157	Cluster-14922.65900,Cluster-14922.61276
GO:0048856	anatomical structure development	biological_process	0.99951	1	1	550	642	52157	Cluster-14922.63041
GO:0044767	single-organism developmental process	biological_process	0.99955	1	3	550	1063	52157	Cluster-14922.63041,Cluster-14922.83028,Cluster-14922.20940
GO:0032502	developmental process	biological_process	0.99985	1	3	550	1143	52157	Cluster-14922.83028,Cluster-14922.20940,Cluster-14922.63041
GO:0016773	phosphotransferase activity, alcohol group as acceptor	molecular_function	0.99989	1	32	550	3916	52157	Cluster-14922.55790,Cluster-14922.71337,Cluster-14922.50347,Cluster-14922.32866,Cluster-14922.59520,Cluster-14922.26921,Cluster-14922.8373,Cluster-14922.100153,Cluster-14922.84021,Cluster-14922.85065,Cluster-14922.72455,Cluster-14922.67601,Cluster-14922.55986,Cluster-14922.76875,Cluster-14922.55001,Cluster-15430.0,Cluster-14922.65418,Cluster-14922.63408,Cluster-14922.51851,Cluster-14922.62100,Clu…
GO:0004553	hydrolase activity, hydrolyzing O-glycosyl compounds	molecular_function	0.9999	1	3	550	1119	52157	Cluster-14922.55768,Cluster-14922.49957,Cluster-14922.47410
GO:0016798	hydrolase activity, acting on glycosyl bonds	molecular_function	0.99995	1	3	550	1196	52157	Cluster-14922.49957,Cluster-14922.55768,Cluster-14922.47410
GO:0005975	carbohydrate metabolic process	biological_process	0.99995	1	15	550	2877	52157	Cluster-14922.38825,Cluster-14922.81486,Cluster-14922.47410,Cluster-14922.58896,Cluster-14922.49957,Cluster-14922.55768,Cluster-14922.61850,Cluster-14922.53074,Cluster-14922.76062,Cluster-14922.60064,Cluster-14922.54874,Cluster-14922.48544,Cluster-14922.54061,Cluster-14922.53471,Cluster-14922.75001
GO:0016301	kinase activity	molecular_function	0.99997	1	33	550	4155	52157	Cluster-14922.55001,Cluster-14922.72455,Cluster-14922.67601,Cluster-14922.55986,Cluster-14922.87915,Cluster-14922.76875,Cluster-14922.65418,Cluster-15430.0,Cluster-14922.50347,Cluster-14922.32866,Cluster-14922.59520,Cluster-14922.55790,Cluster-14922.71337,Cluster-14922.84021,Cluster-14922.85065,Cluster-14922.26921,Cluster-14922.8373,Cluster-14922.100153,Cluster-14922.77903,Cluster-14922.61529,Clu…
GO:0016772	transferase activity, transferring phosphorus-containing groups	molecular_function	0.99998	1	49	550	5746	52157	Cluster-14922.77903,Cluster-14922.61529,Cluster-14922.66706,Cluster-14922.55985,Cluster-14922.73714,Cluster-14922.73712,Cluster-14922.25886,Cluster-14922.43726,Cluster-14922.73715,Cluster-14922.61315,Cluster-14922.67186,Cluster-14922.8372,Cluster-14922.62100,Cluster-14922.58626,Cluster-14922.34586,Cluster-14922.51851,Cluster-14922.73713,Cluster-14922.63408,Cluster-14922.20665,Cluster-14922.39969,…
GO:0004672	protein kinase activity	molecular_function	0.99999	1	22	550	3292	52157	Cluster-14922.55001,Cluster-14922.77903,Cluster-14922.61529,Cluster-14922.72455,Cluster-14922.55985,Cluster-14922.55986,Cluster-14922.66706,Cluster-14922.76875,Cluster-14922.65418,Cluster-15430.0,Cluster-14922.67186,Cluster-14922.61315,Cluster-14922.50347,Cluster-14922.8372,Cluster-14922.34586,Cluster-14922.55790,Cluster-14922.71337,Cluster-14922.51851,Cluster-14922.77879,Cluster-14922.40440,Clus…

## Sheet: 185 BP
The significant GO terms with collected p-value <0.05
Biological_process
GO_accession	Description	Term_type	Over_represented_pValue	Corrected_pValue	DEG_item	DEG_list	Bg_item	Bg_list	Gene_names
GO:0060255	regulation of macromolecule metabolic process	biological_process	7.2733e-12	4.9152e-09	124	550	5529	52157	Cluster-14922.61878,Cluster-14922.69654,Cluster-14922.53662,Cluster-14922.106833,Cluster-14922.43063,Cluster-14922.74919,Cluster-14922.101265,Cluster-14922.56780,Cluster-14922.64427,Cluster-14922.64392,Cluster-14922.107042,Cluster-14922.47515,Cluster-14922.85483,Cluster-14922.66508,Cluster-14922.38776,Cluster-14922.71416,Cluster-14922.32454,Cluster-14922.57359,Cluster-14922.20940,Cluster-14922.67…
GO:0080090	regulation of primary metabolic process	biological_process	6.5726e-12	4.9152e-09	123	550	5455	52157	Cluster-14922.63359,Cluster-14922.50230,Cluster-14922.10100,Cluster-14922.100261,Cluster-14922.50813,Cluster-14922.20995,Cluster-14922.23719,Cluster-14922.29860,Cluster-14922.40087,Cluster-14922.51769,Cluster-14922.41338,Cluster-14922.47881,Cluster-14922.75768,Cluster-14922.45926,Cluster-14922.8373,Cluster-14922.35646,Cluster-14922.12549,Cluster-14922.66708,Cluster-14922.65024,Cluster-14922.57494…
GO:0031323	regulation of cellular metabolic process	biological_process	8.4718e-12	5.1526e-09	123	550	5519	52157	Cluster-14922.61878,Cluster-14922.69654,Cluster-14922.53662,Cluster-14922.106833,Cluster-14922.43063,Cluster-14922.74919,Cluster-14922.101265,Cluster-14922.56780,Cluster-14922.64427,Cluster-14922.64392,Cluster-14922.107042,Cluster-14922.47515,Cluster-14922.85483,Cluster-14922.38776,Cluster-14922.66508,Cluster-14922.71416,Cluster-14922.57359,Cluster-14922.32454,Cluster-14922.20940,Cluster-14922.67…
GO:0050794	regulation of cellular process	biological_process	2.3955e-11	1.3245e-08	175	550	9275	52157	Cluster-14922.100153,Cluster-14922.35646,Cluster-14922.43339,Cluster-14922.47881,Cluster-14922.23719,Cluster-14922.29860,Cluster-14922.40087,Cluster-14922.79265,Cluster-14922.63359,Cluster-14922.100261,Cluster-14922.55768,Cluster-14922.53281,Cluster-14922.104013,Cluster-14922.54061,Cluster-14922.66341,Cluster-14922.76875,Cluster-14922.57494,Cluster-14922.65024,Cluster-14922.55065,Cluster-14922.40…
GO:0051171	regulation of nitrogen compound metabolic process	biological_process	2.8311e-11	1.4349e-08	116	550	5140	52157	Cluster-14922.49205,Cluster-14922.53281,Cluster-14922.76142,Cluster-14922.104013,Cluster-14922.58894,Cluster-14922.54061,Cluster-14922.50584,Cluster-14922.49482,Cluster-14922.57494,Cluster-14922.29570,Cluster-14922.65024,Cluster-14922.66708,Cluster-14922.45926,Cluster-14922.8373,Cluster-14922.35646,Cluster-14922.12549,Cluster-14922.41338,Cluster-14922.47881,Cluster-14922.75768,Cluster-14922.50813…
GO:0010033	response to organic substance	biological_process	3.846e-11	1.6708e-08	20	550	301	52157	Cluster-14922.87915,Cluster-14922.54146,Cluster-14922.86030,Cluster-14922.86555,Cluster-14922.65024,Cluster-14922.61850,Cluster-14922.85483,Cluster-14922.60064,Cluster-14922.34212,Cluster-14922.54061,Cluster-14922.58894,Cluster-14922.65022,Cluster-14922.94990,Cluster-14922.48958,Cluster-14922.45926,Cluster-14922.65900,Cluster-14922.57333,Cluster-14922.92805,Cluster-14922.45431,Cluster-14922.67646
GO:0000105	histidine biosynthetic process	biological_process	3.8067e-11	1.6708e-08	14	550	101	52157	Cluster-14922.82632,Cluster-14922.42615,Cluster-14922.94257,Cluster-14922.29354,Cluster-14922.79336,Cluster-14922.7706,Cluster-14922.79335,Cluster-14922.42616,Cluster-14922.72976,Cluster-14922.94258,Cluster-14922.23569,Cluster-14922.50750,Cluster-14922.22796,Cluster-14922.82630
GO:0009725	response to hormone	biological_process	5.4141e-11	2.1952e-08	18	550	224	52157	Cluster-14922.58894,Cluster-14922.54061,Cluster-14922.34212,Cluster-14922.60064,Cluster-14922.61850,Cluster-14922.86030,Cluster-14922.86555,Cluster-14922.65024,Cluster-14922.85483,Cluster-14922.54146,Cluster-14922.92805,Cluster-14922.57333,Cluster-14922.67646,Cluster-14922.45431,Cluster-14922.45926,Cluster-14922.94990,Cluster-14922.65022,Cluster-14922.48958
GO:0006547	histidine metabolic process	biological_process	8.0884e-11	2.8938e-08	14	550	108	52157	Cluster-14922.82632,Cluster-14922.29354,Cluster-14922.79336,Cluster-14922.7706,Cluster-14922.42615,Cluster-14922.94257,Cluster-14922.72976,Cluster-14922.42616,Cluster-14922.79335,Cluster-14922.23569,Cluster-14922.94258,Cluster-14922.22796,Cluster-14922.82630,Cluster-14922.50750
GO:0052803	imidazole-containing compound metabolic process	biological_process	8.0884e-11	2.8938e-08	14	550	108	52157	Cluster-14922.50750,Cluster-14922.22796,Cluster-14922.82630,Cluster-14922.42616,Cluster-14922.79335,Cluster-14922.72976,Cluster-14922.94258,Cluster-14922.23569,Cluster-14922.42615,Cluster-14922.94257,Cluster-14922.29354,Cluster-14922.79336,Cluster-14922.7706,Cluster-14922.82632
GO:0009719	response to endogenous stimulus	biological_process	9.0513e-11	3.0583e-08	18	550	239	52157	Cluster-14922.85483,Cluster-14922.86555,Cluster-14922.65024,Cluster-14922.86030,Cluster-14922.61850,Cluster-14922.54146,Cluster-14922.54061,Cluster-14922.58894,Cluster-14922.60064,Cluster-14922.34212,Cluster-14922.48958,Cluster-14922.65022,Cluster-14922.94990,Cluster-14922.45431,Cluster-14922.67646,Cluster-14922.57333,Cluster-14922.92805,Cluster-14922.45926
GO:0019222	regulation of metabolic process	biological_process	5.1374e-10	1.4203e-07	124	550	5916	52157	Cluster-14922.53281,Cluster-14922.49205,Cluster-14922.104013,Cluster-14922.76142,Cluster-14922.54061,Cluster-14922.50584,Cluster-14922.58894,Cluster-14922.29570,Cluster-14922.57494,Cluster-14922.49482,Cluster-14922.65024,Cluster-14922.66708,Cluster-14922.8373,Cluster-14922.45926,Cluster-14922.12549,Cluster-14922.35646,Cluster-14922.47881,Cluster-14922.41338,Cluster-14922.51769,Cluster-14922.75768…
GO:0050789	regulation of biological process	biological_process	5.5589e-10	1.47e-07	176	550	9740	52157	Cluster-14922.47221,Cluster-14922.47516,Cluster-14922.45014,Cluster-14922.85549,Cluster-14922.25760,Cluster-14922.60875,Cluster-14922.43359,Cluster-14922.50026,Cluster-14922.29863,Cluster-14922.101044,Cluster-14922.59778,Cluster-14922.12548,Cluster-14922.76833,Cluster-14922.8372,Cluster-14922.62100,Cluster-14922.65022,Cluster-14922.107354,Cluster-14922.78299,Cluster-14922.67057,Cluster-14922.4044…
GO:0030420	establishment of competence for transformation	biological_process	8.3856e-10	2.04e-07	7	550	21	52157	Cluster-14922.83811,Cluster-14922.83814,Cluster-14922.32949,Cluster-14922.32948,Cluster-14922.89849,Cluster-14922.32947,Cluster-14922.83812
GO:0065007	biological regulation	biological_process	8.7517e-10	2.0472e-07	186	550	10498	52157	Cluster-14922.36633,Cluster-14922.29861,Cluster-14922.86030,Cluster-14922.86555,Cluster-14922.95251,Cluster-14922.29038,Cluster-14922.23718,Cluster-14922.74959,Cluster-14922.66706,Cluster-14922.61315,Cluster-14922.28984,Cluster-14922.60651,Cluster-14922.82631,Cluster-14922.94990,Cluster-14922.29354,Cluster-14922.53858,Cluster-14922.66708,Cluster-14922.72025,Cluster-14922.39878,Cluster-14922.29570…
GO:0051252	regulation of RNA metabolic process	biological_process	2.2282e-09	5.0192e-07	100	550	4622	52157	Cluster-14922.75768,Cluster-14922.41338,Cluster-14922.47881,Cluster-14922.35646,Cluster-14922.12549,Cluster-14922.45926,Cluster-14922.8373,Cluster-14922.50230,Cluster-14922.10100,Cluster-14922.63359,Cluster-14922.29860,Cluster-14922.40087,Cluster-14922.50813,Cluster-14922.20995,Cluster-14922.58894,Cluster-14922.54061,Cluster-14922.50584,Cluster-14922.104013,Cluster-14922.49205,Cluster-14922.53281…
GO:0019219	regulation of nucleobase-containing compound metabolic process	biological_process	3.2788e-09	6.8765e-07	100	550	4670	52157	Cluster-14922.45431,Cluster-14922.67646,Cluster-14922.71416,Cluster-14922.38776,Cluster-14922.66508,Cluster-14922.20940,Cluster-14922.32454,Cluster-14922.57359,Cluster-14922.78385,Cluster-14922.60166,Cluster-14922.40241,Cluster-14922.41337,Cluster-14922.68300,Cluster-14922.83028,Cluster-14922.74919,Cluster-14922.43063,Cluster-14922.106833,Cluster-14922.64392,Cluster-14922.56780,Cluster-14922.6442…
GO:2000112	regulation of cellular macromolecule biosynthetic process	biological_process	3.407e-09	6.907e-07	103	550	4787	52157	Cluster-14922.75768,Cluster-14922.41338,Cluster-14922.47881,Cluster-14922.35646,Cluster-14922.8373,Cluster-14922.45926,Cluster-14922.50230,Cluster-14922.29860,Cluster-14922.40087,Cluster-14922.23719,Cluster-14922.20995,Cluster-14922.50813,Cluster-14922.54061,Cluster-14922.58894,Cluster-14922.76142,Cluster-14922.49205,Cluster-14922.66708,Cluster-14922.65024,Cluster-14922.29570,Cluster-14922.57494,…
GO:0010556	regulation of macromolecule biosynthetic process	biological_process	4.0172e-09	7.1427e-07	103	550	4802	52157	Cluster-14922.43063,Cluster-14922.106833,Cluster-14922.74919,Cluster-14922.101265,Cluster-14922.64427,Cluster-14922.56780,Cluster-14922.64392,Cluster-14922.61878,Cluster-14922.69654,Cluster-14922.53662,Cluster-14922.85483,Cluster-14922.107042,Cluster-14922.47515,Cluster-14922.67646,Cluster-14922.45431,Cluster-14922.20224,Cluster-14922.66508,Cluster-14922.38776,Cluster-14922.71416,Cluster-14922.32…
GO:0031326	regulation of cellular biosynthetic process	biological_process	4.0732e-09	7.1427e-07	103	550	4805	52157	Cluster-14922.107354,Cluster-14922.94990,Cluster-14922.65022,Cluster-14922.60651,Cluster-14922.76833,Cluster-14922.8372,Cluster-14922.53858,Cluster-14922.78299,Cluster-14922.23718,Cluster-14922.74959,Cluster-14922.25760,Cluster-14922.95251,Cluster-14922.60875,Cluster-14922.86030,Cluster-14922.47516,Cluster-14922.86555,Cluster-14922.29861,Cluster-14922.36633,Cluster-14922.45014,Cluster-14922.29863…
GO:0009889	regulation of biosynthetic process	biological_process	4.3109e-09	7.1427e-07	103	550	4815	52157	Cluster-14922.41338,Cluster-14922.47881,Cluster-14922.75768,Cluster-14922.8373,Cluster-14922.45926,Cluster-14922.35646,Cluster-14922.50230,Cluster-14922.23719,Cluster-14922.20995,Cluster-14922.50813,Cluster-14922.29860,Cluster-14922.40087,Cluster-14922.76142,Cluster-14922.54061,Cluster-14922.58894,Cluster-14922.49205,Cluster-14922.65024,Cluster-14922.66708,Cluster-14922.29570,Cluster-14922.57494,…
GO:0010468	regulation of gene expression	biological_process	7.7828e-09	1.1176e-06	104	550	4901	52157	Cluster-14922.71416,Cluster-14922.38776,Cluster-14922.66508,Cluster-14922.20940,Cluster-14922.57359,Cluster-14922.32454,Cluster-14922.20224,Cluster-14922.45431,Cluster-14922.67646,Cluster-14922.60166,Cluster-14922.41337,Cluster-14922.68300,Cluster-14922.83028,Cluster-14922.78385,Cluster-14922.61878,Cluster-14922.53662,Cluster-14922.69654,Cluster-14922.74919,Cluster-14922.101265,Cluster-14922.4306…
GO:0009294	DNA mediated transformation	biological_process	1.1407e-08	1.5417e-06	7	550	36	52157	Cluster-14922.83814,Cluster-14922.32949,Cluster-14922.32948,Cluster-14922.83811,Cluster-14922.83812,Cluster-14922.89849,Cluster-14922.32947
GO:0031668	cellular response to extracellular stimulus	biological_process	2.1848e-08	2.8266e-06	14	550	155	52157	Cluster-14922.32948,Cluster-14922.32949,Cluster-14922.83814,Cluster-14922.40641,Cluster-14922.74918,Cluster-14922.89849,Cluster-14922.83812,Cluster-14922.74919,Cluster-14922.83811,Cluster-14922.80284,Cluster-14922.32947,Cluster-14922.100261,Cluster-14922.89619,Cluster-14922.36633
GO:0071496	cellular response to external stimulus	biological_process	2.1848e-08	2.8266e-06	14	550	155	52157	Cluster-14922.83814,Cluster-14922.32949,Cluster-14922.32948,Cluster-14922.89849,Cluster-14922.74918,Cluster-14922.40641,Cluster-14922.83812,Cluster-14922.74919,Cluster-14922.80284,Cluster-14922.83811,Cluster-14922.32947,Cluster-14922.36633,Cluster-14922.89619,Cluster-14922.100261
GO:0009991	response to extracellular stimulus	biological_process	2.4806e-08	3.079e-06	14	550	157	52157	Cluster-14922.32947,Cluster-14922.100261,Cluster-14922.36633,Cluster-14922.89619,Cluster-14922.83811,Cluster-14922.80284,Cluster-14922.74918,Cluster-14922.40641,Cluster-14922.89849,Cluster-14922.74919,Cluster-14922.83812,Cluster-14922.32948,Cluster-14922.32949,Cluster-14922.83814
GO:0009292	genetic transfer	biological_process	2.8748e-08	3.4969e-06	7	550	40	52157	Cluster-14922.83811,Cluster-14922.32949,Cluster-14922.32948,Cluster-14922.83814,Cluster-14922.89849,Cluster-14922.32947,Cluster-14922.83812
GO:0034641	cellular nitrogen compound metabolic process	biological_process	7.4228e-08	8.518e-06	237	550	15160	52157	Cluster-14922.76142,Cluster-14922.50584,Cluster-14922.58894,Cluster-14922.85634,Cluster-14922.49205,Cluster-14922.66708,Cluster-14922.50750,Cluster-14922.72025,Cluster-14922.29570,Cluster-14922.42616,Cluster-14922.49482,Cluster-14922.75311,Cluster-14922.44142,Cluster-14922.41338,Cluster-14922.75768,Cluster-14922.61276,Cluster-14922.48776,Cluster-14922.8373,Cluster-14922.45926,Cluster-14922.12549,…
GO:0006139	nucleobase-containing compound metabolic process	biological_process	9.6104e-08	1.0824e-05	203	550	12190	52157	Cluster-14922.22111,Cluster-14922.29354,Cluster-14922.31828,Cluster-14922.45163,Cluster-14922.57421,Cluster-14922.53858,Cluster-14922.7407,Cluster-14922.94990,Cluster-14922.82672,Cluster-14922.60651,Cluster-14576.0,Cluster-14922.98964,Cluster-14922.28679,Cluster-14922.40641,Cluster-14922.56884,Cluster-14922.73715,Cluster-14922.61315,Cluster-14922.86030,Cluster-14922.86555,Cluster-14922.53074,Clus…
GO:0007021	tubulin complex assembly	biological_process	1.2104e-07	1.3385e-05	6	550	25	52157	Cluster-14922.83814,Cluster-14922.32948,Cluster-14922.32949,Cluster-14922.89849,Cluster-14922.32947,Cluster-14922.83812
[truncated: 155 more rows]

## Sheet: 54 CC
The significant GO terms with collected p-value <0.05
Cellular_component
[truncated: 55 more rows]

## Sheet: 63 MF
The significant GO terms with collected p-value <0.05
[truncated: 65 more rows]
