# Supplementary material for: Identification and Expression of miRNAs Related to Female Flower Induction in Walnut (Juglans regia L.)
Source: Molecules. 2018 May 17;23(5):1202. doi: 10.3390/molecules23051202 (PMC6099546; doi:10.3390/molecules23051202)
Supplement: Supplementary file 1 [file molecules-23-01202-s001.zip › Supplemental files/Table S7.xlsx]

## Sheet: Sheet1
Table S7. KEGG pathway analysis for target genes of differentially expressed miRNAs
#Term	Database	ID	Input number	Background number	P-Value	Corrected P-Value	miRNA	Input	Hyperlink
Ubiquitin mediated proteolysis	KEGG PATHWAY	ko04120	21	447	1.0546e-09	6.64395e-08	jre-miR396b-3p,jre-miRn122,jre-miRn129,jre-miR399b	Cluster-14922.18724|Cluster-14922.26110|Cluster-14922.10642|Cluster-14922.26109|Cluster-14922.51482|Cluster-14922.69253|Cluster-14922.26107|Cluster-14922.100271|Cluster-14922.26115|Cluster-14922.101737|Cluster-14922.100397|Cluster-14922.101458|Cluster-14922.101459|Cluster-14922.88211|Cluster-14922.100396|Cluster-14922.57477|Cluster-14922.100272|Cluster-14922.88215|Cluster-14922.104123|Cluster-149…	http://www.genome.jp/kegg-bin/show_pathway?ko04120/K10143%09red/K03178%09red/K10581%09red/K10144%09red
Other glycan degradation	KEGG PATHWAY	ko00511	7	98	3.96427e-05	0.00124874	jre-miRn122	Cluster-14922.93363|Cluster-14922.93362|Cluster-14922.93364|Cluster-14922.30017|Cluster-14922.76005|Cluster-14922.90139|Cluster-14922.93922	http://www.genome.jp/kegg-bin/show_pathway?ko00511/K01444%09red
Synthesis and degradation of ketone bodies	KEGG PATHWAY	ko00072	3	19	0.000906932	0.0190456	jre-miR408-3p	Cluster-14922.78591|Cluster-14922.75686|Cluster-14922.79629	http://www.genome.jp/kegg-bin/show_pathway?ko00072/K00626%09red
RNA degradation	KEGG PATHWAY	ko03018	10	373	0.00213183	0.0335763	jre-miR399b	Cluster-14922.12959|Cluster-14922.26073|Cluster-14922.104015|Cluster-14922.104014|Cluster-14922.12548|Cluster-14922.12549|Cluster-14922.74784|Cluster-14922.104013|Cluster-14922.40241|Cluster-14922.68481	http://www.genome.jp/kegg-bin/show_pathway?ko03018/K12603%09red
Other types of O-glycan biosynthesis	KEGG PATHWAY	ko00514	2	9	0.00400273	0.0420373	jre-miR396a-5p	Cluster-14922.53760|Cluster-14922.50982	http://www.genome.jp/kegg-bin/show_pathway?ko00514/K09667%09red
Inositol phosphate metabolism	KEGG PATHWAY	ko00562	7	220	0.00400355	0.0420373	jre-miRn91,jre-miRn60	Cluster-14922.51545|Cluster-14922.61297|Cluster-14922.56987|Cluster-14922.54234|Cluster-14922.62475|Cluster-14922.63383|Cluster-14922.62473	http://www.genome.jp/kegg-bin/show_pathway?ko00562/K01092%09red/K00889%09red
Biosynthesis of unsaturated fatty acids	KEGG PATHWAY	ko01040	4	90	0.00950174	0.0764617	jre-miRn69	Cluster-14922.44123|Cluster-14922.44122|Cluster-14922.74465|Cluster-14922.68501	http://www.genome.jp/kegg-bin/show_pathway?ko01040/K10703%09red
Glycosylphosphatidylinositol(GPI)-anchor biosynthesis	KEGG PATHWAY	ko00563	4	91	0.00985286	0.0764617	jre-miR390a-3p	Cluster-14922.69654|Cluster-14922.75768|Cluster-14922.57494|Cluster-14922.77379	http://www.genome.jp/kegg-bin/show_pathway?ko00563/K05288%09red
ABC transporters	KEGG PATHWAY	ko02010	5	147	0.0110957	0.0764617	jre-miR167a-5p	Cluster-14922.62100|Cluster-14922.84021|Cluster-14922.85065|Cluster-14922.32866|Cluster-14922.26921	http://www.genome.jp/kegg-bin/show_pathway?ko02010/K05658%09red
Tryptophan metabolism	KEGG PATHWAY	ko00380	4	97	0.0121368	0.0764617	jre-miR408-3p,jre-miR396a-5p	Cluster-14922.78591|Cluster-14922.75686|Cluster-14922.63223|Cluster-14922.79629	http://www.genome.jp/kegg-bin/show_pathway?ko00380/K00128%09red/K00626%09red
Butanoate metabolism	KEGG PATHWAY	ko00650	3	54	0.013771	0.0788702	jre-miR408-3p	Cluster-14922.78591|Cluster-14922.75686|Cluster-14922.79629	http://www.genome.jp/kegg-bin/show_pathway?ko00650/K00626%09red
Fatty acid elongation	KEGG PATHWAY	ko00062	4	109	0.0176601	0.0927153	jre-miRn69	Cluster-14922.44123|Cluster-14922.44122|Cluster-14922.74465|Cluster-14922.68501	http://www.genome.jp/kegg-bin/show_pathway?ko00062/K10703%09red
Lysine degradation	KEGG PATHWAY	ko00310	4	142	0.0399945	0.187648	jre-miR408-3p,jre-miR396a-5p	Cluster-14922.78591|Cluster-14922.75686|Cluster-14922.63223|Cluster-14922.79629	http://www.genome.jp/kegg-bin/show_pathway?ko00310/K00128%09red/K00626%09red
Plant circadian rhythm	KEGG PATHWAY	ko04712	4	144	0.0416996	0.187648	jre-miRn122	Cluster-14922.26109|Cluster-14922.26115|Cluster-14922.26107|Cluster-14922.26110	http://www.genome.jp/kegg-bin/show_pathway?ko04712/K10143%09red
Monobactam biosynthesis	KEGG PATHWAY	ko00261	2	37	0.045952	0.192999	jre-miR395a	Cluster-14922.58626|Cluster-14922.62292	http://www.genome.jp/kegg-bin/show_pathway?ko00261/K13811%09red
Non-homologous end-joining	KEGG PATHWAY	ko03450	2	42	0.0570317	0.220365	jre-miRn150	Cluster-14922.58549|Cluster-14922.54396	http://www.genome.jp/kegg-bin/show_pathway?ko03450/K10866%09red
Steroid biosynthesis	KEGG PATHWAY	ko00100	3	98	0.0594635	0.220365	jre-miRn37,jre-miRn17	Cluster-14922.61890|Cluster-14922.64563|Cluster-14922.61888	http://www.genome.jp/kegg-bin/show_pathway?ko00100/K01853%09red
Pyruvate metabolism	KEGG PATHWAY	ko00620	5	258	0.0826949	0.275761	jre-miR408-3p,jre-miR396a-5p	Cluster-14922.78591|Cluster-14922.105563|Cluster-14922.75686|Cluster-14922.63223|Cluster-14922.79629	http://www.genome.jp/kegg-bin/show_pathway?ko00620/K00128%09red/K01759%09red/K00626%09red
Fatty acid degradation	KEGG PATHWAY	ko00071	4	186	0.0867458	0.275761	jre-miR408-3p,jre-miR396a-5p	Cluster-14922.78591|Cluster-14922.75686|Cluster-14922.63223|Cluster-14922.79629	http://www.genome.jp/kegg-bin/show_pathway?ko00071/K00128%09red/K00626%09red
Propanoate metabolism	KEGG PATHWAY	ko00640	3	117	0.089076	0.275761	jre-miR408-3p	Cluster-14922.78591|Cluster-14922.75686|Cluster-14922.79629	http://www.genome.jp/kegg-bin/show_pathway?ko00640/K00626%09red
Glycerolipid metabolism	KEGG PATHWAY	ko00561	4	190	0.0919203	0.275761	jre-miR396a-5p,jre-miRn150	Cluster-14922.63223|Cluster-14922.53690|Cluster-14922.82822|Cluster-14922.82823	http://www.genome.jp/kegg-bin/show_pathway?ko00561/K00128%09red/K03715%09red
Selenocompound metabolism	KEGG PATHWAY	ko00450	2	65	0.117222	0.335682	jre-miR395a	Cluster-14922.58626|Cluster-14922.62292	http://www.genome.jp/kegg-bin/show_pathway?ko00450/K13811%09red
Valine, leucine and isoleucine degradation	KEGG PATHWAY	ko00280	4	215	0.127407	0.348985	jre-miR408-3p,jre-miR396a-5p	Cluster-14922.78591|Cluster-14922.75686|Cluster-14922.63223|Cluster-14922.79629	http://www.genome.jp/kegg-bin/show_pathway?ko00280/K00128%09red/K00626%09red
Folate biosynthesis	KEGG PATHWAY	ko00790	2	73	0.140769	0.36952	jre-miRn122	Cluster-14922.14005|Cluster-14922.52733	http://www.genome.jp/kegg-bin/show_pathway?ko00790/K18482%09red
Ascorbate and aldarate metabolism	KEGG PATHWAY	ko00053	3	161	0.175052	0.441132	jre-miR396a-5p,jre-miRn20	Cluster-14922.53700|Cluster-14922.63223|Cluster-14922.60216	http://www.genome.jp/kegg-bin/show_pathway?ko00053/K00128%09red/K10046%09red
Homologous recombination	KEGG PATHWAY	ko03440	3	173	0.201567	0.480845	jre-miRn150,jre-miR408-3p	Cluster-14922.58549|Cluster-14922.40641|Cluster-14922.54396	http://www.genome.jp/kegg-bin/show_pathway?ko03440/K10866%09red/K03553%09red
Terpenoid backbone biosynthesis	KEGG PATHWAY	ko00900	3	175	0.206077	0.480845	jre-miR408-3p	Cluster-14922.78591|Cluster-14922.75686|Cluster-14922.79629	http://www.genome.jp/kegg-bin/show_pathway?ko00900/K00626%09red
Sulfur metabolism	KEGG PATHWAY	ko00920	2	105	0.241789	0.544026	jre-miR395b,novel_61,jre-miR395a	Cluster-14922.58626|Cluster-14922.62292	http://www.genome.jp/kegg-bin/show_pathway?ko00920/K13811%09red
Glyoxylate and dicarboxylate metabolism	KEGG PATHWAY	ko00630	3	205	0.275924	0.599421	jre-miR408-3p	Cluster-14922.78591|Cluster-14922.75686|Cluster-14922.79629	http://www.genome.jp/kegg-bin/show_pathway?ko00630/K00626%09red
Riboflavin metabolism	KEGG PATHWAY	ko00740	1	42	0.315829	0.663241	jre-miRn129,jre-miRn143,jre-miRn146,jre-miRn122	Cluster-14922.77544	http://www.genome.jp/kegg-bin/show_pathway?ko00740/K18453%09red
N-Glycan biosynthesis	KEGG PATHWAY	ko00510	2	138	0.348484	0.708209	jre-miRn147,jre-miRn150	Cluster-14922.47410|Cluster-14922.49957	http://www.genome.jp/kegg-bin/show_pathway?ko00510/K01230%09red
Limonene and pinene degradation	KEGG PATHWAY	ko00903	1	55	0.39009	0.76799	jre-miR396a-5p	Cluster-14922.63223	http://www.genome.jp/kegg-bin/show_pathway?ko00903/K00128%09red
Photosynthesis	KEGG PATHWAY	ko00195	2	157	0.407853	0.778628	jre-miRn106,jre-miRn122,jyre-miRn129	Cluster-14922.14111|Cluster-14922.40830	http://www.genome.jp/kegg-bin/show_pathway?ko00195/K02639%09red
Photosynthesis - antenna proteins	KEGG PATHWAY	ko00196	1	69	0.461118	0.852955	jre-miRn25	Cluster-14922.58939	http://www.genome.jp/kegg-bin/show_pathway?ko00196/K08912%09red
Fructose and mannose metabolism	KEGG PATHWAY	ko00051	2	181	0.478888	0.852955	jre-miR395a	Cluster-14922.53074|Cluster-14922.75001	http://www.genome.jp/kegg-bin/show_pathway?ko00051/K01623%09red
Pentose phosphate pathway	KEGG PATHWAY	ko00030	2	184	0.487403	0.852955	jre-miR395a	Cluster-14922.53074|Cluster-14922.75001	http://www.genome.jp/kegg-bin/show_pathway?ko00030/K01623%09red
Histidine metabolism	KEGG PATHWAY	ko00340	1	97	0.579423	0.966772	jre-miR396a-5p	Cluster-14922.63223	http://www.genome.jp/kegg-bin/show_pathway?ko00340/K00128%09red
Pantothenate and CoA biosynthesis	KEGG PATHWAY	ko00770	1	98	0.583132	0.966772	jre-miRn150	Cluster-14922.67601	http://www.genome.jp/kegg-bin/show_pathway?ko00770/K00859%09red
Carbon fixation in photosynthetic organisms	KEGG PATHWAY	ko00710	2	237	0.622751	0.978063	jre-miR395a	Cluster-14922.53074|Cluster-14922.75001	http://www.genome.jp/kegg-bin/show_pathway?ko00710/K01623%09red
alpha-Linolenic acid metabolism	KEGG PATHWAY	ko00592	1	128	0.68048	0.978063	jre-miRn146	Cluster-14922.63992	http://www.genome.jp/kegg-bin/show_pathway?ko00592/K10526%09red
SNARE interactions in vesicular transport	KEGG PATHWAY	ko04130	1	133	0.694345	0.978063	jre-miR157a-5p	Cluster-14922.72025	http://www.genome.jp/kegg-bin/show_pathway?ko04130/K08493%09red
Plant hormone signal transduction	KEGG PATHWAY	ko04075	5	660	0.697911	0.978063	jre-miRn122,jre-miRn49	Cluster-14922.47881|Cluster-14922.45232||Cluster-14922.61032|Cluster-14922.43726	http://www.genome.jp/kegg-bin/show_pathway?ko04075/K14487%09red/K14491%09red
Glycolysis / Gluconeogenesis	KEGG PATHWAY	ko00010	3	410	0.705804	0.978063	jre-miR395a,novel_61,jre-miR396a-5p	Cluster-14922.53074|Cluster-14922.63223|Cluster-14922.75001	http://www.genome.jp/kegg-bin/show_pathway?ko00010/K00128%09red/K01623%09red
Regulation of autophagy	KEGG PATHWAY	ko04140	1	144	0.722776	0.978063	jre-miRn106	Cluster-14922.51851	http://www.genome.jp/kegg-bin/show_pathway?ko04140/K07198%09red
Proteasome	KEGG PATHWAY	ko03050	1	145	0.725226	0.978063	jre-miRn60	Cluster-14922.59464	http://www.genome.jp/kegg-bin/show_pathway?ko03050/K02736%09red
Cyanoamino acid metabolism	KEGG PATHWAY	ko00460	1	154	0.746332	0.978063	jre-miRn122	Cluster-14922.55768	http://www.genome.jp/kegg-bin/show_pathway?ko00460/K01188%09red
Ribosome	KEGG PATHWAY	ko03010	6	866	0.782023	0.978063	jre-miRn150,jre-miR395a,jre-miRn122,jre-miRn135,jre-miRn146	Cluster-8614.1|Cluster-4876.0|Cluster-14922.103087|Cluster-14922.75311|Cluster-14922.32092|Cluster-14922.65848	http://www.genome.jp/kegg-bin/show_pathway?ko03010/K02955%09red/K02976%09red/K02872%09red/K02880%09red/K02973%09red
beta-Alanine metabolism	KEGG PATHWAY	ko00410	1	178	0.795056	0.978063	jre-miR396a-5p	Cluster-14922.63223	http://www.genome.jp/kegg-bin/show_pathway?ko00410/K00128%09red
Plant-pathogen interaction	KEGG PATHWAY	ko04626	3	480	0.799599	0.978063	jre-miR408-3p,jre-miR166a-3p	Cluster-14922.7639|Cluster-14922.72805|Cluster-14922.69753	http://www.genome.jp/kegg-bin/show_pathway?ko04626/K13447%09red/K05391%09red
Pentose and glucuronate interconversions	KEGG PATHWAY	ko00040	1	190	0.815804	0.978063	jre-miR396a-5p	Cluster-14922.63223	http://www.genome.jp/kegg-bin/show_pathway?ko00040/K00128%09red
Amino sugar and nucleotide sugar metabolism	KEGG PATHWAY	ko00520	2	353	0.82131	0.978063	jre-miRn20	Cluster-14922.53700|Cluster-14922.60216	http://www.genome.jp/kegg-bin/show_pathway?ko00520/K10046%09red
Glycine, serine and threonine metabolism	KEGG PATHWAY	ko00260	1	198	0.828461	0.978063	novel_69	Cluster-14922.58896	http://www.genome.jp/kegg-bin/show_pathway?ko00260/K00058%09red
Purine metabolism	KEGG PATHWAY	ko00230	4	657	0.835819	0.978063	jre-miR395a，jre-miRn146，jre-miRn129,jre-miRn143,jre-miRn122	Cluster-14922.58626|Cluster-14922.87915|Cluster-14922.77544|Cluster-14922.62292	http://www.genome.jp/kegg-bin/show_pathway?ko00230/K13811%09red/K00939%09red/K18453%09red
RNA transport	KEGG PATHWAY	ko03013	3	521	0.841994	0.978063	jre-miR167a-5p，jre-miRn146	Cluster-14922.63389|Cluster-14922.60875|Cluster-14922.70449	http://www.genome.jp/kegg-bin/show_pathway?ko03013/K14312%09red/K14289%09red
Arginine and proline metabolism	KEGG PATHWAY	ko00330	1	216	0.853864	0.978063	jre-miR396a-5p	Cluster-14922.63223	http://www.genome.jp/kegg-bin/show_pathway?ko00330/K00128%09red
Protein processing in endoplasmic reticulum	KEGG PATHWAY	ko04141	3	621	0.914383	0.994272	jre-miRn147，jre-miRn150，jre-miRn60	Cluster-5144.0|Cluster-14922.47410|Cluster-14922.49957	http://www.genome.jp/kegg-bin/show_pathway?ko04141/K01230%09red/K13993%09red
Cysteine and methionine metabolism	KEGG PATHWAY	ko00270	1	288	0.923134	0.994272	jre-miR396b-3p	Cluster-14922.27828	http://www.genome.jp/kegg-bin/show_pathway?ko00270/K00558%09red
Phagosome	KEGG PATHWAY	ko04145	1	295	0.927796	0.994272	jre-miRn60	Cluster-14922.74132	http://www.genome.jp/kegg-bin/show_pathway?ko04145/K02149%09red
Phenylpropanoid biosynthesis	KEGG PATHWAY	ko00940	1	318	0.941224	0.994272	jre-miRn122	Cluster-14922.55768	http://www.genome.jp/kegg-bin/show_pathway?ko00940/K01188%09red
Endocytosis	KEGG PATHWAY	ko04144	2	542	0.953877	0.994272	jre-miRn91,jre-miRn20,jre-miR319c	Cluster-14922.51545|Cluster-14922.66708	http://www.genome.jp/kegg-bin/show_pathway?ko04144/K05758%09red/K00889%09red
Spliceosome	KEGG PATHWAY	ko03040	2	625	0.975424	0.994272	jre-miR408-3p	Cluster-14922.61878|Cluster-14922.60166	http://www.genome.jp/kegg-bin/show_pathway?ko03040/K12850%09red
Oxidative phosphorylation	KEGG PATHWAY	ko00190	1	430	0.978489	0.994272	jre-miRn60	Cluster-14922.74132	http://www.genome.jp/kegg-bin/show_pathway?ko00190/K02149%09red
Starch and sucrose metabolism	KEGG PATHWAY	ko00500	1	614	0.995923	0.995923	jre-miRn122	Cluster-14922.55768	http://www.genome.jp/kegg-bin/show_pathway?ko00500/K01188%09red
