# Supplementary material for: Identification and Expression of miRNAs Related to Female Flower Induction in Walnut (Juglans regia L.)
Source: Molecules. 2018 May 17;23(5):1202. doi: 10.3390/molecules23051202 (PMC6099546; doi:10.3390/molecules23051202)
Supplement: Supplementary file 1 [file molecules-23-01202-s001.zip › Supplemental files/Table S8.xlsx]

## Sheet: Sheet1
Table S8.Reverse transcription quantitative real-time PCR (RT-qPCR) primer sequences for candidate miRNAs
gene name	primer sequence	Length （nt）
jre-miR157a-5p	CGGTTGACAGAAGATAGAGAGCAC	24
jre-miR160a-5p	TGCCTGGCTCCCTGTATGCCA	21
jre-miR166a-3p	TCGGACCAGGCTTCATTCCCC	21
jre-miR167a-5p	GCCTGAAGCTGCCAGCATGATCTA	22
jre-miR171b-3p	CATTGAGCCGTGCCAATATCACG	23
jre-miR172e-3p	CGCGGAATCTTGATGATGCTGCAT	24
jre-miR396b-5p	CGCGTTCCACAGCTTTCTTGAACTT	25
jre-miR858a	CGGTTTCGTTGTCTGTTCGACCTT	24
jre-miRn17	TTCCCAAAGCCGCCCATTCCGA	22
jre-miRn29	CGCGTTCCACAGCTTTCTTGAACTT	25
jre-miRn49	CATTGAGCCGCGTCAATATCTCC	23
jre-miRn69	CTCGGAATCTTGATGATGCTGCAG	24
jre-miR394a*	CGCGTTGGCATTCTGTCCACCTCC	24
*jre-miR394a was used as reference gene
